# Supplementary material for: The spike-specific TCRβ repertoire shows distinct features in unvaccinated or vaccinated patients with SARS-CoV-2 infection
Source: J Transl Med. 2024 Jan 7;22:33. doi: 10.1186/s12967-024-04852-1 (PMC10771664; doi:10.1186/s12967-024-04852-1)
Supplement: Supplementary file 1 — Additional file 1. Immune repertoire data. [file 12967_2024_4852_MOESM1_ESM.xlsx]

## Sheet: NV1_pre
cloneId	cloneCount	cloneFraction	targetSequences	targetQualities	allVHitsWithScore	allDHitsWithScore	allJHitsWithScore	allCHitsWithScore	allVAlignments	allDAlignments	allJAlignments	allCAlignments	nSeqCDR3	minQualCDR3	aaSeqCDR3	refPoints
0	2424	0.00961	TGTGCCAGCAGTTTGGCCGGGGCCAACGTCCTGACTTTC	FFGFEKEDDEEGMLFMHGDMMIHDDEDGFKLFEGEHIFE	TRBV28*00(1146,9)		TRBJ2-6*00(241,8)	TRBC2*00(102)	427|441|464|0|14||70.0		24|45|73|18|39||105.0		TGTGCCAGCAGTTTGGCCGGGGCCAACGTCCTGACTTTC	35	CASSLAGANVLTF	:::::::::0:-3:14:::::18:-4:39:::
1	2090	0.00829	TGTGCCAGCAGCGAAACCTTACAAGATACGCAGTATTTT	JKLJHMMGHEJGMHMLGLFHHGHMJGHGFEEGFFDEMLF	TRBV7-3*00(1125,9)		TRBJ2-3*00(217,4)	TRBC2*00(95)	430|442|467|0|12||60.0		25|41|69|23|39||80.0		TGTGCCAGCAGCGAAACCTTACAAGATACGCAGTATTTT	35	CASSETLQDTQYF	:::::::::0:-5:12:::::23:-5:39:::
2	2064	0.00818	TGTGCCAGCACTCACACAGGGGCCGCAGTGGGCAGCTATGGCTACACCTTC	IGMGHMHKMIJIJJJHLIDGGEDEDEGGGKMGFDFEGIFKFDFEDEKDFGF	TRBV28*00(1163,5)	TRBD1*00(39)	TRBJ1-2*00(215,1)	TRBC1*00(108,2)	427|437|464|0|10||50.0	15|26|36|15|26|SG22C|39.0	24|40|68|35|51||80.0		TGTGCCAGCACTCACACAGGGGCCGCAGTGGGCAGCTATGGCTACACCTTC	35	CASTHTGAAVGSYGYTF	:::::::::0:-7:10:15:-3:2:26:35:-4:51:::
3	2016	0.00799	TGTGCCAGCAGTCGGGGACAGGGCTCCGGCTATGGCTACACCTTC	HGHFDGLFEDLJGDMMHFEEGKGLFDMGHGKLFIDDDFHFEGGGF	TRBV28*00(1169,4)	TRBD1*00(45)	TRBJ1-2*00(215,1)	TRBC1*00(107,4)	427|439|464|0|12||60.0	12|21|36|14|23||45.0	24|40|68|29|45||80.0		TGTGCCAGCAGTCGGGGACAGGGCTCCGGCTATGGCTACACCTTC	35	CASSRGQGSGYGYTF	:::::::::0:-5:12:14:0:-3:23:29:-4:45:::
4	1964	0.00779	TGTGCCAGCAGTGATGGAAGCGGGACGGTCGATGAGCAGTTCTTC	FHHIFLIIKFGLLJJGMHFEEEKFGDDGGFDDLEFFDEFFMKGLL	TRBV6-1*00(1174,9)	TRBD2*00(35),TRBD1*00(30)	TRBJ2-1*00(206,3)	TRBC2*00(96,6)	427|441|464|0|14||70.0	22|29|48|18|25||35.0;11|17|36|20|26||30.0	28|42|70|31|45||70.0		TGTGCCAGCAGTGATGGAAGCGGGACGGTCGATGAGCAGTTCTTC	35	CASSDGSGTVDEQFF	:::::::::0:-3:14:18:-6:-3:25:31:-8:45:::
5	1900	0.00753	TGTGCCAGCAGTTCGCAGGTCCAAGAGACCCAGTACTTC	GGFFHGILFGGCLEGFFKEIFFCFDFFDKGGFMGMKKLI	TRBV28*00(1166,6)		TRBJ2-5*00(233,3)	TRBC2*00(104,8)	427|440|464|0|13||65.0		21|40|68|20|39||95.0		TGTGCCAGCAGTTCGCAGGTCCAAGAGACCCAGTACTTC	34	CASSSQVQETQYF	:::::::::0:-4:13:::::20:-1:39:::
6	1572	0.00623	TGTGCCAGCAGCGTAGATGGCTGGGCCCGAAATGAGCAGTTCTTC	JJLJFLLEDEEECDDEFEKGEGFKFCFFGDHLEEEJDGJGGEHFE	TRBV9*00(1157,4)	TRBD2*00(30)	TRBJ2-1*00(213,7)	TRBC2*00(104,4)	427|443|463|0|16||80.0	29|35|48|22|28||30.0	27|42|70|30|45||75.0		TGTGCCAGCAGCGTAGATGGCTGGGCCCGAAATGAGCAGTTCTTC	34	CASSVDGWARNEQFF	:::::::::0:0:16:22:-13:3:28:30:-7:45:::
7	1420	0.00563	TGTGCCAGCAGTGAAGGCAGGGACTACAATGAGCAGTTCTTC	GJJGEMHGIIIJHHLHLGGFMGDDCFFDGFFGHHFFGIEEHE	TRBV6-1*00(1187,8)	TRBD1*00(25)	TRBJ2-1*00(230,8)	TRBC2*00(93,2)	427|443|464|0|16||80.0	16|21|36|17|22||25.0	23|42|70|23|42||95.0		TGTGCCAGCAGTGAAGGCAGGGACTACAATGAGCAGTTCTTC	34	CASSEGRDYNEQFF	:::::::::0:-1:16:17:-4:-3:22:23:-3:42:::
8	1287	0.0051	TGTGCCAGCAGTTCGGACGAATTGACGCAGTATTTT	HGJFHMGEFFMGJJGKJJLGKGLILFFFEDEEGMLE	TRBV7-9*00(1112,3)		TRBJ2-3*00(194,6)	TRBC2*00(101,4)	430|441|467|0|11||55.0		29|41|69|24|36||60.0		TGTGCCAGCAGTTCGGACGAATTGACGCAGTATTTT	35	CASSSDELTQYF	:::::::::0:-6:11:::::24:-9:36:::
9	1029	0.00408	TGTGCCAGCAGTTATAGCGGATCCTCCTACGAGCAGTACTTC	FDEFDFDEEEGHHGLHFFELHEEFFCFEGFEFFGFFFEFEHF	TRBV6-5*00(1164,4)	TRBD2*00(30)	TRBJ2-7*00(230,3)	TRBC2*00(97,3)	427|441|464|0|14||70.0	21|27|48|14|20||30.0	20|39|67|23|42||95.0		TGTGCCAGCAGTTATAGCGGATCCTCCTACGAGCAGTACTTC	34	CASSYSGSSYEQYF	:::::::::0:-3:14:14:-5:-5:20:23:0:42:::
10	1003	0.00398	TGTGCCAGCAGCTTTCTCACTAGGGAAGAGACCCAGTACTTC	GFEDDFIHFEEGFHGGDLDEEEFHGKFGEDEDHGLFEEDDHF	TRBV7-2*00(1150,1)	TRBD2*00(25)	TRBJ2-5*00(223,8)	TRBC2*00(97,8)	430|444|467|0|14||70.0	19|24|48|18|23||25.0	23|40|68|25|42||85.0		TGTGCCAGCAGCTTTCTCACTAGGGAAGAGACCCAGTACTTC	35	CASSFLTREETQYF	:::::::::0:-3:14:18:-3:-8:23:25:-3:42:::
11	849	0.00337	TGTGCCACCAGTGATAACTATCTGGCTGGCTACACCTTC	EEDDDCFGDFEDDFHFFFEEDDCCDDDEFEDECDECFGD	TRBV24-1*00(1170,1)		TRBJ1-2*00(198,8)	TRBC1*00(108,7)	427|442|465|0|15||75.0		27|40|68|26|39||65.0		TGTGCCACCAGTGATAACTATCTGGCTGGCTACACCTTC	34	CATSDNYLAGYTF	:::::::::0:-3:15:::::26:-7:39:::
12	844	0.00335	TGTGCCAGCAGTTACGAGCAGCGGGAGTCCGATGAGCAGTTCTTC	DEDEKEEDFFEDFEEDFCEDDGFHEDDEKILHEGMLLGGGHEGFD	TRBV6-2*00(1063,3),TRBV6-3*00(1063,3)	TRBD2*00(40)	TRBJ2-1*00(208)	TRBC2*00(91,6)	427|442|464|0|15||75.0;427|442|464|0|15||75.0	22|30|48|19|27||40.0	28|42|70|31|45||70.0		TGTGCCAGCAGTTACGAGCAGCGGGAGTCCGATGAGCAGTTCTTC	34	CASSYEQRESDEQFF	:::::::::0:-2:15:19:-6:-2:27:31:-8:45:::
13	824	0.00327	TGTGCCAGCAGCCCCGTGATCTCTGGGGCCAACGTCCTGACTTTC	FFHDEFFFFEEDKKHGHFFDEDJEFMLGDEEHKFFFDDGGFHJEE	TRBV6-2*00(1094,3),TRBV6-3*00(1094,3)		TRBJ2-6*00(260,3)	TRBC2*00(97,5)	427|438|464|0|11||55.0;427|438|464|0|11||55.0		20|45|73|20|45||125.0		TGTGCCAGCAGCCCCGTGATCTCTGGGGCCAACGTCCTGACTTTC	35	CASSPVISGANVLTF	:::::::::0:-6:11:::::20:0:45:::
14	818	0.00324	TGCAGTGCCCCGGGACAGAACTATGGCTACACCTTC	GFFFGFEFLMGKMFEFGKKIIGFEHEECEIIIDIHG	TRBV20-1*00(1198,3)	TRBD1*00(50)	TRBJ1-2*00(229)	TRBC1*00(108,8)	421|429|455|0|8||40.0	9|19|36|8|18||50.0	22|40|68|18|36||90.0		TGCAGTGCCCCGGGACAGAACTATGGCTACACCTTC	34	CSAPGQNYGYTF	:::::::::0:-6:8:8:3:-5:18:18:-2:36:::
15	775	0.00307	TGCAGTGCTAGAGATCTAGCGAGCTCCTACAATGAGCAGTTCTTC	JEFIKLIIIIJIIJLGJLEGHHDDFEFDEEFGHGEIFEEHHGGGD	TRBV20-1*00(1222,5)		TRBJ2-1*00(263,3)	TRBC2*00(100,3)	421|438|455|0|17||85.0		17|42|70|20|45||125.0		TGCAGTGCTAGAGATCTAGCGAGCTCCTACAATGAGCAGTTCTTC	35	CSARDLASSYNEQFF	:::::::::0:3:17:::::20:3:45:::
16	753	0.00299	TGTGCCAGCAGCCAAGAGCGAGCGGGAGGCCCTAGGGATGAGCAGTTCTTC	EFFDEFGDCBEDKDGFEEGDEEGDHGDDFBGGKEDIGDEDDFFEHIMHKLF	TRBV4-2*00(1143,8)	TRBD2*00(45)	TRBJ2-1*00(207,4)	TRBC2*00(98)	427|444|464|0|17||85.0	22|31|48|20|29||45.0	28|42|70|37|51||70.0		TGTGCCAGCAGCCAAGAGCGAGCGGGAGGCCCTAGGGATGAGCAGTTCTTC	33	CASSQERAGGPRDEQFF	:::::::::0:0:17:20:-6:-1:29:37:-8:51:::
17	749	0.00297	TGTGCCAGCAGTTACAGGGAAAGCACAGATACGCAGTATTTT	EGFFHHIFHEJIGGGECKDELDEDEEILLIJFDMFFDDDGGE	TRBV6-2*00(1173,1),TRBV6-3*00(1173,1)		TRBJ2-3*00(241,7)	TRBC2*00(97,7)	427|442|464|0|15||75.0;427|442|464|0|15||75.0		20|41|69|21|42||105.0		TGTGCCAGCAGTTACAGGGAAAGCACAGATACGCAGTATTTT	34	CASSYRESTDTQYF	:::::::::0:-2:15:::::21:0:42:::
18	743	0.00295	TGTGCCAGCAGTGAAGGGACTAGCGGGAGTTACGAGCAGTACTTC	HDDEDEFDEEFFEKFDHGDDDECEDHFEDDFGDCDFEGEFEDDHF	TRBV6-1*00(1176,4)	TRBD2*00(65)	TRBJ2-7*00(207,2)	TRBC2*00(95)	427|443|464|0|16||80.0	17|30|48|16|29||65.0	24|39|67|30|45||75.0		TGTGCCAGCAGTGAAGGGACTAGCGGGAGTTACGAGCAGTACTTC	34	CASSEGTSGSYEQYF	:::::::::0:-1:16:16:-1:-2:29:30:-4:45:::
19	727	0.00288	TGCAGTGCTAGAGGGATCGTGACTGGCGAATCCTACGAGCAGTACTTC	EEDIMFDJJJGEGLFIFGHFFGGIFGDFHEHJIHIEFFHHEDCHGJEH	TRBV20-1*00(1201,4)		TRBJ2-7*00(225,2)	TRBC2*00(95)	421|434|455|0|13||65.0		21|39|67|30|48||90.0		TGCAGTGCTAGAGGGATCGTGACTGGCGAATCCTACGAGCAGTACTTC	34	CSARGIVTGESYEQYF	:::::::::0:-1:13:::::30:-1:48:::
20	721	0.00286	TGTGCCAGCAGCCCAAGGAGTACGGACAGGAATAATTCACCCCTCCACTTT	DEHDEFEECFDBHFGEDFEDFFDBFFEFFEDHGFFDDGDEHKCCHEDFBGE	TRBV4-2*00(1115,7)	TRBD1*00(35)	TRBJ1-6*00(220,7)	TRBC1*00(105,5)	427|440|464|0|13||65.0	13|20|36|23|30||35.0	25|45|73|31|51||100.0		TGTGCCAGCAGCCCAAGGAGTACGGACAGGAATAATTCACCCCTCCACTTT	33	CASSPRSTDRNNSPLHF	:::::::::0:-4:13:23:-1:-4:30:31:-5:51:::
21	715	0.00283	TGTGCCAGTACAGGGAGCCTTAACTATGGCTACACCTTC	EEEFFLEFFELLEMEHGDEEMGHDDGDHCDCGDCDEFGG	TRBV6-5*00(1124,9)	TRBD1*00(30)	TRBJ1-2*00(229,3)	TRBC1*00(107,9)	427|435|464|0|8||40.0	15|21|36|9|15||30.0	21|40|68|20|39||95.0		TGTGCCAGTACAGGGAGCCTTAACTATGGCTACACCTTC	34	CASTGSLNYGYTF	:::::::::0:-9:8:9:-3:-3:15:20:-1:39:::
22	701	0.00278	TGTGCCAGCAGTTTGTCCGGGACAGGGGTTCAGCCCCAGCATTTT	DDEFFEEDFDFDGFEDGDFKFEDEGLHDEKDEEBLGFECDCBKFD	TRBV27*00(1175,4)	TRBD1*00(60)	TRBJ1-5*00(215,6)	TRBC1*00(108)	427|441|464|0|14||70.0	10|22|36|16|28||60.0	26|42|70|29|45||80.0		TGTGCCAGCAGTTTGTCCGGGACAGGGGTTCAGCCCCAGCATTTT	33	CASSLSGTGVQPQHF	:::::::::0:-3:14:16:2:-2:28:29:-6:45:::
23	701	0.00278	TGTGCCAGCAGCTTGAGAGGTTTGGACACTGAAGCTTTCTTT	GIILFFHIFJFGMFHGFFEFHHFGFGEFEFFGFECJMKELMI	TRBV7-6*00(1187)		TRBJ1-1*00(223,5)	TRBC1*00(108,6)	430|444|467|0|14||70.0		23|40|68|25|42||85.0		TGTGCCAGCAGCTTGAGAGGTTTGGACACTGAAGCTTTCTTT	34	CASSLRGLDTEAFF	:::::::::0:-3:14:::::25:-3:42:::
24	696	0.00276	TGCAGTGCTAGAGTTCGGAGGACAGGGTCCGATTCACCCCTCCACTTT	CDLEKJIIIGGDIDFFJFDDFEJMIMGGGGFHGDDFELKFDFFCCDHD	TRBV20-1*00(1201,3)	TRBD1*00(40)	TRBJ1-6*00(207)	TRBC1*00(107,9)	421|434|455|0|13||65.0	13|21|36|19|27||40.0	28|45|73|31|48||85.0		TGCAGTGCTAGAGTTCGGAGGACAGGGTCCGATTCACCCCTCCACTTT	34	CSARVRRTGSDSPLHF	:::::::::0:-1:13:19:-1:-3:27:31:-8:48:::
25	658	0.00261	TGTGCCAGCAGTCCCTTAGAGTTCCAAGAGACCCAGTACTTC	DEFFDFIIGLEGFMLFGJGEDBFEGEGGDDDEHGFLEDGEGH	TRBV27*00(1157)		TRBJ2-5*00(233,1)	TRBC2*00(105)	427|439|464|0|12||60.0		21|40|68|23|42||95.0		TGTGCCAGCAGTCCCTTAGAGTTCCAAGAGACCCAGTACTTC	33	CASSPLEFQETQYF	:::::::::0:-5:12:::::23:-1:42:::
26	636	0.00252	TGTGCCAGCAGTTCCGGGACTAGAGCAGATACGCAGTATTTT	GJJLGIFFFIHIJEEEHFEDEFDFFEGEHFLEFFEEGDDKII	TRBV27*00(1140,3)	TRBD2*00(50)	TRBJ2-3*00(222,1)	TRBC2*00(104,1)	427|440|464|0|13||65.0	14|24|48|13|23||50.0	24|41|69|25|42||85.0		TGTGCCAGCAGTTCCGGGACTAGAGCAGATACGCAGTATTTT	35	CASSSGTRADTQYF	:::::::::0:-4:13:13:2:-8:23:25:-4:42:::
27	635	0.00252	TGTGCCAGCAGTGATACCCAATCTGGGGCCAACGTCCTGACTTTC	DDDFCGDDCCDDEFDEEKGDGDDDDMILFDGGGEDFEDDCCHKGE	TRBV6-1*00(1165,4)		TRBJ2-6*00(255,5)	TRBC2*00(99,5)	427|441|464|0|14||70.0		21|45|73|21|45||120.0		TGTGCCAGCAGTGATACCCAATCTGGGGCCAACGTCCTGACTTTC	34	CASSDTQSGANVLTF	:::::::::0:-3:14:::::21:-1:45:::
28	633	0.00251	TGTGCCAGCAGCTTAACTAACTATGGCTACACCTTC	EEEGDFGDGEDDGEDMFGHMLFIDECDGDDDGDDDD	TRBV7-9*00(1247,1)		TRBJ1-2*00(237,7)	TRBC1*00(104,3)	430|445|467|0|15||75.0		16|40|68|12|36|SG19A|104.0		TGTGCCAGCAGCTTAACTAACTATGGCTACACCTTC	34	CASSLTNYGYTF	:::::::::0:-2:15:::::12:4:36:::
29	623	0.00247	TGTGCCAGCAGTGAAGCACCCGAGGGAAACTATGGCTACACCTTC	FEFDDMDDFFDDEGDDCDKGHEDEKMEGGFGECDBBCCDFHDEBD	TRBV6-1*00(1166,1)	TRBD2*00(25)	TRBJ1-2*00(226,7)	TRBC1*00(108,4)	427|444|464|0|17||85.0	27|32|48|21|26||25.0	22|40|68|27|45||90.0		TGTGCCAGCAGTGAAGCACCCGAGGGAAACTATGGCTACACCTTC	33	CASSEAPEGNYGYTF	:::::::::0:0:17:21:-11:0:26:27:-2:45:::
30	610	0.00242	TGCAGTGCTGGCGCTAGCGGGATCTTTTACAATGAGCAGTTCTTC	FHGHFDEFFCEFCEFFGGKMIIHCIJKFHFJGLGEGMHFGFEGHH	TRBV20-1*00(1187,2)	TRBD2*00(45)	TRBJ2-1*00(228,8)	TRBC2*00(99,5)	421|430|455|0|9||45.0	20|29|48|13|22||45.0	24|42|70|27|45||90.0		TGCAGTGCTGGCGCTAGCGGGATCTTTTACAATGAGCAGTTCTTC	34	CSAGASGIFYNEQFF	:::::::::0:-5:9:13:-4:-3:22:27:-4:45:::
31	607	0.00241	TGTGCCAGCAGCTTTCTAGCGGCAGCTTACAATGAGCAGTTCTTC	HGJFEKHFFGEDFKIJEGFEEGEDECFFEEFGFFDHFFGEJGHFG	TRBV7-2*00(1193,9)	TRBD2*00(35)	TRBJ2-1*00(226,1)	TRBC2*00(96,6)	430|444|467|0|14||70.0	20|27|48|15|22||35.0	24|42|70|27|45||90.0		TGTGCCAGCAGCTTTCTAGCGGCAGCTTACAATGAGCAGTTCTTC	34	CASSFLAAAYNEQFF	:::::::::0:-3:14:15:-4:-5:22:27:-4:45:::
32	598	0.00237	TGTGCCAGCAGTTCGCGGACAGGGCGCACTGGAAACACCATATATTTT	EDEDCFEDDCECDCDEGFDFDDGKFCDECFDDFKDFEDEDDFDFEGHF	TRBV28*00(1155,6)	TRBD1*00(40)	TRBJ1-3*00(233,7)	TRBC1*00(108,6)	427|440|464|0|13||65.0	13|21|36|16|24||40.0	22|42|70|28|48||100.0		TGTGCCAGCAGTTCGCGGACAGGGCGCACTGGAAACACCATATATTTT	34	CASSSRTGRTGNTIYF	:::::::::0:-4:13:16:-1:-3:24:28:-2:48:::
33	596	0.00236	TGTGCCACCAGCAGTTCTAGCGGGGCATACAATGAGCAGTTCTTC	IIHFIIIHKHGHDGCLMGDDEDMMFDGDFFGGFFEDFEEEEGCGE	TRBV15*00(1050,9)	TRBD2*00(40)	TRBJ2-1*00(227,7)	TRBC2*00(104,9)	427|441|464|0|14||70.0	20|28|48|16|24||40.0	24|42|70|27|45||90.0		TGTGCCACCAGCAGTTCTAGCGGGGCATACAATGAGCAGTTCTTC	34	CATSSSSGAYNEQFF	:::::::::0:-3:14:16:-4:-4:24:27:-4:45:::
34	590	0.00234	TGTGCCAGCAGTGTTGGTAGCAATCAGCCCCAGCATTTT	EEEFBHFDDDDDEBFBGFDDEEFFEFEBLLHEDDCGGKF	TRBV25-1*00(1199,7)		TRBJ1-5*00(246,7)	TRBC1*00(108)	427|440|464|0|13||65.0		20|42|70|17|39||110.0		TGTGCCAGCAGTGTTGGTAGCAATCAGCCCCAGCATTTT	33	CASSVGSNQPQHF	:::::::::0:-4:13:::::17:0:39:::
35	590	0.00234	TGCAGTGCCGGGACCTATAATTCACCCCTCCACTTT	LFGFGDIIFIKGDEFHEIIFGECILMMDGDFFLGMD	TRBV20-1*00(1177,6)	TRBD1*00(25),TRBD2*00(25)	TRBJ1-6*00(253,8)	TRBC1*00(108,4)	421|429|455|0|8||40.0	11|16|36|8|13||25.0;15|20|48|8|13||25.0	22|45|73|13|36||115.0		TGCAGTGCCGGGACCTATAATTCACCCCTCCACTTT	34	CSAGTYNSPLHF	:::::::::0:-6:8:8:1:-8:13:13:-2:36:::
36	586	0.00232	TGTGCCACCAGATTCAGGGGTCTCAACCAAGAGACCCAGTACTTC	DDFHDFEFFFEFDFDDAFFFCDDMEGFGGGGFDGFKGDFFFDFLF	TRBV24-1*00(1187,1)	TRBD1*00(30)	TRBJ2-5*00(239,4)	TRBC2*00(103,4)	427|438|465|0|11||55.0	16|22|36|14|20||30.0	20|40|68|25|45||100.0		TGTGCCACCAGATTCAGGGGTCTCAACCAAGAGACCCAGTACTTC	32	CATRFRGLNQETQYF	:::::::::0:-7:11:14:-4:-2:20:25:0:45:::
37	572	0.00227	TGTGCCAGCAGTTACGGCAGCGGAGCAGATACGCAGTATTTT	FIJHFJGDFIKGJEEEEDDDDGJGFELKGFDHFEFEDDFJKE	TRBV6-2*00(1082,4),TRBV6-3*00(1082,4)	TRBD2*00(25)	TRBJ2-3*00(222,1)	TRBC2*00(92)	427|442|464|0|15||75.0;427|442|464|0|15||75.0	22|27|48|18|23||25.0	24|41|69|25|42||85.0		TGTGCCAGCAGTTACGGCAGCGGAGCAGATACGCAGTATTTT	35	CASSYGSGADTQYF	:::::::::0:-2:15:18:-6:-5:23:25:-4:42:::
38	564	0.00224	TGTGCCAGCAGCCAAAGTAACGAAGCTTTCTTT	DDFEDFKDDCDBDDHFEEDGDECLCDCMDCBMM	TRBV3-1*00(1118,6)		TRBJ1-1*00(198,2)	TRBC1*00(108,5)	427|442|464|0|15||75.0		28|40|68|21|33||60.0		TGTGCCAGCAGCCAAAGTAACGAAGCTTTCTTT	33	CASSQSNEAFF	:::::::::0:-2:15:::::21:-8:33:::
39	510	0.00202	TGCGCCAGCAGCCAAGGGTACTTC	EFEDDGCEFFDBFDGBGCBDFDFL	TRBV4-1*00(1189,3)		TRBJ2-7*00(167,9)	TRBC2*00(100,1)	427|443|464|0|16||80.0		32|39|67|17|24||35.0		TGCGCCAGCAGCCAAGGGTACTTC	33	CASSQGYF	:::::::::0:-1:16:::::17:-12:24:::
40	506	0.00201	TGTGCCAGCAGTTCGGCTCTGAGGCAGCCCCAGCATTTT	DEEFFEFEEFFCFDCGDCDHEEEFELHCMGHFDCCBKKG	TRBV6-2*00(1084,9),TRBV6-3*00(1084,9)		TRBJ1-5*00(211)	TRBC1*00(109,2)	427|440|464|0|13||65.0;427|440|464|0|13||65.0		27|42|70|24|39||75.0		TGTGCCAGCAGTTCGGCTCTGAGGCAGCCCCAGCATTTT	33	CASSSALRQPQHF	:::::::::0:-4:13:::::24:-7:39:::
41	504	0.002	TGCGCCAGCAGCCAAGGACTAGCGGGCTCCTACAATGAGCAGTTCTTC	DCFDFFDEDDFGHCGDFDEDEFDFKCCDHGFFCBFDILFEEEHFDFFD	TRBV4-3*00(1121,1)	TRBD2*00(45)	TRBJ2-1*00(251,7)	TRBC2*00(93,1)	427|443|464|0|16||80.0	18|27|48|16|25||45.0	19|42|70|25|48||115.0		TGCGCCAGCAGCCAAGGACTAGCGGGCTCCTACAATGAGCAGTTCTTC	33	CASSQGLAGSYNEQFF	:::::::::0:-1:16:16:-2:-5:25:25:1:48:::
42	500	0.00198	TGTGCCAGCAGCTTAGCGGCTAGCGGATTACAAGAGACCCAGTACTTC	GHGHGJIIGFFFFHDDDFCFFHIHMILLFFIJIIFDFGMHFEEDEGLF	TRBV7-2*00(1153,7)	TRBD2*00(35)	TRBJ2-5*00(228,9)	TRBC2*00(101,4)	430|448|467|0|18||90.0	20|27|48|19|26||35.0	22|40|68|30|48||90.0		TGTGCCAGCAGCTTAGCGGCTAGCGGATTACAAGAGACCCAGTACTTC	34	CASSLAASGLQETQYF	:::::::::0:1:18:19:-4:-5:26:30:-2:48:::
43	495	0.00196	TGCAGCGTAGCAGGACTAGCGGTTTCCTACGAGCAGTACTTC	ECFDCBDDEDCDDDDCDCCCDEBGFDEDFFDFEDDDECDCEE	TRBV29-1*00(1144,8)	TRBD2*00(50)	TRBJ2-7*00(223,6)	TRBC2*00(96,6)	421|429|455|0|8||40.0	17|27|48|12|22||50.0	21|39|67|24|42||90.0		TGCAGCGTAGCAGGACTAGCGGTTTCCTACGAGCAGTACTTC	33	CSVAGLAVSYEQYF	:::::::::0:-6:8:12:-1:-5:22:24:-1:42:::
44	492	0.00195	TGTGCCAGCAGTTACGAAGGTCTCAAGAGCGGAAGGTCCTACGAGCAGTACTTC	DDEDEBFEEGECEEDDDFECBDCFHDEFEFDFDFEFEKEEGEFDDGGFFFEEFD	TRBV6-2*00(976,2),TRBV6-3*00(976,2)	TRBD2*00(29)	TRBJ2-7*00(226,1)	TRBC2*00(90,2)	427|442|464|0|15||75.0;427|442|464|0|15||75.0	22|31|48|27|36|SG27A|29.0	21|39|67|36|54||90.0		TGTGCCAGCAGTTACGAAGGTCTCAAGAGCGGAAGGTCCTACGAGCAGTACTTC	33	CASSYEGLKSGRSYEQYF	:::::::::0:-2:15:27:-6:-1:36:36:-1:54:::
45	492	0.00195	TGTGCCAGCAGTGAAGGGTCAGAGTACAATGAGCAGTTCTTC	CCCDBDDCEDEDDDDAGFCDCDFEDDCEEDFDFEEFDFEDIG	TRBV6-1*00(1173,9)		TRBJ2-1*00(225,6)	TRBC2*00(92,5)	427|443|464|0|16||80.0		24|42|70|24|42||90.0		TGTGCCAGCAGTGAAGGGTCAGAGTACAATGAGCAGTTCTTC	32	CASSEGSEYNEQFF	:::::::::0:-1:16:::::24:-4:42:::
46	489	0.00194	TGTGCCAGCAGAGACAGCCTGAACACTGAAGCTTTCTTT	DDFEBGFDDFHFFJEGGDGDFHGDDEDFDLDDCMFEBLE	TRBV6-5*00(1087,6)	TRBD1*00(25)	TRBJ1-1*00(234,3)	TRBC1*00(107,4)	427|438|464|0|11||55.0	14|19|36|12|17||25.0	20|40|68|19|39||100.0		TGTGCCAGCAGAGACAGCCTGAACACTGAAGCTTTCTTT	33	CASRDSLNTEAFF	:::::::::0:-6:11:12:-2:-5:17:19:0:39:::
47	480	0.0019	TGTGCCAGCAGTGTATGGACCGACGAGACCCAGTACTTC	DEDCEDEEEDDGEFFFEFDEFGFDDCDDAGFDDEFEGKE	TRBV6-1*00(1169,4)		TRBJ2-5*00(213,4)	TRBC2*00(100,9)	427|440|464|0|13||65.0		25|40|68|24|39||75.0		TGTGCCAGCAGTGTATGGACCGACGAGACCCAGTACTTC	32	CASSVWTDETQYF	:::::::::0:-4:13:::::24:-5:39:::
48	480	0.0019	TGCAGTGCTAGAGATGGACAGCGGGAGGGGTACAATGAGCAGTTCTTC	DGDEDGHKLKIKEFIHFHGIIHJMEDDGFFDFFFGFKHFIKIIEECHF	TRBV20-1*00(1189,8)	TRBD2*00(50)	TRBJ2-1*00(227,3)	TRBC2*00(99,2)	421|436|455|0|15||75.0	22|32|48|19|29||50.0	24|42|70|30|48||90.0		TGCAGTGCTAGAGATGGACAGCGGGAGGGGTACAATGAGCAGTTCTTC	34	CSARDGQREGYNEQFF	:::::::::0:1:15:19:-6:0:29:30:-4:48:::
49	449	0.00178	TGTGCCAGCAGTGTTGGGCCCTTGGCCTCCTACAATGAGCAGTTCTTC	FEDEEFDDEDCDDFDDGDDFKFDDDDDDFDDDEFEFEFEEFDHFFGEG	TRBV6-1*00(1181,1)	TRBD2*00(35)	TRBJ2-1*00(246)	TRBC2*00(92,4)	427|440|464|0|13||65.0	29|36|48|15|22||35.0	20|42|70|26|48||110.0		TGTGCCAGCAGTGTTGGGCCCTTGGCCTCCTACAATGAGCAGTTCTTC	34	CASSVGPLASYNEQFF	:::::::::0:-4:13:15:-13:4:22:26:0:48:::
50	436	0.00173	TGTGCCAGCAGCTTCACCAGACAAGAGACCCAGTACTTC	IFEFDEEFLEDCCEFECFCEDDBFDEFCBHGEDEDGAIG	TRBV5-5*00(1170,2)		TRBJ2-5*00(226)	TRBC2*00(102,8)	427|441|463|0|14||70.0		22|40|68|21|39||90.0		TGTGCCAGCAGCTTCACCAGACAAGAGACCCAGTACTTC	32	CASSFTRQETQYF	:::::::::0:-2:14:::::21:-2:39:::
51	435	0.00172	TGTGCCAGCAGCCTGCGACTAGCGGGAGGACCGAGCTCCTACAATGAGCAGTTCTTC	EGFHFHJHJFFFFIGHIHHJIGHDLHIGEEDEDCCBFHCHCCFGEFFFEFDDDEGIE	TRBV7-2*00(1135,2)	TRBD2*00(65)	TRBJ2-1*00(261,9)	TRBC2*00(100,2)	430|442|467|0|12||60.0	18|31|48|16|29||65.0	17|42|70|32|57||125.0		TGTGCCAGCAGCCTGCGACTAGCGGGAGGACCGAGCTCCTACAATGAGCAGTTCTTC	33	CASSLRLAGGPSSYNEQFF	:::::::::0:-5:12:16:-2:-1:29:32:3:57:::
52	433	0.00172	TGTGCCAGCAGTTTGACAGGAGCCTCCTACGAGCAGTACTTC	DDDDHEHELHEAEDDCDKEDDDBDDFFFKFDFEEDCDEFDGG	TRBV28*00(1132,2)		TRBJ2-7*00(235,6)	TRBC2*00(103,3)	427|441|464|0|14||70.0		15|39|67|17|42|I21C|99.0		TGTGCCAGCAGTTTGACAGGAGCCTCCTACGAGCAGTACTTC	32	CASSLTGASYEQYF	:::::::::0:-3:14:::::17:5:42:::
53	433	0.00172	TGTGCCAGCAGTATAACGGGAAGGGGTTACAATGAGCAGTTCTTC	EFDEEDFFDCKFFKEDDFFCDFEGKDEFDCDFEFEFEEEDGDCLD	TRBV27*00(1153,5)	TRBD1*00(29),TRBD2*00(25)	TRBJ2-1*00(228,5)	TRBC2*00(102,2)	427|439|464|0|12||60.0	11|22|36|16|26|DC16|29.0;15|20|48|16|21||25.0	24|42|70|27|45||90.0		TGTGCCAGCAGTATAACGGGAAGGGGTTACAATGAGCAGTTCTTC	34	CASSITGRGYNEQFF	:::::::::0:-5:12:16:1:-2:26:27:-4:45:::
54	432	0.00171	TGCAGTGCTAGGACGGAGGCTGAACATTCACCCCTCCACTTT	BBBBBBCCA@B@CDD@;;9;DCC@BA@=@CECG<CC@BBAB8	TRBV20-1*00(1269)	TRBD2*00(25)	TRBJ1-6*00(225)	TRBC1*00(110)	421|432|455|0|11||55.0	26|31|48|14|19||25.0	28|45|73|25|42||85.0		TGCAGTGCTAGGACGGAGGCTGAACATTCACCCCTCCACTTT	23	CSARTEAEHSPLHF	:::::::::0:-3:11:14:-10:-1:19:25:-8:42:::
55	404	0.0016	TGTGCCAGCAGTGAAGGGTCAGGGAACACTGAAGCTTTCTTT	DFCDDFDFGCEEDDDDKECFEEHGCECDDDDEFCEDMEDDLG	TRBV6-1*00(1188,5)		TRBJ1-1*00(233,3)	TRBC1*00(108,8)	427|443|464|0|16||80.0		21|40|68|23|42||95.0		TGTGCCAGCAGTGAAGGGTCAGGGAACACTGAAGCTTTCTTT	34	CASSEGSGNTEAFF	:::::::::0:-1:16:::::23:-1:42:::
56	404	0.0016	TGTGCCAGCAGCTTATATACGGGGAGCGAGCAGTACTTC	DDDCEEGEFDFCEFFFEDFDKHGFDECDCGFDFECGDFF	TRBV7-2*00(1174,6)	TRBD2*00(25)	TRBJ2-7*00(199,4)	TRBC2*00(100)	430|445|467|0|15||75.0	25|30|48|21|26||25.0	26|39|67|26|39||65.0		TGTGCCAGCAGCTTATATACGGGGAGCGAGCAGTACTTC	34	CASSLYTGSEQYF	:::::::::0:-2:15:21:-9:-2:26:26:-6:39:::
57	401	0.00159	TGTGCCTGGAGGATTAGCACAGATACGCAGTATTTT	FFDDFFDFKKEJFDGGDEDEHELIGFFGLEDCFHGG	TRBV30*00(1181,1)		TRBJ2-3*00(247)	TRBC2*00(101,8)	421|432|455|0|11||55.0		19|41|69|14|36||110.0		TGTGCCTGGAGGATTAGCACAGATACGCAGTATTTT	34	CAWRISTDTQYF	:::::::::0:-3:11:::::14:1:36:::
58	390	0.00155	TGTGCCAGCAGGCACGGACAGGGAAGGGAACGAGAGACCCAGTACTTC	FCEEDFECDCFCDCECGGLFGFDDFJGEDDEEFFEDDDLGDEDCEGJE	TRBV11-2*00(1164,8)	TRBD1*00(40)	TRBJ2-5*00(215,8)	TRBC2*00(94,2)	430|441|467|0|11||55.0	13|21|36|15|23||40.0	24|40|68|32|48||80.0		TGTGCCAGCAGGCACGGACAGGGAAGGGAACGAGAGACCCAGTACTTC	34	CASRHGQGRERETQYF	:::::::::0:-6:11:15:-1:-3:23:32:-4:48:::
59	389	0.00154	TGCGCCAGCAGCCAATTGTCAGGGAGTTCGGATGGCTACACCTTC	DCDEDKJEDEGAGBJDGFDCCEMLEEEIEAFEFDCCDEEFCEDFC	TRBV4-3*00(1176,3)	TRBD1*00(25),TRBD2*00(25)	TRBJ1-2*00(205)	TRBC1*00(107,7)	427|442|464|0|15||75.0	16|21|36|19|24||25.0;25|30|48|21|26||25.0	26|40|68|31|45||70.0		TGCGCCAGCAGCCAATTGTCAGGGAGTTCGGATGGCTACACCTTC	32	CASSQLSGSSDGYTF	:::::::::0:-2:15:19:-4:-3:24:31:-6:45:::
60	384	0.00152	TGCAGCGGTCGGACAGGGAGGGGAAGTAACTATGGCTACACCTTC	DKEEDCBLJDBJDGDFMMDDKIHBGDEBEDDFGCDCDCCDDFDEF	TRBV29-1*00(1163,3)	TRBD1*00(40),TRBD2*00(35)	TRBJ1-2*00(233,9)	TRBC1*00(108,4)	421|428|455|0|7||35.0	13|21|36|10|18||40.0;25|32|48|15|22||35.0	21|40|68|26|45||95.0		TGCAGCGGTCGGACAGGGAGGGGAAGTAACTATGGCTACACCTTC	33	CSGRTGRGSNYGYTF	:::::::::0:-7:7:10:-1:-3:18:26:-1:45:::
61	380	0.00151	TGTGCCAGCAGTGACAGATATAGCAATCAGCCCCAGCATTTT	FEDFDFDDCCDDFDFDFCEFGDEFFEEFFCDLFGDCCCBFKF	TRBV6-1*00(1144,1)		TRBJ1-5*00(253,2)	TRBC1*00(104,3)	427|441|464|0|14||70.0		18|42|70|18|42||120.0		TGTGCCAGCAGTGACAGATATAGCAATCAGCCCCAGCATTTT	33	CASSDRYSNQPQHF	:::::::::0:-3:14:::::18:2:42:::
62	373	0.00148	TGTGCCAGCAGTGAAGAGTCGGGAGGGTACAATGAGCAGTTCTTC	BGCDEEDDDCDEFBFFDDDDDGDDDGFDDEFEDEDEEFCDDEDED	TRBV6-1*00(1166,9)	TRBD2*00(40)	TRBJ2-1*00(228)	TRBC2*00(97,8)	427|443|464|0|16||80.0	24|32|48|19|27||40.0	24|42|70|27|45||90.0		TGTGCCAGCAGTGAAGAGTCGGGAGGGTACAATGAGCAGTTCTTC	33	CASSEESGGYNEQFF	:::::::::0:-1:16:19:-8:0:27:27:-4:45:::
63	367	0.00145	TGTGCCAGCAGCTCAGCAAATCAGCCCCAGCATTTT	EFFCFCCEDDCDBDFECBGFLFFEDGFGECDCEFED	TRBV5-6*00(1205,4)		TRBJ1-5*00(227,1)	TRBC1*00(109,2)	427|440|463|0|13||65.0		24|42|70|18|36||90.0		TGTGCCAGCAGCTCAGCAAATCAGCCCCAGCATTTT	33	CASSSANQPQHF	:::::::::0:-3:13:::::18:-4:36:::
64	367	0.00145	TGTGCCAGCAGGGGCTCCCTGAACACTGAAGCTTTCTTT	CDDCDHGDCCCHGBBCEFFDFCDFEFEFEGDDDIEDCGF	TRBV6-5*00(1160)	TRBD2*00(25)	TRBJ1-1*00(237,8)	TRBC1*00(108,4)	427|438|464|0|11||55.0	2|7|48|14|19||25.0	20|40|68|19|39||100.0		TGTGCCAGCAGGGGCTCCCTGAACACTGAAGCTTTCTTT	33	CASRGSLNTEAFF	:::::::::0:-6:11:14:14:-25:19:19:0:39:::
65	363	0.00144	TGTGCCAGCAGTTCAAGGTCACGGGAAGTAGAGGAGACCCAGTACTTC	LDDCDCJEECGCDEEFCEDFDEDKDEEEFDDEHFFDDBMIEEECDEHF	TRBV12-3*00(1158,2)	TRBD1*00(29),TRBD2*00(29)	TRBJ2-5*00(213,9)	TRBC2*00(99,6)	430|443|467|0|13||65.0	7|16|36|17|26|SC10A|29.0;11|20|48|17|26|SC14A|29.0	25|40|68|33|48||75.0		TGTGCCAGCAGTTCAAGGTCACGGGAAGTAGAGGAGACCCAGTACTTC	33	CASSSRSREVEETQYF	:::::::::0:-4:13:17:5:-8:26:33:-5:48:::
66	363	0.00144	TGTGCCAGCAGCCGCGTACCGTTTGAGACCCAGTACTTC	DDCCBGDDCFFADDDDDDDFEDFDDECCDGEEFEDCDGD	TRBV11-2*00(1184,8)		TRBJ2-5*00(214,1)	TRBC2*00(97,5)	430|442|467|0|12||60.0		25|40|68|24|39||75.0		TGTGCCAGCAGCCGCGTACCGTTTGAGACCCAGTACTTC	32	CASSRVPFETQYF	:::::::::0:-5:12:::::24:-5:39:::
67	361	0.00143	TGTGCCAGCAGTCAAGACCCGATTCCGAGGGAGCAGTACTTC	DCDDFFDEEHFHDEDCEDGFDEFDDFDCDHDCFFDEDDDDDD	TRBV27*00(1120)		TRBJ2-7*00(197,2)	TRBC2*00(104,3)	427|439|464|0|12||60.0		27|39|67|30|42||60.0		TGTGCCAGCAGTCAAGACCCGATTCCGAGGGAGCAGTACTTC	34	CASSQDPIPREQYF	:::::::::0:-5:12:::::30:-7:42:::
68	361	0.00143	TGTGCCAGCAGTAGCTCCGGGACAGGGTTTAGGACAGATACGCAGTATTTT	FIJGHGDLHHIGEDCCGFBMJFGDFMHDIKDDEDEFEJGEGGECEFDEMMF	TRBV6-1*00(1174)	TRBD1*00(55)	TRBJ2-3*00(230,8)	TRBC2*00(104,4)	427|439|464|0|12||60.0	10|21|36|16|27||55.0	19|41|69|29|51|SC22G|94.0		TGTGCCAGCAGTAGCTCCGGGACAGGGTTTAGGACAGATACGCAGTATTTT	33	CASSSSGTGFRTDTQYF	:::::::::0:-5:12:16:2:-3:27:29:1:51:::
69	356	0.00141	TGTGCCAGCGGTGACGAGCAGTACTTC	FDDEFFDCCDEDCDGIIIIGDGJJFDG	TRBV28*00(1160,5)		TRBJ2-7*00(207,7)	TRBC2*00(105,5)	427|436|464|0|9||45.0		25|39|67|13|27||70.0		TGTGCCAGCGGTGACGAGCAGTACTTC	34	CASGDEQYF	:::::::::0:-8:9:::::13:-5:27:::
70	349	0.00138	TGTGCCAGCAGCCTAGGACAGCCCTACGAGCAGTACTTC	EGDEFLEDDDD@FFEGEDHHDCHFEDEDFDEEDEEDDFF	TRBV11-2*00(1183,7)	TRBD1*00(25)	TRBJ2-7*00(222,4)	TRBC2*00(98,1)	430|446|467|0|16|ST442C|64.0	14|19|36|16|21||25.0	22|39|67|22|39||85.0		TGTGCCAGCAGCCTAGGACAGCCCTACGAGCAGTACTTC	31	CASSLGQPYEQYF	:::::::::0:-1:16:16:-2:-5:21:22:-2:39:::
71	346	0.00137	TGCGCCAGCAGCTTGGCAGCGGGAGGGCCCTACAATGAGCAGTTCTTC	JGLJDJDEDDEIGIFEEDDEDMLE@IEBEDDCDCFFEFDDEEEGFBGF	TRBV5-1*00(1196,3)	TRBD2*00(55)	TRBJ2-1*00(238,4)	TRBC2*00(97,5)	427|444|463|0|17||85.0	22|33|48|17|28||55.0	22|42|70|28|48||100.0		TGCGCCAGCAGCTTGGCAGCGGGAGGGCCCTACAATGAGCAGTTCTTC	31	CASSLAAGGPYNEQFF	:::::::::0:1:17:17:-6:1:28:28:-2:48:::
72	343	0.00136	TGTGCCAGCAGTTACGAGGAGAACACTGAAGCTTTCTTT	GEEEDDDGDCDEDDDDCCDDDBDDCFDEDFCCCKDDDKF	TRBV6-2*00(991,3),TRBV6-3*00(991,3)		TRBJ1-1*00(233,2)	TRBC1*00(108)	427|442|464|0|15||75.0;427|442|464|0|15||75.0		21|40|68|20|39||95.0		TGTGCCAGCAGTTACGAGGAGAACACTGAAGCTTTCTTT	33	CASSYEENTEAFF	:::::::::0:-2:15:::::20:-1:39:::
73	341	0.00135	TGTGCCACCAGCCTGGGGAAATTGGAGACCCAGTACTTC	DDDCFCGKCFFGBDGMIDEMFJFHFFCCKMHDGDEEDGF	TRBV15*00(1029,2)		TRBJ2-5*00(213)	TRBC2*00(107,2)	427|439|464|0|12||60.0		25|40|68|24|39||75.0		TGTGCCACCAGCCTGGGGAAATTGGAGACCCAGTACTTC	33	CATSLGKLETQYF	:::::::::0:-5:12:::::24:-5:39:::
74	335	0.00133	TGTGCCAGCAGCCGTGAGAGCTCTGGAAACACCATATATTTT	EDFDEDDDCEDDECDEEFFCFCDCAFBHEDCDEFDGGDBGGD	TRBV7-2*00(1163)		TRBJ1-3*00(268,5)	TRBC1*00(108,9)	430|442|467|0|12||60.0		16|42|70|16|42||130.0		TGTGCCAGCAGCCGTGAGAGCTCTGGAAACACCATATATTTT	32	CASSRESSGNTIYF	:::::::::0:-5:12:::::16:4:42:::
75	333	0.00132	TGTGCCAGCAGTGAACCGGAGCGGGCCTTGAGGGAGACCCAGTACTTC	DDCEDHDCDIDEFDGDDDHFCDCKEFDCFDECIGEEDFKKEFFDDDHE	TRBV2*00(1085,9)	TRBD2*00(30)	TRBJ2-5*00(211,5)	TRBC2*00(99)	430|445|467|0|15||75.0	22|28|48|19|25||30.0	25|40|68|33|48||75.0		TGTGCCAGCAGTGAACCGGAGCGGGCCTTGAGGGAGACCCAGTACTTC	34	CASSEPERALRETQYF	:::::::::0:-2:15:19:-6:-4:25:33:-5:48:::
76	332	0.00132	TGCAGTGCTAAGGGACAGGGAGAAACTGAAGCTTTCTTT	GDGHGFGFHMFLMDJIJILDDCCLCFEEJHDCGLGDCMF	TRBV20-1*00(1202,1)	TRBD1*00(45)	TRBJ1-1*00(213,2)	TRBC1*00(107,9)	421|431|455|0|10||50.0	12|21|36|11|20||45.0	25|40|68|24|39||75.0		TGCAGTGCTAAGGGACAGGGAGAAACTGAAGCTTTCTTT	34	CSAKGQGETEAFF	:::::::::0:-4:10:11:0:-3:20:24:-5:39:::
77	326	0.00129	TGTGCCGTCTCTAGCGGGGTATACGAGCAGTACTTC	DDCCBCCDDCCCCDCCDDDCFFFDEEDFEEGJEEED	TRBV28*00(1153,5)	TRBD2*00(40)	TRBJ2-7*00(210,3)	TRBC2*00(106,5)	427|433|464|0|6||30.0	20|28|48|10|18||40.0	24|39|67|21|36||75.0		TGTGCCGTCTCTAGCGGGGTATACGAGCAGTACTTC	33	CAVSSGVYEQYF	:::::::::0:-11:6:10:-4:-4:18:21:-4:36:::
78	326	0.00129	TGCGCCAGCAGTGTCCGGCGGGGAGATACGCAGTATTTT	FFFDDEEGEEDCDIGHGJIGIMIKFEDGFFEDEDDFKGD	TRBV10-1*00(1175,9)	TRBD2*00(25)	TRBJ2-3*00(217,8)	TRBC2*00(100,2)	427|440|464|0|13||65.0	23|28|48|17|22||25.0	25|41|69|23|39||80.0		TGCGCCAGCAGTGTCCGGCGGGGAGATACGCAGTATTTT	34	CASSVRRGDTQYF	:::::::::0:-4:13:17:-7:-4:22:23:-5:39:::
79	316	0.00125	TGTGCCACCAGCAGCCAAGGGGAACACACAGATACGCAGTATTTT	FEECCGFIGEGECDBEGMEJMEDDDDEDGMEFHHEDDDDDDDKHE	TRBV15*00(1044,8)	TRBD1*00(25)	TRBJ2-3*00(233,3)	TRBC2*00(106,7)	427|441|464|0|14||70.0	17|22|36|17|22||25.0	22|41|69|26|45||95.0		TGTGCCACCAGCAGCCAAGGGGAACACACAGATACGCAGTATTTT	33	CATSSQGEHTDTQYF	:::::::::0:-3:14:17:-5:-2:22:26:-2:45:::
80	316	0.00125	TGTGCCAGCAGTGAATTAGCGGGAGGTGTAGATACGCAGTATTTT	GGIGDGDDDCDEFDIGFDFECLJGAFDDDHFGFEDDFEFEDDHGE	TRBV6-1*00(1176,7)	TRBD2*00(50)	TRBJ2-3*00(217,8)	TRBC2*00(105,2)	427|442|464|0|15||75.0	21|31|48|16|26||50.0	25|41|69|29|45||80.0		TGTGCCAGCAGTGAATTAGCGGGAGGTGTAGATACGCAGTATTTT	32	CASSELAGGVDTQYF	:::::::::0:-2:15:16:-5:-1:26:29:-5:45:::
81	313	0.00124	TGTGCCAGCAGTTTATACGGGAGGGCTTTCTTT	DFDFCFFDCCDBGGDFDDDFEDBHDEDKFDDMH	TRBV27*00(1159,5)	TRBD2*00(35)	TRBJ1-1*00(184,8)	TRBC1*00(108,3)	427|443|464|0|16||80.0	24|31|48|17|24||35.0	31|40|68|24|33||45.0		TGTGCCAGCAGTTTATACGGGAGGGCTTTCTTT	33	CASSLYGRAFF	:::::::::0:-1:16:17:-8:-1:24:24:-11:33:::
82	310	0.00123	TGTGCCAGCAGTGAAGCTTCAAGTACAGGAGCAGAGACCCAGTACTTC	FEGDGDJFGEIJGGHDDKFGEDDDFCCEFDCDDDFFHEKGGEGDFDHD	TRBV6-1*00(1194,3)	TRBD1*00(25)	TRBJ2-5*00(217,2)	TRBC2*00(100,6)	427|444|464|0|17||85.0	15|20|36|24|29||25.0	24|40|68|32|48||80.0		TGTGCCAGCAGTGAAGCTTCAAGTACAGGAGCAGAGACCCAGTACTTC	34	CASSEASSTGAETQYF	:::::::::0:0:17:24:-3:-4:29:32:-4:48:::
83	310	0.00123	TGTGCCAGCAGTACTAGCGGGAGCACAGATACGCAGTATTTT	DEEJFFDGEIMEHIHGEGCLHDDGEDIGEDFDDECDEDDGLI	TRBV6-4*00(1170,4)	TRBD2*00(45)	TRBJ2-3*00(235,2)	TRBC2*00(94,5)	427|439|464|0|12||60.0	19|28|48|12|21||45.0	20|41|69|21|42||105.0		TGTGCCAGCAGTACTAGCGGGAGCACAGATACGCAGTATTTT	34	CASSTSGSTDTQYF	:::::::::0:-5:12:12:-3:-4:21:21:0:42:::
84	307	0.00122	TGCAGTGCTTCCTCCACGTCCTACGAGCAGTACTTC	EEFGDDDIHGJFEDDEEEDGDDEJFEEDGDFGEFGH	TRBV20-1*00(1183,3)	TRBD2*00(25)	TRBJ2-7*00(226,6)	TRBC2*00(96,6)	421|430|455|0|9||45.0	1|6|48|10|15||25.0	21|39|67|18|36||90.0		TGCAGTGCTTCCTCCACGTCCTACGAGCAGTACTTC	35	CSASSTSYEQYF	:::::::::0:-5:9:10:15:-26:15:18:-1:36:::
85	301	0.00119	TGCAGTGCTAGGAGGGACTCTGATACTGAAGCTTTCTTT	IHGEFFCFEDEGDGJGEFHGGLEFEDFEHLEFGMFCIMI	TRBV20-1*00(1216,1)	TRBD2*00(30)	TRBJ1-1*00(213,3)	TRBC1*00(108,3)	421|432|455|0|11||55.0	16|22|48|13|19||30.0	25|40|68|24|39||75.0		TGCAGTGCTAGGAGGGACTCTGATACTGAAGCTTTCTTT	34	CSARRDSDTEAFF	:::::::::0:-3:11:13:0:-10:19:24:-5:39:::
86	300	0.00119	TGTGCCAGCAGTTACCTGGGACTAGATGGCTACGAGCAGTACTTC	CCDFDDGGCFEDEBECCDDDDCDDEFFGCCCFDCCFDEFCEFHGD	TRBV6-5*00(1168,3)	TRBD2*00(40)	TRBJ2-7*00(214)	TRBC2*00(98,1)	427|442|464|0|15||75.0	16|24|48|17|25||40.0	23|39|67|29|45||80.0		TGTGCCAGCAGTTACCTGGGACTAGATGGCTACGAGCAGTACTTC	33	CASSYLGLDGYEQYF	:::::::::0:-2:15:17:0:-8:25:29:-3:45:::
87	300	0.00119	TGTGCCAGCAGCGAAGCGGACGGAGGATCAGATACGCAGTATTTT	GJJHFGFFCEFEGCGDCDEFDFGEDEGCEFGFFEGDCDDFGDIHG	TRBV6-1*00(1183,2)	TRBD2*00(25)	TRBJ2-3*00(223)	TRBC2*00(103,9)	427|445|464|0|18|ST438C|74.0	26|31|48|21|26||25.0	24|41|69|28|45||85.0		TGTGCCAGCAGCGAAGCGGACGGAGGATCAGATACGCAGTATTTT	34	CASSEADGGSDTQYF	:::::::::0:1:18:21:-10:-1:26:28:-4:45:::
88	293	0.00116	TGTGCCAGCAGCCTGACTACCCGTGACACAGATACGCAGTATTTT	FIEGFGEDDCFCHFIIIEECMGDDDDEEHIHHGEDEFGDEDFGLI	TRBV13*00(1166,1)	TRBD2*00(25)	TRBJ2-3*00(232,6)	TRBC2*00(99,8)	457|469|494|0|12||60.0	18|23|48|14|19||25.0	22|41|69|26|45||95.0		TGTGCCAGCAGCCTGACTACCCGTGACACAGATACGCAGTATTTT	34	CASSLTTRDTDTQYF	:::::::::0:-5:12:14:-2:-9:19:26:-2:45:::
89	292	0.00116	TGTGCCAGTAGCATGGGCTGGGGAGCCTATGGCTACACCTTC	DFEDDFFEDDDEGGIMCDDFIGEFDCGJHCCDDCDCDDGDGE	TRBV19*00(1177,5)	TRBD2*00(25)	TRBJ1-2*00(216,6)	TRBC1*00(108,3)	427|438|464|0|11||55.0	25|30|48|20|25||25.0	24|40|68|26|42||80.0		TGTGCCAGTAGCATGGGCTGGGGAGCCTATGGCTACACCTTC	34	CASSMGWGAYGYTF	:::::::::0:-6:11:20:-9:-2:25:26:-4:42:::
90	292	0.00116	TGTGCCAGCAGTTACTCACCCAGGGTCCAGGGGTGGAATCAGCCCCAGCATTTT	CEEFFEDDFFFFEFEGDEFLGEKHCDDFDFKKGCCDFLDDEEDKHFFDDEEFFC	TRBV6-2*00(873,9),TRBV6-3*00(873,9)	TRBD1*00(30)	TRBJ1-5*00(226,6)	TRBC1*00(108,2)	427|444|464|0|17||85.0;427|444|464|0|17||85.0	16|22|36|27|33||30.0	24|42|70|36|54||90.0		TGTGCCAGCAGTTACTCACCCAGGGTCCAGGGGTGGAATCAGCCCCAGCATTTT	34	CASSYSPRVQGWNQPQHF	:::::::::0:0:17:27:-4:-2:33:36:-4:54:::
91	289	0.00115	TGCAGTGCCTCCCTACCCGGTAATAATTGGAGCTCGGACTATGGCTACACCTTC	HHIHLFIIIHGMMEECMDIGFEGEGLHFKFDCCDFGEGEIJHJCJFGEJGDEED	TRBV20-1*00(1202)	TRBD1*00(25),TRBD2*00(25)	TRBJ1-2*00(223,4)	TRBC1*00(105,8)	421|429|455|0|8||40.0	9|14|36|15|20||25.0;2|7|48|8|13||25.0	23|40|68|37|54||85.0		TGCAGTGCCTCCCTACCCGGTAATAATTGGAGCTCGGACTATGGCTACACCTTC	34	CSASLPGNNWSSDYGYTF	:::::::::0:-6:8:15:3:-10:20:37:-3:54:::
92	286	0.00113	TGTGCCAGCAGCGGACTAGCAGATTCAGATACGCAGTATTTT	DFJIGJHDGGDDDEDDDDHEGDFGEEILLEDCCFEEDEFFFE	TRBV7-2*00(1128,2)	TRBD2*00(40)	TRBJ2-3*00(223,1)	TRBC2*00(101,2)	430|442|467|0|12||60.0	17|25|48|12|20||40.0	24|41|69|25|42||85.0		TGTGCCAGCAGCGGACTAGCAGATTCAGATACGCAGTATTTT	34	CASSGLADSDTQYF	:::::::::0:-5:12:12:-1:-7:20:25:-4:42:::
93	286	0.00113	TGCAGTGCTAGAGATCTCTCTGGAAACACCATATATTTT	HDDFEDIFDDFDHDFEJDCDCCFIJFHIIFGIHFCDFEE	TRBV20-1*00(1208,9)		TRBJ1-3*00(247,6)	TRBC1*00(107,7)	421|440|455|0|19||95.0		20|42|70|17|39||110.0		TGCAGTGCTAGAGATCTCTCTGGAAACACCATATATTTT	34	CSARDLSGNTIYF	:::::::::0:5:19:::::17:0:39:::
94	283	0.00112	TGCGCCAGCAGCCTATCCCTACACGGTACTATGGGCTACACCTTC	DJLJGMGDDHEAJDDDCGLEEDDFCKJLDIJDBEBBCCCDBDBCC	TRBV4-1*00(1135)		TRBJ1-2*00(201,5)	TRBC1*00(108,7)	427|440|464|0|13||65.0		23|40|68|27|45|I30G|64.0		TGCGCCAGCAGCCTATCCCTACACGGTACTATGGGCTACACCTTC	32	CASSLSLHGTMGYTF	:::::::::0:-4:13:::::27:-3:45:::
95	281	0.00111	TGTGCCTGGAGTATTGGGACTAGCGGGAGTAATGAGCAGTTCTTC	CCEDDBDDFFEDFDDDHEEEECFDDKDDEFBEEGFDDEJGDDDLD	TRBV30*00(1216)	TRBD2*00(70)	TRBJ2-1*00(212,1)	TRBC2*00(98,2)	421|433|455|0|12||60.0	16|30|48|15|29||70.0	27|42|70|30|45||75.0		TGTGCCTGGAGTATTGGGACTAGCGGGAGTAATGAGCAGTTCTTC	33	CAWSIGTSGSNEQFF	:::::::::0:-2:12:15:0:-2:29:30:-7:45:::
96	281	0.00111	TGTGCCAGCACCGAAGAGGGGCATCAGCCCCAGCATTTT	DDDFBGDECCDEDKEFDDGGDCEDGFD@GHFCBGDBGFD	TRBV6-1*00(1175,4)	TRBD1*00(25),TRBD2*00(25)	TRBJ1-5*00(222)	TRBC1*00(108,9)	427|437|464|0|10||50.0	17|22|36|16|21||25.0;27|32|48|15|20||25.0	25|42|70|22|39||85.0		TGTGCCAGCACCGAAGAGGGGCATCAGCCCCAGCATTTT	31	CASTEEGHQPQHF	:::::::::0:-7:10:16:-5:-2:21:22:-5:39:::
97	281	0.00111	TGCAGTGCACCTCGGCGGGACAGGGAAGATGAGCAGTTCTTC	DDDDGFEJDIFDEEDDDGGEFDJMGLDFEDDEFFFGEGEDGG	TRBV20-1*00(1180,4)	TRBD1*00(50)	TRBJ2-1*00(207,8)	TRBC2*00(94,6)	421|429|455|0|8||40.0	11|21|36|15|25||50.0	28|42|70|28|42||70.0		TGCAGTGCACCTCGGCGGGACAGGGAAGATGAGCAGTTCTTC	35	CSAPRRDREDEQFF	:::::::::0:-6:8:15:1:-3:25:28:-8:42:::
98	278	0.0011	TGCGCCAGCAGCCAACCGATGACAGAATACAATGAGCAGTTCTTC	CDDBBFDDDCDADCEAFEGFECCCGKFFEDCDDEDEEDFBGDCGE	TRBV4-1*00(1112,8)	TRBD1*00(25)	TRBJ2-1*00(225,7)	TRBC2*00(97,2)	427|442|464|0|15||75.0	14|19|36|20|25||25.0	24|42|70|27|45||90.0		TGCGCCAGCAGCCAACCGATGACAGAATACAATGAGCAGTTCTTC	32	CASSQPMTEYNEQFF	:::::::::0:-2:15:20:-2:-5:25:27:-4:45:::
99	278	0.0011	TGCAGTGGTGGGGCACCTTCTAACAATGAGCAGTTCTTC	FDDEEEDFCDJJDICDDDCDGKGCFDEKKIJEFCEGGID	TRBV20-1*00(1176,5)	TRBD1*00(25)	TRBJ2-1*00(223,5)	TRBC2*00(97,6)	421|428|455|0|7||35.0	19|24|36|9|14||25.0	25|42|70|22|39||85.0		TGCAGTGGTGGGGCACCTTCTAACAATGAGCAGTTCTTC	34	CSGGAPSNNEQFF	:::::::::0:-7:7:9:-7:0:14:22:-5:39:::
100	275	0.00109	TGTGCCAGCTCTGTCGCCTCTGGGGCCAACGTCCTGACTTTC	DDEDDFDCDFFDCDDCDCCDEFFGCCCDCCEDFLJDEEGGDE	TRBV6-2*00(1063,1),TRBV6-3*00(1063,1)	TRBD1*00(25)	TRBJ2-6*00(262)	TRBC2*00(97,6)	427|436|464|0|9||45.0;427|436|464|0|9||45.0	5|10|36|10|15||25.0	20|45|73|17|42||125.0		TGTGCCAGCTCTGTCGCCTCTGGGGCCAACGTCCTGACTTTC	34	CASSVASGANVLTF	:::::::::0:-8:9:10:7:-14:15:17:0:42:::
101	275	0.00109	TGTGCCAGCTCAAGGAGCGATACGCAGTATTTT	FEEGBGFCCCLCJDKIGGHKHLEEDFFDCBEEC	TRBV28*00(1138,4)		TRBJ2-3*00(209,3)	TRBC2*00(98,3)	427|436|464|0|9||45.0		26|41|69|18|33||75.0		TGTGCCAGCTCAAGGAGCGATACGCAGTATTTT	33	CASSRSDTQYF	:::::::::0:-8:9:::::18:-6:33:::
102	275	0.00109	TGTGCCAGCACGATTGCTGCGGGGAACTACGAGCAGTACTTC	DDCFDHDDFFFDEFFEDDDDDHKFDDDEDCDDFGEDECEHFD	TRBV9*00(1145,2)	TRBD2*00(25)	TRBJ2-7*00(216,7)	TRBC2*00(103,8)	427|437|463|0|10||50.0	23|28|48|18|23||25.0	23|39|67|26|42||80.0		TGTGCCAGCACGATTGCTGCGGGGAACTACGAGCAGTACTTC	34	CASTIAAGNYEQYF	:::::::::0:-6:10:18:-7:-4:23:26:-3:42:::
103	272	0.00108	TGTGCCAGCGTAGGGACCCGACAGGGGAGATTGGTTAGGACTGAAGCTTTCTTT	FGHEFGEEDDIHIKKJBKJCHDGEHJLFKDECEGCDDJFDDEILKDDEGGGBFF	TRBV12-4*00(1158,3)	TRBD1*00(40)	TRBJ1-1*00(209,9)	TRBC1*00(108,1)	430|439|467|0|9||45.0	14|22|36|19|27||40.0	25|40|68|39|54||75.0		TGTGCCAGCGTAGGGACCCGACAGGGGAGATTGGTTAGGACTGAAGCTTTCTTT	33	CASVGTRQGRLVRTEAFF	:::::::::0:-8:9:19:-2:-2:27:39:-5:54:::
104	272	0.00108	TGTGCCAGCAGCTTCCCGTTGCCGGGAGAAGCTTTCTTT	FEFGFEFDJGCDDGBFEDDFFDDDKEDIFGJFGJGEHLJ	TRBV7-2*00(1181,7)	TRBD1*00(30),TRBD2*00(30)	TRBJ1-1*00(199,6)	TRBC1*00(108,7)	430|444|467|0|14||70.0	10|16|36|21|27||30.0;14|20|48|21|27||30.0	28|40|68|27|39||60.0		TGTGCCAGCAGCTTCCCGTTGCCGGGAGAAGCTTTCTTT	33	CASSFPLPGEAFF	:::::::::0:-3:14:21:2:-8:27:27:-8:39:::
105	270	0.00107	TGTGCCAGTAGTATGATGGTCGGGTTTTATAATGAGCAGTTCTTC	EDDDGDDDFDCDEEKDFGFDDDFDDGHGDEDFEEDFDGEDGJGED	TRBV19*00(1168,2)		TRBJ2-1*00(210,9)	TRBC2*00(100,8)	427|441|464|0|14||70.0		27|42|70|30|45||75.0		TGTGCCAGTAGTATGATGGTCGGGTTTTATAATGAGCAGTTCTTC	34	CASSMMVGFYNEQFF	:::::::::0:-3:14:::::30:-7:45:::
106	267	0.00106	TGTGCCATCAGTGCACAGGGGCATACGCAGTATTTT	GECEBGCCEHLFFIIHFEJJIDCEGGGFGEDDFHHD	TRBV10-3*00(1292)	TRBD1*00(35)	TRBJ2-3*00(206,5)	TRBC2*00(100)	427|440|464|0|13||65.0	15|22|36|14|21||35.0	27|41|69|22|36||70.0		TGTGCCATCAGTGCACAGGGGCATACGCAGTATTTT	33	CAISAQGHTQYF	:::::::::0:-4:13:14:-3:-2:21:22:-7:36:::
107	266	0.00105	TGTGCCAGCAGTGACACTAGCGGGAGCACAGATACGCAGTATTTT	DEGDDFDEEDEIDIIFCKIIDGMMGDDFDHKFEGEDEGDEEGHKE	TRBV6-4*00(1192,5)	TRBD2*00(45)	TRBJ2-3*00(239,6)	TRBC2*00(99,8)	427|442|464|0|15||75.0	19|28|48|15|24||45.0	20|41|69|24|45||105.0		TGTGCCAGCAGTGACACTAGCGGGAGCACAGATACGCAGTATTTT	34	CASSDTSGSTDTQYF	:::::::::0:-2:15:15:-3:-4:24:24:0:45:::
108	266	0.00105	TGTGCCAGCAGCTTGGGACAGAACACTGAAGCTTTCTTT	DDEGAEDDECCCEGDGEDFCD@DCDDDEBDCDCGGDDLG	TRBV6-5*00(1031,8)	TRBD1*00(30)	TRBJ1-1*00(232,2)	TRBC1*00(107,8)	427|438|464|0|11||55.0	12|18|36|14|20||30.0	21|40|68|20|39||95.0		TGTGCCAGCAGCTTGGGACAGAACACTGAAGCTTTCTTT	31	CASSLGQNTEAFF	:::::::::0:-6:11:14:0:-6:20:20:-1:39:::
109	264	0.00105	TGTGCCAGCAGCTTACCTGGGGCCCTGAGCACAGATACGCAGTATTTT	FEFGCFFDDDDGCGLEDGFMLHDIFDIFGEDDEGIEFGEFFDEEEKKC	TRBV11-2*00(1189,6)	TRBD2*00(35)	TRBJ2-3*00(244,1)	TRBC2*00(102,9)	430|445|467|0|15||75.0	29|36|48|19|26||35.0	20|41|69|27|48||105.0		TGTGCCAGCAGCTTACCTGGGGCCCTGAGCACAGATACGCAGTATTTT	34	CASSLPGALSTDTQYF	:::::::::0:-2:15:19:-13:4:26:27:0:48:::
110	264	0.00105	TGTGCCAGCAGCCAGGGACCAAACTACGAGCAGTACTTC	IFGDGGDDHDGFDGLKGHGFFGCDFDEDEFDECFDDDGK	TRBV7-6*00(1184,1)	TRBD1*00(25),TRBD2*00(25)	TRBJ2-7*00(216,8)	TRBC2*00(92,7)	430|442|467|0|12||60.0	12|17|36|14|19||25.0;16|21|48|14|19||25.0	23|39|67|23|39||80.0		TGTGCCAGCAGCCAGGGACCAAACTACGAGCAGTACTTC	34	CASSQGPNYEQYF	:::::::::0:-5:12:14:0:-7:19:23:-3:39:::
111	261	0.00103	TGTGCCAGCACCTCCCAGGGACGGCCCTACGAGCAGTACTTC	FFDDHGDCDEEDDDKDDEKEFFJDDHCDEFECFGFDDFEDED	TRBV6-2*00(1103,9),TRBV6-3*00(1103,9)	TRBD2*00(30)	TRBJ2-7*00(223,2)	TRBC2*00(95,6)	427|437|464|0|10||50.0;427|437|464|0|10||50.0	1|7|48|10|16||30.0	22|39|67|25|42||85.0		TGTGCCAGCACCTCCCAGGGACGGCCCTACGAGCAGTACTTC	34	CASTSQGRPYEQYF	:::::::::0:-7:10:10:15:-25:16:25:-2:42:::
112	258	0.00102	TGTGCCATCAGTGAAGAGCTTACTGATGAGCAGTTCTTC	DDDDDIIDHEFFFDGHECCBDDDFDEDFDDDFDDDDDLH	TRBV10-3*00(1232,5)		TRBJ2-1*00(204,1)	TRBC2*00(101,1)	427|441|464|0|14||70.0		28|42|70|25|39||70.0		TGTGCCATCAGTGAAGAGCTTACTGATGAGCAGTTCTTC	33	CAISEELTDEQFF	:::::::::0:-3:14:::::25:-8:39:::
113	256	0.00101	TGTGCCAGCAGCAGGAGTGGGGTTGTTAGCGGGGCTGAGCAGTTCTTC	EDCFFFEFDGCCCBKHEEFHKFCFCDDEDDDKHCCCDDDDFFAGFGGD	TRBV11-3*00(1176)	TRBD2*00(35)	TRBJ2-1*00(200,4)	TRBC2*00(92,1)	430|442|467|0|12||60.0	21|28|48|26|33||35.0	29|42|70|35|48||65.0		TGTGCCAGCAGCAGGAGTGGGGTTGTTAGCGGGGCTGAGCAGTTCTTC	32	CASSRSGVVSGAEQFF	:::::::::0:-5:12:26:-5:-4:33:35:-9:48:::
114	253	0.001	TGTGCCAGCAGTTTGACAGAGACTAATCAGCCCCAGCATTTT	GDCEFDFFDDDEFKDFDCFCDDCDDMHGGEAFHDDBBCBFHE	TRBV6-2*00(1073,1),TRBV6-3*00(1073,1)	TRBD1*00(25)	TRBJ1-5*00(226,7)	TRBC1*00(108,1)	427|440|464|0|13||65.0;427|440|464|0|13||65.0	14|19|36|14|19||25.0	24|42|70|24|42||90.0		TGTGCCAGCAGTTTGACAGAGACTAATCAGCCCCAGCATTTT	32	CASSLTETNQPQHF	:::::::::0:-4:13:14:-2:-5:19:24:-4:42:::
115	253	0.001	TGTGCCAGCAACCTAATCGGCAACAACAATGAGCAGTTCTTC	GIEHIJICCBHCFEEIDDCCCFGCCDDDFEDDDGEDEEMFGD	TRBV6-6*00(1147,3)		TRBJ2-1*00(222,1)	TRBC2*00(101,3)	427|437|464|0|10||50.0		25|42|70|25|42||85.0		TGTGCCAGCAACCTAATCGGCAACAACAATGAGCAGTTCTTC	33	CASNLIGNNNEQFF	:::::::::0:-7:10:::::25:-5:42:::
116	253	0.001	TGCAGCGCTGGGACAGGGGCTGGAAACACCATATATTTT	FDDDCCCEFBFECDDCHFCBDCFAHCDDCDFDDFEDHFE	TRBV29-1*00(1171,8)	TRBD1*00(50)	TRBJ1-3*00(233,8)	TRBC1*00(107,7)	421|428|455|0|7||35.0	12|22|36|9|19||50.0	22|42|70|19|39||100.0		TGCAGCGCTGGGACAGGGGCTGGAAACACCATATATTTT	32	CSAGTGAGNTIYF	:::::::::0:-7:7:9:0:-2:19:19:-2:39:::
117	252	0.000999	TGCAGTGCTAGACCCGTCCTAGCTTACTCCTACAATGAGCAGTTCTTC	GEDEFFEEFEFEJJFEDMGDGECDHEGDFHEDEIFHLFGHEDDEEDED	TRBV20-1*00(1223,3)	TRBD2*00(25)	TRBJ2-1*00(247,4)	TRBC2*00(97,5)	421|433|455|0|12||60.0	20|25|48|18|23||25.0	20|42|70|26|48||110.0		TGCAGTGCTAGACCCGTCCTAGCTTACTCCTACAATGAGCAGTTCTTC	34	CSARPVLAYSYNEQFF	:::::::::0:-2:12:18:-4:-7:23:26:0:48:::
118	250	0.000991	TGTGCCAGCAGCCTCTCGGCGACACAGCAGTTCTTC	ECDDDGDDFCCEFEFDFDGDEJDDEEGDEGGLHDHE	TRBV3-1*00(1117,1)		TRBJ2-1*00(193,7)	TRBC2*00(101,1)	427|440|464|0|13||65.0		31|42|70|25|36||55.0		TGTGCCAGCAGCCTCTCGGCGACACAGCAGTTCTTC	34	CASSLSATQQFF	:::::::::0:-4:13:::::25:-11:36:::
119	249	0.000987	TGTGCCAGCAGCTTTCCCGGACTTACAGATACGCAGTATTTT	EHEDGIFCCEFDDFFCMFBGDDBGEGIGHFDFDCFEFCDGED	TRBV7-2*00(1150,8)	TRBD1*00(30),TRBD2*00(30)	TRBJ2-3*00(225,2)	TRBC2*00(101,8)	430|444|467|0|14||70.0	8|14|36|14|20||30.0;12|18|48|14|20||30.0	23|41|69|24|42||90.0		TGTGCCAGCAGCTTTCCCGGACTTACAGATACGCAGTATTTT	33	CASSFPGLTDTQYF	:::::::::0:-3:14:14:4:-10:20:24:-3:42:::
120	247	0.000979	TGTGCCAGCAGCGCGGGACTGCCGGCTCGCCTGGATACGCAGTATTTT	DFEEBGGDDCDCDCBLDDDCDBGGCCCCEIGGGEGGGFEHCFDCCIHC	TRBV6-5*00(1135,2)	TRBD2*00(35),TRBD1*00(30)	TRBJ2-3*00(210,3)	TRBC2*00(98,6)	427|438|464|0|11||55.0	15|22|48|13|20||35.0;11|17|36|13|19||30.0	26|41|69|33|48||75.0		TGTGCCAGCAGCGCGGGACTGCCGGCTCGCCTGGATACGCAGTATTTT	33	CASSAGLPARLDTQYF	:::::::::0:-6:11:13:1:-10:20:33:-6:48:::
121	246	0.000975	TGTGCCAGCAGTGAAGGACTAGCGGGAGCCTACGAGCAGTACTTC	DDBDACCCDDCCCEFDECECECCDGEFEDFCICDDDDFFEFCCED	TRBV6-1*00(1157,1)	TRBD2*00(60)	TRBJ2-7*00(221,8)	TRBC2*00(95)	427|443|464|0|16||80.0	18|30|48|16|28||60.0	22|39|67|28|45||85.0		TGTGCCAGCAGTGAAGGACTAGCGGGAGCCTACGAGCAGTACTTC	32	CASSEGLAGAYEQYF	:::::::::0:-1:16:16:-2:-2:28:28:-2:45:::
122	246	0.000975	TGTGCCAGCAGCTCTAGCGGGAGCCATGAGCAGTTCTTC	HKGFEHFFFDCFEEDDGECHGDCCFGEEDDKEEFJGGHF	TRBV7-9*00(1208,7)		TRBJ2-1*00(207,4)	TRBC2*00(100,6)	430|448|467|0|19|I443C|69.0		28|42|70|25|39||70.0		TGTGCCAGCAGCTCTAGCGGGAGCCATGAGCAGTTCTTC	34	CASSSSGSHEQFF	:::::::::0:1:19:::::25:-8:39:::
123	244	0.000967	TGTGCCAGCAGTTCCTCGTTGGGCCATGGCTACACCTTC	DDDFDFFCCCDBFCFCDECHDIEHFGCBCDDCCBECAGD	TRBV27*00(1139,9)	TRBD2*00(25)	TRBJ1-2*00(207,7)	TRBC1*00(109,5)	427|440|464|0|13||65.0	29|34|48|20|25||25.0	26|40|68|25|39||70.0		TGTGCCAGCAGTTCCTCGTTGGGCCATGGCTACACCTTC	32	CASSSSLGHGYTF	:::::::::0:-4:13:20:-13:2:25:25:-6:39:::
124	244	0.000967	TGCAGTGCGCAAGTCCGGGACTGGCTCACAGATACGCAGTATTTT	GGEDIFIIGHIKIGIFMKGDDDEDDDDDDFJFLGEDDDDDBBFGE	TRBV20-1*00(1186,7)	TRBD2*00(40),TRBD1*00(35)	TRBJ2-3*00(232)	TRBC2*00(101,5)	421|429|455|0|8||40.0	14|22|48|14|22||40.0;10|17|36|14|21||35.0	22|41|69|26|45||95.0		TGCAGTGCGCAAGTCCGGGACTGGCTCACAGATACGCAGTATTTT	33	CSAQVRDWLTDTQYF	:::::::::0:-6:8:14:2:-10:22:26:-2:45:::
125	241	0.000955	TGTGCCTGTCACTATGGACAGGGATACAATGAGCAGTTCTTC	DCDDDCCDFFDDDEDEDCDCEHHHFDDDFCCFEEDEBGEDED	TRBV30*00(1201,3)	TRBD1*00(40)	TRBJ2-1*00(226,4)	TRBC2*00(98,3)	421|429|455|0|8||40.0	13|21|36|15|23||40.0	24|42|70|24|42||90.0		TGTGCCTGTCACTATGGACAGGGATACAATGAGCAGTTCTTC	33	CACHYGQGYNEQFF	:::::::::0:-6:8:15:-1:-3:23:24:-4:42:::
126	241	0.000955	TGTGCCAGCAGTGGTCTAGCGAACAATGAGCAGTTCTTC	CCDEBEDFDDDD@HECDDDCEEEDCEEFFECEFBFDDIE	TRBV6-4*00(1167,7)	TRBD2*00(30)	TRBJ2-1*00(222,5)	TRBC2*00(97,1)	427|440|464|0|13||65.0	20|26|48|15|21||30.0	25|42|70|22|39||85.0		TGTGCCAGCAGTGGTCTAGCGAACAATGAGCAGTTCTTC	31	CASSGLANNEQFF	:::::::::0:-4:13:15:-4:-6:21:22:-5:39:::
127	241	0.000955	TGTGCCAGCAGCGTAGCTTCGGGACCAACCTACGAGCAGTACTTC	BCCCCBFFFDCCEDDDCECCEHDDEDCGEFFFCGDDDDFCCDDDF	TRBV9*00(1198,1)	TRBD1*00(30),TRBD2*00(30)	TRBJ2-7*00(221,9)	TRBC2*00(103,1)	427|445|463|0|18||90.0	11|17|36|19|25||30.0;15|21|48|19|25||30.0	22|39|67|28|45||85.0		TGTGCCAGCAGCGTAGCTTCGGGACCAACCTACGAGCAGTACTTC	33	CASSVASGPTYEQYF	:::::::::0:2:18:19:1:-7:25:28:-2:45:::
128	241	0.000955	TGCAGTGCTAGTACCGGGGAGACCCAGTACTTC	DFDDDGJJGFDDHIGJHKEDCCCJDDEDDEEDF	TRBV20-1*00(1235,2)	TRBD1*00(25),TRBD2*00(25)	TRBJ2-5*00(213,7)	TRBC2*00(101)	421|432|455|0|11||55.0	10|15|36|13|18||25.0;14|19|48|13|18||25.0	25|40|68|18|33||75.0		TGCAGTGCTAGTACCGGGGAGACCCAGTACTTC	34	CSASTGETQYF	:::::::::0:-3:11:13:2:-9:18:18:-5:33:::
129	241	0.000955	TGCAGTGCTAGAGATCGAAAGACTAGCGGGATATCTGAGCAGTTCTTC	HMFFKGGJJJIEIFKIHELFFDEGEFFHMEIIGFEGGDEEEFFDEGGG	TRBV20-1*00(1251,1)	TRBD2*00(55)	TRBJ2-1*00(203,2)	TRBC2*00(100,6)	421|437|455|0|16||80.0	18|29|48|20|31||55.0	29|42|70|35|48||65.0		TGCAGTGCTAGAGATCGAAAGACTAGCGGGATATCTGAGCAGTTCTTC	35	CSARDRKTSGISEQFF	:::::::::0:2:16:20:-2:-3:31:35:-9:48:::
130	240	0.000951	TGTGCCAGCAGTTACTCAACGACAGGAACCTACGAGCAGTACTTC	DEEGBFDEEEDBEDCCCBDCDCFEBFDFCFECCCCCCCCDCCCGE	TRBV6-5*00(1196,8)	TRBD1*00(30)	TRBJ2-7*00(220,9)	TRBC2*00(96,7)	427|444|464|0|17||85.0	14|20|36|20|26||30.0	22|39|67|28|45||85.0		TGTGCCAGCAGTTACTCAACGACAGGAACCTACGAGCAGTACTTC	33	CASSYSTTGTYEQYF	:::::::::0:0:17:20:-2:-4:26:28:-2:45:::
131	238	0.000944	TGTGCCATCAGAGGACGAACCGACTACAATGAGCAGTTCTTC	FFIGDIIIDEIJIJGEECDDECECCEDDFFEJDEGGGDEBJE	TRBV10-3*00(1247,9)		TRBJ2-1*00(232,4)	TRBC2*00(100,1)	427|438|464|0|11||55.0		23|42|70|23|42||95.0		TGTGCCATCAGAGGACGAACCGACTACAATGAGCAGTTCTTC	33	CAIRGRTDYNEQFF	:::::::::0:-6:11:::::23:-3:42:::
132	238	0.000944	TGTGCCAGCAGCCTTCGGACAGGCACTGAAGCTTTCTTT	FDDDCLEFECGDDDEDEDCDCCDEDECDDFDCCHEDDME	TRBV6-2*00(1074,9),TRBV6-3*00(1074,9)	TRBD1*00(35)	TRBJ1-1*00(218)	TRBC1*00(109)	427|438|464|0|11||55.0;427|438|464|0|11||55.0	13|20|36|16|23||35.0	24|40|68|23|39||80.0		TGTGCCAGCAGCCTTCGGACAGGCACTGAAGCTTTCTTT	34	CASSLRTGTEAFF	:::::::::0:-6:11:16:-1:-4:23:23:-4:39:::
133	238	0.000944	TGCAGTGCCCATTCTCCGTCCGAGCAGTACTTC	CFEDDIIKMLDDFCGKDFCFHECDFDDCCDDDC	TRBV20-1*00(1210,1)		TRBJ2-7*00(200,7)	TRBC2*00(97,7)	421|429|455|0|8||40.0		26|39|67|20|33||65.0		TGCAGTGCCCATTCTCCGTCCGAGCAGTACTTC	34	CSAHSPSEQYF	:::::::::0:-6:8:::::20:-6:33:::
134	236	0.000936	TGTGCCAGCAGTTTCTCAGCGGAGAACAATGAGCAGTTCTTC	DEJGGHHGGELGLCDDFEDCFBCCDCDFCDCCEDEDDCCCCF	TRBV6-2*00(1153,3),TRBV6-3*00(1153,3)	TRBD2*00(25)	TRBJ2-1*00(221,6)	TRBC2*00(95,8)	427|444|464|0|17|SA440T|69.0;427|444|464|0|17|SA440T|69.0	22|27|48|17|22||25.0	25|42|70|25|42||85.0		TGTGCCAGCAGTTTCTCAGCGGAGAACAATGAGCAGTTCTTC	33	CASSFSAENNEQFF	:::::::::0:0:17:17:-6:-5:22:25:-5:42:::
135	236	0.000936	TGTGCCAGCAGTCCGGGACGTGCAGACTCCTACGAGCAGTACTTC	EECCCDEDFDEEBDCFDCCCDDDDCCDCFFDCDFCCDFFFDFDDF	TRBV12-3*00(1141,3)	TRBD1*00(35),TRBD2*00(35)	TRBJ2-7*00(231,8)	TRBC2*00(98,6)	430|442|467|0|12||60.0	10|17|36|12|19||35.0;14|21|48|12|19||35.0	20|39|67|26|45||95.0		TGTGCCAGCAGTCCGGGACGTGCAGACTCCTACGAGCAGTACTTC	33	CASSPGRADSYEQYF	:::::::::0:-5:12:12:2:-7:19:26:0:45:::
136	235	0.000932	TGTGCCAGCAGTTCCGCCTACGAGCAGTACTTC	CCDDAGGECCEBGBECBFHIJJIKIFEDGGEDD	TRBV28*00(1178,6)		TRBJ2-7*00(221,7)	TRBC2*00(105,6)	427|440|464|0|13||65.0		22|39|67|16|33||85.0		TGTGCCAGCAGTTCCGCCTACGAGCAGTACTTC	32	CASSSAYEQYF	:::::::::0:-4:13:::::16:-2:33:::
137	233	0.000924	TGTGCCAGCAGAGTAGCGGGAGAGACCTACGAGCAGTACTTC	DDDDCDCCCFEDFCCCEDGDCCEDCFCDEEEHLJDGDEFIEF	TRBV28*00(1162,5)	TRBD2*00(45)	TRBJ2-7*00(222,2)	TRBC2*00(94,9)	427|438|464|0|11||55.0	21|30|48|13|22||45.0	22|39|67|25|42||85.0		TGTGCCAGCAGAGTAGCGGGAGAGACCTACGAGCAGTACTTC	34	CASRVAGETYEQYF	:::::::::0:-6:11:13:-5:-2:22:25:-2:42:::
138	233	0.000924	TGCAGTGCTAGAGATTCTCGAGGACCTACTGGGACCCAGTACTTC	DCEEEEDGJDDIGGHHECCFDLDDFDECDEHMDEGFFHDCCDLDD	TRBV20-1*00(1187)		TRBJ2-5*00(203,1)	TRBC2*00(97,9)	421|436|455|0|15||75.0		27|40|68|32|45||65.0		TGCAGTGCTAGAGATTCTCGAGGACCTACTGGGACCCAGTACTTC	34	CSARDSRGPTGTQYF	:::::::::0:1:15:::::32:-7:45:::
139	230	0.000912	TGTGCCATCAGTGATCTGGACGACTACGAGCAGTACTTC	DCCCBEDFDCFDFDECCDECECCDCDEDCEFECCDEEEC	TRBV10-3*00(1263,9)		TRBJ2-7*00(213,5)	TRBC2*00(95,5)	427|441|464|0|14||70.0		23|39|67|23|39||80.0		TGTGCCATCAGTGATCTGGACGACTACGAGCAGTACTTC	33	CAISDLDDYEQYF	:::::::::0:-3:14:::::23:-3:39:::
140	230	0.000912	TGTGCCAGCAGCTTAACGAAGGACTCTACAGAGCAGTACTTC	DFEEFDEECCCCHDFEEDCECHDCDFEEEFFFEFCBFECCEF	TRBV7-3*00(1095,9)	TRBD2*00(25)	TRBJ2-7*00(193,9)	TRBC2*00(95,2)	430|448|467|0|18||90.0	17|22|48|20|25||25.0	27|39|67|30|42||60.0		TGTGCCAGCAGCTTAACGAAGGACTCTACAGAGCAGTACTTC	33	CASSLTKDSTEQYF	:::::::::0:1:18:20:-1:-10:25:30:-7:42:::
141	230	0.000912	TGCAGTGCTAGTCAGAGTCGACTGTGGGAGCAGTACTTC	EDEDFFIIDFFJGEFDECGEDDDGCDGHDDDCDCGDFDD	TRBV20-1*00(1173)		TRBJ2-7*00(196,7)	TRBC2*00(95,4)	421|432|455|0|11||55.0		27|39|67|27|39||60.0		TGCAGTGCTAGTCAGAGTCGACTGTGGGAGCAGTACTTC	34	CSASQSRLWEQYF	:::::::::0:-3:11:::::27:-7:39:::
142	229	0.000908	TGTGCCAGCAGTGAAGCAACAGGCGGGAATTCACCCCTCCACTTT	CDCCCFCCCBBDFEEDFDEEDEDCGFDDFDDCBBFFCBBCCDBHF	TRBV6-1*00(1160)	TRBD1*00(25),TRBD2*00(25)	TRBJ1-6*00(223)	TRBC1*00(108,8)	427|444|464|0|17||85.0	15|20|36|18|23||25.0;23|28|48|22|27||25.0	27|45|73|27|45||90.0		TGTGCCAGCAGTGAAGCAACAGGCGGGAATTCACCCCTCCACTTT	33	CASSEATGGNSPLHF	:::::::::0:0:17:18:-3:-4:23:27:-7:45:::
143	227	0.0009	TGTGCCTGGATGATAACCGGGGCAGATACGCAGTATTTT	LHHGEGJEFGEEEFDEADCGGEDIEHFDCDECEDCBMIE	TRBV30*00(1208,4)	TRBD1*00(25),TRBD2*00(25)	TRBJ2-3*00(220,5)	TRBC2*00(104,5)	421|431|455|0|10||50.0	10|15|36|16|21||25.0;14|19|48|16|21||25.0	24|41|69|22|39||85.0		TGTGCCTGGATGATAACCGGGGCAGATACGCAGTATTTT	32	CAWMITGADTQYF	:::::::::0:-4:10:16:2:-9:21:22:-4:39:::
144	227	0.0009	TGTGCCAGCAGTGACTCGGACAACAATGAGCAGTTCTTC	DDECEDCCDDCCFCDCCDEFFEDDDGEDDFGFFBFDDED	TRBV6-4*00(1210,3)		TRBJ2-1*00(224,2)	TRBC2*00(96)	427|445|464|0|18||90.0		25|42|70|22|39||85.0		TGTGCCAGCAGTGACTCGGACAACAATGAGCAGTTCTTC	33	CASSDSDNNEQFF	:::::::::0:1:18:::::22:-5:39:::
145	227	0.0009	TGTGCCAGCAGTGAGGTTGAACCAGTTGAGCAGTTCTTC	CDDDCGFDDCEDDDFE@FCDEDFDFBDCEDEDEGDCGID	TRBV6-1*00(1175,3)		TRBJ2-1*00(201,8)	TRBC2*00(93,2)	427|441|464|0|14||70.0		29|42|70|26|39||65.0		TGTGCCAGCAGTGAGGTTGAACCAGTTGAGCAGTTCTTC	31	CASSEVEPVEQFF	:::::::::0:-3:14:::::26:-9:39:::
146	227	0.0009	TGTGCCAGCAGCCTGACGTCAGATACGCAGTATTTT	KEGEFIGFDDDBEGEDDEDFHDDGDDCFCCDDDHGC	TRBV11-3*00(1177,6)		TRBJ2-3*00(222,8)	TRBC2*00(105,7)	430|442|467|0|12||60.0		24|41|69|19|36||85.0		TGTGCCAGCAGCCTGACGTCAGATACGCAGTATTTT	33	CASSLTSDTQYF	:::::::::0:-5:12:::::19:-4:36:::
147	227	0.0009	TGTGCCAGCAGCCCCAGGGTTATCGCAGATACGCAGTATTTT	IIEDDDGECDGBIKGDCIECIGGDHELGFEECDEEDDCEGLH	TRBV9*00(1133,9)	TRBD1*00(25)	TRBJ2-3*00(222,9)	TRBC2*00(106,5)	427|439|463|0|12||60.0	16|21|36|14|19||25.0	24|41|69|25|42||85.0		TGTGCCAGCAGCCCCAGGGTTATCGCAGATACGCAGTATTTT	33	CASSPRVIADTQYF	:::::::::0:-4:12:14:-4:-3:19:25:-4:42:::
148	227	0.0009	TGTGCCAGCAGATCGATTGAAGGCTCTGGGGCCAACGTCCTGACTTTC	CCDDFFDCCCCEDDDDBCCDDDDDIIHLLLCFDHHFIIJGHHHGMMDE	TRBV27*00(1128)		TRBJ2-6*00(267,1)	TRBC2*00(106,6)	427|438|464|0|11||55.0		19|45|73|22|48||130.0		TGTGCCAGCAGATCGATTGAAGGCTCTGGGGCCAACGTCCTGACTTTC	33	CASRSIEGSGANVLTF	:::::::::0:-6:11:::::22:1:48:::
149	226	0.000896	TGTGCCAGTACCGTGTGGGACTCCCGCGATACGCAGTATTTT	DDDFELEEFDGMFEEDEFCCDCEKDGEDDKFGCDCDDCBKKD	TRBV9*00(1159,2)	TRBD2*00(35)	TRBJ2-3*00(208)	TRBC2*00(105,2)	427|435|463|0|8||40.0	2|9|48|20|27||35.0	26|41|69|27|42||75.0		TGTGCCAGTACCGTGTGGGACTCCCGCGATACGCAGTATTTT	33	CASTVWDSRDTQYF	:::::::::0:-8:8:20:14:-23:27:27:-6:42:::
150	226	0.000896	TGTGCCAGCAGCCCGACTAGCGGGAGGCGCTCCTACGAGCAGTACTTC	FHFEDGFDDBBBDFCCDDCBC@FECEDCBBCGDECFFGEDDDCCCDDD	TRBV6-1*00(1125,3)	TRBD2*00(50)	TRBJ2-7*00(238,5)	TRBC2*00(100,8)	427|438|464|0|11||55.0	18|28|48|14|24||50.0	15|39|67|24|48|SA18C|104.0		TGTGCCAGCAGCCCGACTAGCGGGAGGCGCTCCTACGAGCAGTACTTC	31	CASSPTSGRRSYEQYF	:::::::::0:-6:11:14:-2:-4:24:24:5:48:::
151	226	0.000896	TGCAGTGCTAGAGATCCCGGGACAGGGGAGAGTCAGCCCCAGCATTTT	DEGEIFDFHDEDKFJFMCFIEDFDMMKGDDDDEGEECHGGHDCEDGFC	TRBV20-1*00(1238,2)	TRBD1*00(60)	TRBJ1-5*00(216,6)	TRBC1*00(107,2)	421|437|455|0|16||80.0	10|22|36|16|28||60.0	26|42|70|32|48||80.0		TGCAGTGCTAGAGATCCCGGGACAGGGGAGAGTCAGCCCCAGCATTTT	34	CSARDPGTGESQPQHF	:::::::::0:2:16:16:2:-2:28:32:-6:48:::
152	224	0.000888	TGTGCCAGCAGCGGTGGGCTCAATCAGCCCCAGCATTTT	DDDECGCDCFCCCFDBKCFCKCEEDDDDLKEDDCDBGFF	TRBV9*00(1161)		TRBJ1-5*00(230,4)	TRBC1*00(105,8)	427|440|463|0|13||65.0		23|42|70|20|39||95.0		TGTGCCAGCAGCGGTGGGCTCAATCAGCCCCAGCATTTT	33	CASSGGLNQPQHF	:::::::::0:-3:13:::::20:-3:39:::
153	224	0.000888	TGCAGTGCGCCCACCATCACAGGGAGTTATGGCGGGGTAGATGAGCAGTTCTTC	EEEMFHEDDBGEEGGGELDEFMHKDDCEEFBBECHEDCCCCDEEDEGECDCFGD	TRBV20-1*00(1171,7)	TRBD1*00(30)	TRBJ2-1*00(208,3)	TRBC2*00(98)	421|429|455|0|8||40.0	15|21|36|18|24||30.0	28|42|70|40|54||70.0		TGCAGTGCGCCCACCATCACAGGGAGTTATGGCGGGGTAGATGAGCAGTTCTTC	33	CSAPTITGSYGGVDEQFF	:::::::::0:-6:8:18:-3:-3:24:40:-8:54:::
154	223	0.000884	TGTGCCTGGAGTGTAGCGGGACTAGATTCCGATGAGCAGTTCTTC	EDFFDDCDEDEDDFCDCCFDCCCGDGMDEDCECCDDFDEEGECFD	TRBV30*00(1189,3)	TRBD2*00(45)	TRBJ2-1*00(206,8)	TRBC2*00(104,2)	421|436|455|0|15||75.0	15|24|48|16|25||45.0	28|42|70|31|45||70.0		TGTGCCTGGAGTGTAGCGGGACTAGATTCCGATGAGCAGTTCTTC	34	CAWSVAGLDSDEQFF	:::::::::0:1:15:16:1:-8:25:31:-8:45:::
155	223	0.000884	TGCAGTGCTAGATTACCGGGAACAACCTACGAGCAGTACTTC	FEHKDDEEHEFDFGHHFGHEEEDIKFFGIDFFCDDCCCDDFF	TRBV20-1*00(1195,6)	TRBD1*00(30),TRBD2*00(30)	TRBJ2-7*00(221,5)	TRBC2*00(94,5)	421|433|455|0|12||60.0	10|16|36|15|21||30.0;14|20|48|15|21||30.0	22|39|67|25|42||85.0		TGCAGTGCTAGATTACCGGGAACAACCTACGAGCAGTACTTC	34	CSARLPGTTYEQYF	:::::::::0:-2:12:15:2:-8:21:25:-2:42:::
156	221	0.000876	TGTGCCAGCAGTCCAGCGGGAACCTCCGACTATGGCTACACCTTC	DDECBGECCCCDFEDCCDEFDDFCDDDDGHJGDFBIIHLKMCECD	TRBV28*00(1177,8)	TRBD2*00(35)	TRBJ1-2*00(222,8)	TRBC1*00(109,7)	427|439|464|0|12||60.0	22|29|48|14|21||35.0	23|40|68|28|45||85.0		TGTGCCAGCAGTCCAGCGGGAACCTCCGACTATGGCTACACCTTC	33	CASSPAGTSDYGYTF	:::::::::0:-5:12:14:-6:-3:21:28:-3:45:::
157	220	0.000872	TGTGCCAGCACGATAAGCATGAACACTGAAGCTTTCTTT	CCGDBFDFEKBCCCBGCCDDDADDDFCDEFDDFHDDDLD	TRBV6-5*00(1127,9)		TRBJ1-1*00(246,9)	TRBC1*00(108,3)	427|437|464|0|10||50.0		18|40|68|17|39||110.0		TGTGCCAGCACGATAAGCATGAACACTGAAGCTTTCTTT	32	CASTISMNTEAFF	:::::::::0:-7:10:::::17:2:39:::
158	220	0.000872	TGTGCCAGCAGTCCCACGGGAGAGGTCAATGAGCAGTTCTTC	EEECEGDDDCCCDFDDCAFFCDCKGEKHFDEGDGIGEFEDDD	TRBV28*00(1147,7)	TRBD2*00(30),TRBD1*00(29)	TRBJ2-1*00(219)	TRBC2*00(103,8)	427|439|464|0|12||60.0	24|30|48|16|22||30.0;11|20|36|16|25|SC16G|29.0	26|42|70|26|42||80.0		TGTGCCAGCAGTCCCACGGGAGAGGTCAATGAGCAGTTCTTC	32	CASSPTGEVNEQFF	:::::::::0:-5:12:16:-8:-2:22:26:-6:42:::
159	220	0.000872	TGTGCCAGCAGCCTCCGGCCCCAGGGAGTCTCTGGGGAGCAGTTCTTC	CDDCEDEDDDCDDDFGEDDFFFCEGECDDKCCCFLLEDCELGFDDCED	TRBV7-2*00(1161,4)	TRBD1*00(25),TRBD2*00(25)	TRBJ2-1*00(198,8)	TRBC2*00(97,6)	430|442|467|0|12||60.0	0|5|36|17|22||25.0;25|30|48|23|28||25.0	30|42|70|36|48||60.0		TGTGCCAGCAGCCTCCGGCCCCAGGGAGTCTCTGGGGAGCAGTTCTTC	34	CASSLRPQGVSGEQFF	:::::::::0:-5:12:17:12:-19:22:36:-10:48:::
160	218	0.000864	TGTGCCAGCAGAGGACTGACAGATACGCAGTATTTT	FIGEFDEHEFFFDEDCCGDFHFJFDEDHEEECDJMH	TRBV9*00(1150,5)	TRBD2*00(25)	TRBJ2-3*00(227,4)	TRBC2*00(106,4)	427|438|463|0|11||55.0	17|22|48|12|17||25.0	23|41|69|18|36||90.0		TGTGCCAGCAGAGGACTGACAGATACGCAGTATTTT	34	CASRGLTDTQYF	:::::::::0:-5:11:12:-1:-10:17:18:-3:36:::
161	215	0.000852	TGTGCCAGCAGTTTATCCCATGAGCAGTTCTTC	FFDDDGGCCCCBEFFDDFGFCFDCDDDCDDDDD	TRBV27*00(1181,2)		TRBJ2-1*00(207,7)	TRBC2*00(105,7)	427|444|464|0|17||85.0		28|42|70|19|33||70.0		TGTGCCAGCAGTTTATCCCATGAGCAGTTCTTC	33	CASSLSHEQFF	:::::::::0:0:17:::::19:-8:33:::
162	215	0.000852	TGTGCCAGCAGTGACAGGGAAAACACTGAAGCTTTCTTT	DCDCCGEDDDDGFEEDCFDFKGECDDDDBFDDBLECDIE	TRBV6-1*00(1202,6)	TRBD1*00(25)	TRBJ1-1*00(227,7)	TRBC1*00(108,9)	427|441|464|0|14||70.0	16|21|36|14|19||25.0	22|40|68|21|39||90.0		TGTGCCAGCAGTGACAGGGAAAACACTGAAGCTTTCTTT	33	CASSDRENTEAFF	:::::::::0:-3:14:14:-4:-3:19:21:-2:39:::
163	215	0.000852	TGTGCCAGCAGCAGGGTTGGGGCCAACGTCCTGACTTTC	EFCDDFEFEBCCDCGDDFDIFEDEFCCEDEEDDCDEFDD	TRBV5-6*00(1128)		TRBJ2-6*00(244,3)	TRBC2*00(105,8)	427|439|463|0|12||60.0		23|45|73|17|39||110.0		TGTGCCAGCAGCAGGGTTGGGGCCAACGTCCTGACTTTC	33	CASSRVGANVLTF	:::::::::0:-4:12:::::17:-3:39:::
164	213	0.000844	TGCAGTGCTAGTAAGGCCAGACGTCTCGACTATGGCTACACCTTC	DEDGEDDHGFEDJECECFJGDGEHEDEDFEFFDECHDDECDCECD	TRBV20-1*00(1184,6)		TRBJ1-2*00(221,9)	TRBC1*00(109)	421|432|455|0|11||55.0		23|40|68|28|45||85.0		TGCAGTGCTAGTAAGGCCAGACGTCTCGACTATGGCTACACCTTC	34	CSASKARRLDYGYTF	:::::::::0:-3:11:::::28:-3:45:::
165	212	0.00084	TGTGCCAGCAGTGAAACCGGGCTTAGCCGCTACACCTTC	EDBCBECDDDDEEFGDFFDECCEEEC@FBCCBBCFEADC	TRBV6-1*00(1165,7)	TRBD1*00(25),TRBD2*00(25)	TRBJ1-2*00(192,9)	TRBC1*00(107,4)	427|442|464|0|15||75.0	10|15|36|16|21||25.0;14|19|48|16|21||25.0	29|40|68|28|39||55.0		TGTGCCAGCAGTGAAACCGGGCTTAGCCGCTACACCTTC	31	CASSETGLSRYTF	:::::::::0:-2:15:16:2:-9:21:28:-9:39:::
166	212	0.00084	TGCAGTGCTAGAGATACCCAGCGGTCCACAGATACGCAGTATTTT	FHJEHIGJJHGDDDGILLFHIIGGDMMGIHIGEDECIHFELGIIK	TRBV20-1*00(1211,2)	TRBD2*00(25)	TRBJ2-3*00(232,8)	TRBC2*00(100,9)	421|436|455|0|15||75.0	22|27|48|19|24||25.0	22|41|69|26|45||95.0		TGCAGTGCTAGAGATACCCAGCGGTCCACAGATACGCAGTATTTT	34	CSARDTQRSTDTQYF	:::::::::0:1:15:19:-6:-5:24:26:-2:45:::
167	210	0.000833	TGTGCCAGCAGCCCCTCCCTGACCAAACAAGAGACCCAGTACTTC	MFECCEDDCCDBHHDCDHDDDDFDDGDDEEDDGCDFEEDFDECEF	TRBV7-9*00(1123,1)	TRBD2*00(35)	TRBJ2-5*00(228,1)	TRBC2*00(106,2)	430|442|467|0|12||60.0	0|7|48|12|19||35.0	22|40|68|27|45||90.0		TGTGCCAGCAGCCCCTCCCTGACCAAACAAGAGACCCAGTACTTC	33	CASSPSLTKQETQYF	:::::::::0:-5:12:12:16:-25:19:27:-2:45:::
168	210	0.000833	TGTGCCAGCAAGGGACTAGCGGCATCCTCCTACAATGAGCAGTTCTTC	CEDC@DDDDDDCHGDDDEFFDDDEGHGGJDDHGGFJFGDHEDBEEFGE	TRBV11-2*00(1155,5)	TRBD2*00(55)	TRBJ2-1*00(247,6)	TRBC2*00(94,6)	430|440|467|0|10||50.0	16|27|48|11|22||55.0	20|42|70|26|48||110.0		TGTGCCAGCAAGGGACTAGCGGCATCCTCCTACAATGAGCAGTTCTTC	31	CASKGLAASSYNEQFF	:::::::::0:-7:10:11:0:-5:22:26:0:48:::
169	209	0.000829	TGTGCCTCCTGGGGACAGGAAGTTAACTATGGCTACACCTTC	CFBCCACDCDFKGDDFDDGCLCBGCLFEDFFDIIGCDECDCD	TRBV12-3*00(1096,5)	TRBD1*00(40)	TRBJ1-2*00(234,6)	TRBC1*00(108,2)	430|436|467|0|6||30.0	12|20|36|11|19||40.0	21|40|68|23|42||95.0		TGTGCCTCCTGGGGACAGGAAGTTAACTATGGCTACACCTTC	32	CASWGQEVNYGYTF	:::::::::0:-11:6:11:0:-4:19:23:-1:42:::
170	209	0.000829	TGTGCCAGCAGTTTACGGCCAGGGAGTCCCCATGGCTACACCTTC	DCDDCDFGCDDAFDCDDDCCLDFDDFDGMKEDCCBDHCDDDDBDF	TRBV27*00(1152,8)	TRBD2*00(30)	TRBJ1-2*00(208)	TRBC1*00(108,7)	427|442|464|0|15||75.0	10|16|48|24|30||30.0	26|40|68|31|45||70.0		TGTGCCAGCAGTTTACGGCCAGGGAGTCCCCATGGCTACACCTTC	32	CASSLRPGSPHGYTF	:::::::::0:-2:15:24:6:-16:30:31:-6:45:::
171	209	0.000829	TGTGCCAGCAGTTACTCTCCGGGACAGGGGATCTACAATGAGCAGTTCTTC	FGEDFLFJGEJGJGFEFDCEDFECECFFFFEDDDDFGFFEDECEEDDDEMD	TRBV6-2*00(1099,4),TRBV6-3*00(1099,4)	TRBD1*00(60)	TRBJ2-1*00(233,2)	TRBC2*00(95,5)	427|444|464|0|17||85.0;427|444|464|0|17||85.0	10|22|36|18|30||60.0	23|42|70|32|51||95.0		TGTGCCAGCAGTTACTCTCCGGGACAGGGGATCTACAATGAGCAGTTCTTC	34	CASSYSPGQGIYNEQFF	:::::::::0:0:17:18:2:-2:30:32:-3:51:::
172	209	0.000829	TGTGCCAGCAGTTACTCGAATCCCCAGGGGATATACAATGAGCAGTTCTTC	CFDCEDEDEFDCDCDDCCCDDDGGDCDGEGECDDCEEFDCEEDEDCFDDGF	TRBV6-2*00(1190,7),TRBV6-3*00(1190,7)	TRBD1*00(30)	TRBJ2-1*00(228,3)	TRBC2*00(94,4)	427|446|464|0|19||95.0;427|446|464|0|19||95.0	16|22|36|24|30||30.0	24|42|70|33|51||90.0		TGTGCCAGCAGTTACTCGAATCCCCAGGGGATATACAATGAGCAGTTCTTC	34	CASSYSNPQGIYNEQFF	:::::::::0:2:19:24:-4:-2:30:33:-4:51:::
173	209	0.000829	TGTGCCAGCAGTGAAGCGTCGGAGAACACTGAAGCTTTCTTT	DEDFAFCFCBBFEBCEBDDCBEDBCCEDCCDDLFDDIIDKMG	TRBV6-1*00(1161,9)		TRBJ1-1*00(233)	TRBC1*00(108,8)	427|445|464|0|18||90.0		21|40|68|23|42||95.0		TGTGCCAGCAGTGAAGCGTCGGAGAACACTGAAGCTTTCTTT	32	CASSEASENTEAFF	:::::::::0:1:18:::::23:-1:42:::
174	209	0.000829	TGTGCCAGCAGTACTTACAGGACAGGGGAAGCTTTCTTT	DGDCFDEGGEEEDDEEDCDEHCDCDHGDBFDCEMCDDJF	TRBV27*00(1141,2)	TRBD1*00(40)	TRBJ1-1*00(198,8)	TRBC1*00(109,4)	427|439|464|0|12||60.0	13|21|36|19|27||40.0	28|40|68|27|39||60.0		TGTGCCAGCAGTACTTACAGGACAGGGGAAGCTTTCTTT	33	CASSTYRTGEAFF	:::::::::0:-5:12:19:-1:-3:27:27:-8:39:::
175	209	0.000829	TGCAGTGCAAGTCGGCGGGAGCCCTACGAGCAGTACTTC	EDDJEIHGJFCCDDJIEJCCDHJFEDEDCFDFCDELDED	TRBV20-1*00(1168)		TRBJ2-7*00(224,2)	TRBC2*00(97,2)	421|429|455|0|8||40.0		16|39|67|17|39|DT21|89.0		TGCAGTGCAAGTCGGCGGGAGCCCTACGAGCAGTACTTC	34	CSASRREPYEQYF	:::::::::0:-6:8:::::17:4:39:::
176	207	0.000821	TGTGCCAGCAGTTACTCTCCAGCGGGAGGACTGTACAATGAGCAGTTCTTC	FFDDEDFHDEEIICCFEDCDDBCEFEEBCBEHGHHFIFFDGFLFEEDDDID	TRBV6-2*00(1112,6),TRBV6-3*00(1112,6)	TRBD2*00(45)	TRBJ2-1*00(228,1)	TRBC2*00(98,7)	427|444|464|0|17||85.0;427|444|464|0|17||85.0	22|31|48|20|29||45.0	24|42|70|33|51||90.0		TGTGCCAGCAGTTACTCTCCAGCGGGAGGACTGTACAATGAGCAGTTCTTC	33	CASSYSPAGGLYNEQFF	:::::::::0:0:17:20:-6:-1:29:33:-4:51:::
177	207	0.000821	TGTGCCAGCAGTCTAGGCCCGGGGAACGAGCAGTACTTC	FCFCCCCCDCEFGFCCEBGCEGFEDCCDFDCCECCCKEF	TRBV27*00(1159,4)	TRBD2*00(39)	TRBJ2-7*00(209)	TRBC2*00(104,7)	427|439|464|0|12||60.0	8|19|48|12|23|ST12G|39.0	25|39|67|25|39||70.0		TGTGCCAGCAGTCTAGGCCCGGGGAACGAGCAGTACTTC	33	CASSLGPGNEQYF	:::::::::0:-5:12:12:8:-13:23:25:-5:39:::
178	207	0.000821	TGTGCCAGCAGTCCCCTGGGTTATGGCTACACCTTC	GGGHHDDEDDEDBGEGDAKEEIFJACDDCCDDEDED	TRBV28*00(1172,1)	TRBD1*00(30)	TRBJ1-2*00(205,8)	TRBC1*00(108,5)	427|439|464|0|12||60.0	2|8|36|12|18||30.0	25|40|68|21|36||75.0		TGTGCCAGCAGTCCCCTGGGTTATGGCTACACCTTC	32	CASSPLGYGYTF	:::::::::0:-5:12:12:10:-16:18:21:-5:36:::
179	207	0.000821	TGTGCCAGCAGCCTTGGTCTGAACACTGAAGCTTTCTTT	DDECDDFFCCDBCBEBDCDCHDDECDFFFGCCGJCDFHG	TRBV6-2*00(1046,6),TRBV6-3*00(1046,6)		TRBJ1-1*00(236,3)	TRBC1*00(108)	427|438|464|0|11||55.0;427|438|464|0|11||55.0		20|40|68|19|39||100.0		TGTGCCAGCAGCCTTGGTCTGAACACTGAAGCTTTCTTT	33	CASSLGLNTEAFF	:::::::::0:-6:11:::::19:0:39:::
180	207	0.000821	TGTGCCAGCAGCCCTACTCGTCAGGATACGCAGTATTTT	FFEHHEDJGDDDGGDDCCCEFIHBFGHFCDCFFFGBJLF	TRBV7-8*00(1171,2)		TRBJ2-3*00(211,7)	TRBC2*00(106,4)	430|442|467|0|12||60.0		26|41|69|24|39||75.0		TGTGCCAGCAGCCCTACTCGTCAGGATACGCAGTATTTT	33	CASSPTRQDTQYF	:::::::::0:-5:12:::::24:-6:39:::
181	206	0.000817	TGCGCCAGCAGCTTGGCGGCGGGAGGCCCCTACAATGAGCAGTTCTTC	GDCFFIGDDIIHDJDGFDFDBHEEBD@FEDCCDDEDDFDFFECGFEDD	TRBV5-1*00(1220,6)	TRBD2*00(40)	TRBJ2-1*00(238,4)	TRBC2*00(100,6)	427|444|463|0|17||85.0	23|31|48|18|26||40.0	22|42|70|28|48||100.0		TGCGCCAGCAGCTTGGCGGCGGGAGGCCCCTACAATGAGCAGTTCTTC	31	CASSLAAGGPYNEQFF	:::::::::0:1:17:18:-7:-1:26:28:-2:48:::
182	204	0.000809	TGTGCCACCAGCGGCAGACAGACCGTTCGAGAGCAGTTCTTC	DDCCHECGDDDLHFCDDFFCEDCEEGDLDIGGEDEFFDDCDG	TRBV15*00(1040,4)	TRBD1*00(25)	TRBJ2-1*00(198,3)	TRBC2*00(104,4)	427|439|464|0|12||60.0	14|19|36|16|21||25.0	30|42|70|30|42||60.0		TGTGCCACCAGCGGCAGACAGACCGTTCGAGAGCAGTTCTTC	34	CATSGRQTVREQFF	:::::::::0:-5:12:16:-2:-5:21:30:-10:42:::
183	204	0.000809	TGTGCCAGTAGTGGGACTAGCGGGAGCGACGAGCAGTACTTC	DCDCLBCCGFCCLGGDFDFECEMDGDDEFCFDIEDDFGGEFF	TRBV19*00(1165,6)	TRBD2*00(70)	TRBJ2-7*00(207,8)	TRBC2*00(101,2)	427|439|464|0|12||60.0	16|30|48|12|26||70.0	25|39|67|28|42||70.0		TGTGCCAGTAGTGGGACTAGCGGGAGCGACGAGCAGTACTTC	33	CASSGTSGSDEQYF	:::::::::0:-5:12:12:0:-2:26:28:-5:42:::
184	204	0.000809	TGTGCCAGCAGCTTCGGAGCGTACGAGCAGTACTTC	CGEBDDDBFCBCCGEDFDFDFFEDDCCDFDCECFLE	TRBV11-2*00(1172,9)		TRBJ2-7*00(213)	TRBC2*00(94,6)	430|444|467|0|14||70.0		24|39|67|21|36||75.0		TGTGCCAGCAGCTTCGGAGCGTACGAGCAGTACTTC	33	CASSFGAYEQYF	:::::::::0:-3:14:::::21:-4:36:::
185	203	0.000805	TGCAGTGCTAGCGTTTCAAGACAGGGGTTAAACATTCAGTACTTC	DDDDFEGHIHCCCDLGGIEHDEIGJLCFCDLDDDFDEFFEDECFC	TRBV20-1*00(1135,9)	TRBD1*00(40)	TRBJ2-4*00(216,5)	TRBC2*00(100,2)	421|432|455|0|11||55.0	14|22|36|19|27||40.0	26|42|70|29|45||80.0		TGCAGTGCTAGCGTTTCAAGACAGGGGTTAAACATTCAGTACTTC	34	CSASVSRQGLNIQYF	:::::::::0:-3:11:19:-2:-2:27:29:-6:45:::
186	201	0.000797	TGTGCCATCAGTGAACTAGAGGGGTTAACAGATACGCAGTATTTT	CCCHBFGCLCEFHCHFCDDDEJHIBEEEELGJHEEDEEEDDGKMD	TRBV10-3*00(1281,2)	TRBD2*00(29),TRBD1*00(25)	TRBJ2-3*00(223,6)	TRBC2*00(98,3)	427|441|464|0|14||70.0	19|28|48|14|23|SC24A|29.0;17|22|36|19|24||25.0	23|41|69|27|45||90.0		TGTGCCATCAGTGAACTAGAGGGGTTAACAGATACGCAGTATTTT	33	CAISELEGLTDTQYF	:::::::::0:-3:14:14:-3:-4:23:27:-3:45:::
187	200	0.000793	TGTGCCAGCAGCCGACAGGTTGACAGCTCCTACGAGCAGTACTTC	EDDDFDFDBCCDDCEEDDCBHCDCCBCCHFFDEDFDFGDFECELE	TRBV6-2*00(1044,2),TRBV6-3*00(1044,2)	TRBD1*00(30)	TRBJ2-7*00(241,7)	TRBC2*00(93,3)	427|438|464|0|11||55.0;427|438|464|0|11||55.0	14|20|36|13|19||30.0	18|39|67|24|45||105.0		TGTGCCAGCAGCCGACAGGTTGACAGCTCCTACGAGCAGTACTTC	33	CASSRQVDSSYEQYF	:::::::::0:-6:11:13:-2:-4:19:24:2:45:::
188	196	0.000777	TGTGCCAGCAGTTCACAGGGCCAACCCTACGAGCAGTACTTC	CCEEEECEDCCBDDDDEDGCDDDFDGEDDDDCDDDDCFDDEF	TRBV6-2*00(1129,2),TRBV6-3*00(1129,2)	TRBD1*00(30),TRBD2*00(30)	TRBJ2-7*00(221,9)	TRBC2*00(93,3)	427|440|464|0|13||65.0;427|440|464|0|13||65.0	15|21|36|14|20||30.0;28|34|48|16|22||30.0	22|39|67|25|42||85.0		TGTGCCAGCAGTTCACAGGGCCAACCCTACGAGCAGTACTTC	33	CASSSQGQPYEQYF	:::::::::0:-4:13:14:-3:-3:20:25:-2:42:::
189	196	0.000777	TGCAGTGCTAGACAAGAGACCCAGTACTTC	DDDEEFHDGFFHJLGEDECCIDFEEDEDGD	TRBV20-1*00(1224,6)		TRBJ2-5*00(227,9)	TRBC2*00(98,9)	421|433|455|0|12||60.0		22|40|68|12|30||90.0		TGCAGTGCTAGACAAGAGACCCAGTACTTC	34	CSARQETQYF	:::::::::0:-2:12:::::12:-2:30:::
190	196	0.000777	TGCAGTGCGAGACAGGTGGAGTACGAGCAGTACTTC	DCDDDDIFDDCIJEDDDECDDDGGKFECFCCEFEEE	TRBV20-1*00(1213)		TRBJ2-7*00(211,6)	TRBC2*00(97,3)	421|433|455|0|12|ST429G|44.0		24|39|67|21|36||75.0		TGCAGTGCGAGACAGGTGGAGTACGAGCAGTACTTC	34	CSARQVEYEQYF	:::::::::0:-2:12:::::21:-4:36:::
191	196	0.000777	TGCAGTGCGAGAGACAGGGGCGGAGATACGCAGTATTTT	HGDEGEEGDDGFGILIGMKHEGEFEFLGFEFGDDFDJJE	TRBV20-1*00(1224,3)	TRBD1*00(30)	TRBJ2-3*00(218,7)	TRBC2*00(99)	421|435|455|0|14|ST429G|54.0	16|22|36|14|20||30.0	25|41|69|23|39||80.0		TGCAGTGCGAGAGACAGGGGCGGAGATACGCAGTATTTT	35	CSARDRGGDTQYF	:::::::::0:0:14:14:-4:-2:20:23:-5:39:::
192	195	0.000773	TGTGCCAGCAGTTACGTCGTGGAATCCGAGCAGTACTTC	FEDEDGDDDFFBCCDDECDDDDFDFEDCCCIEDLCFFED	TRBV6-2*00(1153,3),TRBV6-3*00(1153,3)		TRBJ2-7*00(201,1)	TRBC2*00(102,3)	427|442|464|0|15||75.0;427|442|464|0|15||75.0		26|39|67|26|39||65.0		TGTGCCAGCAGTTACGTCGTGGAATCCGAGCAGTACTTC	33	CASSYVVESEQYF	:::::::::0:-2:15:::::26:-6:39:::
193	195	0.000773	TGTGCCAGCAGCTTAAGTGAGACCCAGTACTTC	DFCEFECCCBHDHFFGDCCDDCEFDDEDDDHFD	TRBV7-3*00(1056,1)		TRBJ2-5*00(213,3)	TRBC2*00(98)	430|446|467|0|16||80.0		25|40|68|18|33||75.0		TGTGCCAGCAGCTTAAGTGAGACCCAGTACTTC	33	CASSLSETQYF	:::::::::0:-1:16:::::18:-5:33:::
194	192	0.000761	TGTGCCAGTCATCCGGGACAGGCTTTCTACAATGAGCAGTTCTTC	EIGFGIEGGFDECFCLFCGEBCDDGDDCDDDGGDDDFGEDDFDFC	TRBV19*00(1161,4)	TRBD1*00(50)	TRBJ2-1*00(232,7)	TRBC2*00(98,6)	427|436|464|0|9||45.0	10|20|36|12|22||50.0	23|42|70|26|45||95.0		TGTGCCAGTCATCCGGGACAGGCTTTCTACAATGAGCAGTTCTTC	33	CASHPGQAFYNEQFF	:::::::::0:-8:9:12:2:-4:22:26:-3:45:::
195	192	0.000761	TGCGCCAGCAGCTTGGCGGGGACCCAGAACACTGAAGCTTTCTTT	FCDHFCCDDECCDDCDCEFECCCFDDDDFDEDGFCDCCCIMCCLE	TRBV5-1*00(1209,4)	TRBD1*00(25),TRBD2*00(25)	TRBJ1-1*00(232,1)	TRBC1*00(109,3)	427|444|463|0|17||85.0	12|17|36|18|23||25.0;16|21|48|18|23||25.0	21|40|68|26|45||95.0		TGCGCCAGCAGCTTGGCGGGGACCCAGAACACTGAAGCTTTCTTT	34	CASSLAGTQNTEAFF	:::::::::0:1:17:18:0:-7:23:26:-1:45:::
196	190	0.000753	TGTGCCAGCAGTCGGGCCGGGACAGGGGTCTCCGAGCAGTACTTC	ECGECFCDDBBDBDFHDHBGFDFDBFKCDCCEDDDDGFKFECEFL	TRBV6-1*00(1154,8)	TRBD1*00(60)	TRBJ2-7*00(201,4)	TRBC2*00(95,4)	427|439|464|0|12||60.0	10|22|36|16|28||60.0	26|39|67|32|45||65.0		TGTGCCAGCAGTCGGGCCGGGACAGGGGTCTCCGAGCAGTACTTC	33	CASSRAGTGVSEQYF	:::::::::0:-5:12:16:2:-2:28:32:-6:45:::
197	190	0.000753	TGCAGTGCTAGAGATCCGGCCGGGGACAGCAATGAGCAGTTCTTC	DDDFFEFFLDEDDDIEFCCCCGMMFDDDDCEFFLIDFGHHIFDFD	TRBV20-1*00(1246,1)	TRBD1*00(35)	TRBJ2-1*00(218,5)	TRBC2*00(96,9)	421|437|455|0|16||80.0	12|19|36|22|29||35.0	26|42|70|29|45||80.0		TGCAGTGCTAGAGATCCGGCCGGGGACAGCAATGAGCAGTTCTTC	34	CSARDPAGDSNEQFF	:::::::::0:2:16:22:0:-5:29:29:-6:45:::
198	189	0.000749	TGCAGTGCTAGATTCCAACAGGCAGGGGATGCTCAGCCCCAGCATTTT	DHFEFFDHGFEGGDIIHEHDEFDFMJLFEDCDDDFDCFDEFFCCDFEB	TRBV20-1*00(1192,7)	TRBD1*00(30)	TRBJ1-5*00(217,5)	TRBC1*00(108,5)	421|433|455|0|12||60.0	16|22|36|22|28||30.0	26|42|70|32|48||80.0		TGCAGTGCTAGATTCCAACAGGCAGGGGATGCTCAGCCCCAGCATTTT	33	CSARFQQAGDAQPQHF	:::::::::0:-2:12:22:-4:-2:28:32:-6:48:::
199	187	0.000741	TGTGCCAGCAGCCGGGACAGTAATCCCGAGCAGTACTTC	CDDDECCCCDEDEEGDEEEBCDCDCGFDDECFECEDCGC	TRBV7-2*00(1200,7)	TRBD1*00(40)	TRBJ2-7*00(199,5)	TRBC2*00(95,6)	430|442|467|0|12||60.0	11|19|36|12|20||40.0	26|39|67|26|39||65.0		TGTGCCAGCAGCCGGGACAGTAATCCCGAGCAGTACTTC	33	CASSRDSNPEQYF	:::::::::0:-5:12:12:1:-5:20:26:-6:39:::
200	187	0.000741	TGCAGTGCTAGTGTTCCAGTGAACACTGAAGCTTTCTTT	FHEEFLJEJEEDHDEFFFCDEFIDFGEDCEDEEMDDEKL	TRBV20-1*00(1209,8)		TRBJ1-1*00(237,4)	TRBC1*00(107,9)	421|432|455|0|11||55.0		20|40|68|19|39||100.0		TGCAGTGCTAGTGTTCCAGTGAACACTGAAGCTTTCTTT	34	CSASVPVNTEAFF	:::::::::0:-3:11:::::19:0:39:::
201	186	0.000737	TGTGCCAGCAGTCAACTAGCGGCAGCCGACCCCTACGAGCAGTACTTC	BCCDCEDDEABCCDDDCECDDCDEEKFCDDGKCCCCFCDEDCDDCDDD	TRBV6-6*00(1127,9)	TRBD2*00(40)	TRBJ2-7*00(215,8)	TRBC2*00(98,5)	427|439|464|0|12||60.0	19|27|48|14|22||40.0	22|39|67|31|48||85.0		TGTGCCAGCAGTCAACTAGCGGCAGCCGACCCCTACGAGCAGTACTTC	32	CASSQLAAADPYEQYF	:::::::::0:-5:12:14:-3:-5:22:31:-2:48:::
202	186	0.000737	TGTGCCAGCAGTGAGAGCCGCGGAGCGTGGCAAGGGCAGCCCCAGCATTTT	EEFGAGEDCCDDDDDGFBGDD@GDGDCCAFDBFBKFEDD@GLGDCCB?EFC	TRBV6-1*00(1179,7)		TRBJ1-5*00(206,6)	TRBC1*00(108,3)	427|441|464|0|14||70.0		27|42|70|36|51||75.0		TGTGCCAGCAGTGAGAGCCGCGGAGCGTGGCAAGGGCAGCCCCAGCATTTT	30	CASSESRGAWQGQPQHF	:::::::::0:-3:14:::::36:-7:51:::
203	186	0.000737	TGCGCCAGCAGCTATAGGTCACTTCTCTACGAGCAGTACTTC	DBBCDDDFGFBDEFDBFFECCCDCDEFDDCCDCDDDCCCDGF	TRBV5-1*00(1198,5)		TRBJ2-7*00(215,9)	TRBC2*00(98,5)	427|440|463|0|13||65.0		23|39|67|26|42||80.0		TGCGCCAGCAGCTATAGGTCACTTCTCTACGAGCAGTACTTC	33	CASSYRSLLYEQYF	:::::::::0:-3:13:::::26:-3:42:::
204	184	0.000729	TGTGCCAGCAGTTACCGACAGGGCTACGGTGGCTACACCTTC	EDDDCDDEDGEAJFDLHGGHJLEEDEGHGDDBLDEEHECMCD	TRBV28*00(1171,3)	TRBD1*00(35)	TRBJ1-2*00(203,3)	TRBC1*00(109,1)	427|440|464|0|13||65.0	14|21|36|16|23||35.0	27|40|68|29|42||65.0		TGTGCCAGCAGTTACCGACAGGGCTACGGTGGCTACACCTTC	32	CASSYRQGYGGYTF	:::::::::0:-4:13:16:-2:-3:23:29:-7:42:::
205	184	0.000729	TGTGCCAGCAACCTTGGGGCATCCTACGAGCAGTACTTC	GEDFCFBBAADACAECGFFDDGCEDCDCEDECDCDCBGD	TRBV5-5*00(1141,9)	TRBD1*00(25)	TRBJ2-7*00(227,1)	TRBC2*00(98,9)	427|437|463|0|10||50.0	19|24|36|15|20||25.0	21|39|67|21|39||90.0		TGTGCCAGCAACCTTGGGGCATCCTACGAGCAGTACTTC	32	CASNLGASYEQYF	:::::::::0:-6:10:15:-7:0:20:21:-1:39:::
206	184	0.000729	TGTGCCAGCAAAGCCGGGGAGGGGACGGCTATTGGCTACACCTTC	CEDDEFDCCAKFCAE=DEDDCFGGCD@CJCKHGCCCCCCC@GCHD	TRBV28*00(1173)	TRBD2*00(35)	TRBJ1-2*00(201,4)	TRBC1*00(107,7)	427|437|464|0|10||50.0	25|32|48|16|23||35.0	27|40|68|32|45||65.0		TGTGCCAGCAAAGCCGGGGAGGGGACGGCTATTGGCTACACCTTC	28	CASKAGEGTAIGYTF	:::::::::0:-7:10:16:-9:0:23:32:-7:45:::
207	183	0.000726	TGTGCCAGTAGACTAGCGGGAGATACGCAGTATTTT	FDFDGEGDEIHDHDIIGEMJHDGFKCCDCCDDCGEC	TRBV19*00(1166,7)	TRBD2*00(45)	TRBJ2-3*00(215)	TRBC2*00(101,7)	427|438|464|0|11||55.0	19|28|48|11|20||45.0	25|41|69|20|36||80.0		TGTGCCAGTAGACTAGCGGGAGATACGCAGTATTTT	34	CASRLAGDTQYF	:::::::::0:-6:11:11:-3:-4:20:20:-5:36:::
208	183	0.000726	TGCGCCAGCAGCTTGGTGGTCAGCTACAATGAGCAGTTCTTC	FDDCGLDCEECFEJDFDDEDDCDCEDDBGEEHCDEEDEEDDD	TRBV5-1*00(1223,3)		TRBJ2-1*00(232,6)	TRBC2*00(101,5)	427|443|463|0|16||80.0		23|42|70|23|42||95.0		TGCGCCAGCAGCTTGGTGGTCAGCTACAATGAGCAGTTCTTC	33	CASSLVVSYNEQFF	:::::::::0:0:16:::::23:-3:42:::
209	181	0.000718	TGTGCCACGACACTTACGGGTGAGGGTTCCGAGCAGTACTTC	EDECADDDCBCDDDFCEGHECCBBDCBBCECDEDFECBCDFD	TRBV6-1*00(1158,2)	TRBD2*00(25)	TRBJ2-7*00(201,7)	TRBC2*00(95,9)	427|434|464|0|7||35.0	27|32|48|21|26||25.0	26|39|67|29|42||65.0		TGTGCCACGACACTTACGGGTGAGGGTTCCGAGCAGTACTTC	32	CATTLTGEGSEQYF	:::::::::0:-10:7:21:-11:0:26:29:-6:42:::
210	181	0.000718	TGTGCCAGCAGTGAAGTTACTGCAGACTACAATGAGCAGTTCTTC	EGFGFGDFGFDIGDJJAFCEDCDDGCDCCCBDEEEDDDDFDDDDC	TRBV6-1*00(1178,8)		TRBJ2-1*00(231,5)	TRBC2*00(98,9)	427|443|464|0|16||80.0		23|42|70|26|45||95.0		TGTGCCAGCAGTGAAGTTACTGCAGACTACAATGAGCAGTTCTTC	32	CASSEVTADYNEQFF	:::::::::0:-1:16:::::26:-3:45:::
211	181	0.000718	TGCAGTGTAATGACGGTCCGTGAGCAGTTCTTC	DDDEGDDFGGEDFDJGHLGEEDEGGEEFEDHLC	TRBV20-1*00(1201)		TRBJ2-1*00(203,6)	TRBC2*00(99,3)	421|428|455|0|7||35.0		29|42|70|20|33||65.0		TGCAGTGTAATGACGGTCCGTGAGCAGTTCTTC	34	CSVMTVREQFF	:::::::::0:-7:7:::::20:-9:33:::
212	181	0.000718	TGCAGTGCTAAACAGGTCGAGACTGAAGCTTTCTTT	DDGFDEDCHCFGDCCGDEHJDDDDDDDFECGDDGIG	TRBV20-1*00(1172,1)	TRBD1*00(25)	TRBJ1-1*00(212,1)	TRBC1*00(108,9)	421|431|455|0|10||50.0	15|20|36|11|16||25.0	25|40|68|21|36||75.0		TGCAGTGCTAAACAGGTCGAGACTGAAGCTTTCTTT	34	CSAKQVETEAFF	:::::::::0:-4:10:11:-3:-4:16:21:-5:36:::
213	180	0.000714	TGTGCCAGCACCTATCAGCGGGACGCCTATAATTCACCCCTCCACTTT	DDDFCEEDDDCCDGDDCCCBHFBCCCECDEEEDDCEBGHCBBDCECGD	TRBV28*00(1136,4)	TRBD2*00(35),TRBD1*00(30)	TRBJ1-6*00(245,4)	TRBC1*00(107,6)	427|437|464|0|10||50.0	22|29|48|16|23||35.0;11|17|36|18|24||30.0	22|45|73|25|48||115.0		TGTGCCAGCACCTATCAGCGGGACGCCTATAATTCACCCCTCCACTTT	33	CASTYQRDAYNSPLHF	:::::::::0:-7:10:16:-6:-3:23:25:-2:48:::
214	180	0.000714	TGTGCCAGCAGTTTCGGGACAGGGGATGGCTACACCTTC	CDEDBFFDDCG@KLDBLHGDLDFEGDCFBCCCCCEECDD	TRBV28*00(1175,8)	TRBD1*00(55)	TRBJ1-2*00(200,4)	TRBC1*00(108,1)	427|441|464|0|14||70.0	11|22|36|14|25||55.0	26|40|68|25|39||70.0		TGTGCCAGCAGTTTCGGGACAGGGGATGGCTACACCTTC	31	CASSFGTGDGYTF	:::::::::0:-3:14:14:1:-2:25:25:-6:39:::
215	180	0.000714	TGTGCCAGCAGCTTACCTCCCTACAATGAGCAGTTCTTC	GFFDFCGEDFCCBEDDEDDFFDDDBHGFEDFCFCDGDFC	TRBV7-9*00(1193,4)		TRBJ2-1*00(235,6)	TRBC2*00(96,8)	430|445|467|0|15||75.0		22|42|70|19|39||100.0		TGTGCCAGCAGCTTACCTCCCTACAATGAGCAGTTCTTC	33	CASSLPPYNEQFF	:::::::::0:-2:15:::::19:-2:39:::
216	178	0.000706	TGTGCCAGCAGCTTACTGGACAGGCAGAACACTGAAGCTTTCTTT	FEEDHDEDFCBCFDEECFEDDDDDCCCBDFFDDEDDCCEJGDGGD	TRBV7-4*00(1224,5)	TRBD1*00(35)	TRBJ1-1*00(234,5)	TRBC1*00(109,1)	430|445|467|0|15||75.0	13|20|36|17|24||35.0	21|40|68|26|45||95.0		TGTGCCAGCAGCTTACTGGACAGGCAGAACACTGAAGCTTTCTTT	33	CASSLLDRQNTEAFF	:::::::::0:-2:15:17:-1:-4:24:26:-1:45:::
217	176	0.000698	TGTGCCAGCAGTGAGCTTCCTGGGACGAGCATGTCACCCCTCCACTTT	BDDDBDDBCCBBBDBDDDBKJGJDDDDDDCDECDBDCFGDCADDDCFD	TRBV6-1*00(1183,1)	TRBD2*00(33),TRBD1*00(29)	TRBJ1-6*00(210,5)	TRBC1*00(104)	427|441|464|0|14||70.0	12|25|48|17|30|SC15TST21G|33.0;8|17|36|17|26|SC11T|29.0	30|45|73|33|48||75.0		TGTGCCAGCAGTGAGCTTCCTGGGACGAGCATGTCACCCCTCCACTTT	32	CASSELPGTSMSPLHF	:::::::::0:-3:14:17:4:-7:30:33:-10:48:::
218	176	0.000698	TGTGCCAGCAGTGAAGGACGGACAGGTGGGGACTATGGCTACACCTTC	CDFCCDCEEGFGDBEEECFFJDDDBGDCJLHECDEDCFBCGDCBCBDE	TRBV2*00(1184,2)	TRBD1*00(35)	TRBJ1-2*00(224,5)	TRBC1*00(107,4)	430|446|467|0|16||80.0	13|20|36|19|26||35.0	23|40|68|31|48||85.0		TGTGCCAGCAGTGAAGGACGGACAGGTGGGGACTATGGCTACACCTTC	33	CASSEGRTGGDYGYTF	:::::::::0:-1:16:19:-1:-4:26:31:-3:48:::
219	176	0.000698	TGTGCCAGCAGCTATGGACTAGCGTTCTACAATGAGCAGTTCTTC	DDDDFMGEDGEEDEECMDGDEDCDEECCFCCFDDDDDDFEDDEEC	TRBV7-2*00(1185,4)	TRBD2*00(45)	TRBJ2-1*00(233,4)	TRBC2*00(93,4)	430|443|467|0|13||65.0	17|26|48|15|24||45.0	23|42|70|26|45||95.0		TGTGCCAGCAGCTATGGACTAGCGTTCTACAATGAGCAGTTCTTC	34	CASSYGLAFYNEQFF	:::::::::0:-4:13:15:-1:-6:24:26:-3:45:::
220	176	0.000698	TGTGCCAGCAGCGACGGAGGGGTGCAAGGCTACACCTTC	DDDDECCDECECEDEDDCBFHCCCDBHCDCCBCCDEDCC	TRBV9*00(1140,7)	TRBD2*00(30)	TRBJ1-2*00(198,7)	TRBC1*00(108,1)	427|440|463|0|13||65.0	26|32|48|15|21||30.0	28|40|68|27|39||60.0		TGTGCCAGCAGCGACGGAGGGGTGCAAGGCTACACCTTC	33	CASSDGGVQGYTF	:::::::::0:-3:13:15:-10:0:21:27:-8:39:::
221	176	0.000698	TGCGCCAGCAGCTTGCTCCCTAGCGACGGGAATGAGCAGTTCTTC	EDHCIHGECGGDALCDCCHDCDDEDDCDFDDFDDFDEDJAIDDLD	TRBV5-1*00(1214,7)	TRBD2*00(30)	TRBJ2-1*00(213,7)	TRBC2*00(101,9)	427|442|463|0|15||75.0	20|26|48|19|25||30.0	27|42|70|30|45||75.0		TGCGCCAGCAGCTTGCTCCCTAGCGACGGGAATGAGCAGTTCTTC	32	CASSLLPSDGNEQFF	:::::::::0:-1:15:19:-4:-6:25:30:-7:45:::
222	175	0.000694	TGTGCCAGCAGTTATCGGGAGGGCGGCGAGCAGTACTTC	DCECGDEEECCECDDCCGDCDFECCBCBEDDDBBDDCFD	TRBV7-3*00(1017,4)	TRBD2*00(45)	TRBJ2-7*00(202,1)	TRBC2*00(99,4)	430|441|467|0|11||55.0	24|33|48|15|24||45.0	26|39|67|26|39||65.0		TGTGCCAGCAGTTATCGGGAGGGCGGCGAGCAGTACTTC	33	CASSYREGGEQYF	:::::::::0:-6:11:15:-8:1:24:26:-6:39:::
223	175	0.000694	TGTGCCAGCAGTGATCGAGATCTGAACACTGAAGCTTTCTTT	CCCCECEDDECEDDDEDEEECFCFADDDECEDDCCDGCCDLL	TRBV6-4*00(1178,3)		TRBJ1-1*00(236,3)	TRBC1*00(110)	427|447|464|0|19|DC441|74.0		20|40|68|22|42||100.0		TGTGCCAGCAGTGATCGAGATCTGAACACTGAAGCTTTCTTT	32	CASSDRDLNTEAFF	:::::::::0:3:19:::::22:0:42:::
224	175	0.000694	TGCAGTGCTAGAAGGAATGAGCAGTTCTTC	DDCDGGHHGFDCDCECFFJDCEEEHEGFEC	TRBV20-1*00(1247,3)		TRBJ2-1*00(214,8)	TRBC2*00(97,8)	421|433|455|0|12||60.0		27|42|70|15|30||75.0		TGCAGTGCTAGAAGGAATGAGCAGTTCTTC	34	CSARRNEQFF	:::::::::0:-2:12:::::15:-7:30:::
225	173	0.000686	TGTGCCAGCAGTGTCACATACGAGCAGTACTTC	EDDDBDFDCCCCDDDGDCFDDECCFDDDCFFEC	TRBV28*00(1180,2)		TRBJ2-7*00(203)	TRBC2*00(103)	427|439|464|0|12||60.0		24|39|67|18|33||75.0		TGTGCCAGCAGTGTCACATACGAGCAGTACTTC	33	CASSVTYEQYF	:::::::::0:-5:12:::::18:-4:33:::
226	173	0.000686	TGCAGTGCTAGTGCCGAGGGCCGCGTCTACGAGCAGTACTTC	FDEDFCDIGGFDGCDDCCFECFDCCEDEEDJJDDDKJEDFFE	TRBV20-1*00(1235,6)	TRBD2*00(35)	TRBJ2-7*00(215,2)	TRBC2*00(98,6)	421|432|455|0|11||55.0	27|34|48|15|22||35.0	23|39|67|26|42||80.0		TGCAGTGCTAGTGCCGAGGGCCGCGTCTACGAGCAGTACTTC	34	CSASAEGRVYEQYF	:::::::::0:-3:11:15:-11:2:22:26:-3:42:::
227	172	0.000682	TGTGCCGGGCATGGGACAGTTAATTCACCCCTCCACTTT	CCCDCECFFCCEGFDEEDCCEFEEDCCDEDCDDDCCCED	TRBV7-2*00(1172,5)	TRBD1*00(35)	TRBJ1-6*00(216,5)	TRBC1*00(109,4)	430|436|467|0|6||30.0	12|19|36|12|19||35.0	26|45|73|20|39||95.0		TGTGCCGGGCATGGGACAGTTAATTCACCCCTCCACTTT	34	CAGHGTVNSPLHF	:::::::::0:-11:6:12:0:-5:19:20:-6:39:::
228	172	0.000682	TGTGCCAGCAGCTCCCCGGCTAGCACAGATACGCAGTATTTT	GDGFEFGEDDDDCCFFFBDDFDCCDEFDLEDDFIHJGIMMME	TRBV7-2*00(1096)		TRBJ2-3*00(258,2)	TRBC2*00(99,4)	430|443|467|0|13||65.0		17|41|69|18|42||120.0		TGTGCCAGCAGCTCCCCGGCTAGCACAGATACGCAGTATTTT	33	CASSSPASTDTQYF	:::::::::0:-4:13:::::18:3:42:::
229	170	0.000674	TGTGCCAGCAGTGTCAACTTAGGCCAAGAGACCCAGTACTTC	CFDDFECFDEDEDCCDCBDDDDFBDEFGDCCCKFDEDFC@ED	TRBV27*00(1191,6)		TRBJ2-5*00(233,8)	TRBC2*00(107,7)	427|439|464|0|12||60.0		21|40|68|23|42||95.0		TGTGCCAGCAGTGTCAACTTAGGCCAAGAGACCCAGTACTTC	31	CASSVNLGQETQYF	:::::::::0:-5:12:::::23:-1:42:::
230	170	0.000674	TGTGCCAGCAGCTTCTTGGCAAACACCATATATTTT	DDDCDCCCFFBBCECDFBECEFEEHEEEFDDCDGGF	TRBV7-9*00(1183,6)		TRBJ1-3*00(216,5)	TRBC1*00(101,9)	430|444|467|0|14||70.0		26|42|70|20|36||80.0		TGTGCCAGCAGCTTCTTGGCAAACACCATATATTTT	33	CASSFLANTIYF	:::::::::0:-3:14:::::20:-6:36:::
231	170	0.000674	TGTGCCAGCAGCTTCGGACTAGCGGGAGTAGAGACCCAGTACTTC	FDHFEFEDDDCCDFCEFDDFDCEEFDCCDCCEDDBHDDEDFCAGD	TRBV7-2*00(1216,5)	TRBD2*00(65)	TRBJ2-5*00(217,9)	TRBC2*00(103,5)	430|444|467|0|14||70.0	17|30|48|15|28||65.0	24|40|68|29|45||80.0		TGTGCCAGCAGCTTCGGACTAGCGGGAGTAGAGACCCAGTACTTC	32	CASSFGLAGVETQYF	:::::::::0:-3:14:15:-1:-2:28:29:-4:45:::
232	170	0.000674	TGTGCCAGCAGCGCTCTTGGGGACTCTAACAATGAGCAGTTCTTC	CEEDDEFHDDCBBECCEEGFKFCDDDEHICDEEIGJJGMDDDDDD	TRBV9*00(1142,8)	TRBD2*00(30)	TRBJ2-1*00(223,8)	TRBC2*00(100,1)	427|440|463|0|13||65.0	16|22|48|19|25||30.0	25|42|70|28|45||85.0		TGTGCCAGCAGCGCTCTTGGGGACTCTAACAATGAGCAGTTCTTC	33	CASSALGDSNNEQFF	:::::::::0:-3:13:19:0:-10:25:28:-5:45:::
233	170	0.000674	TGTGCCAGCAGAACAGGGGAGTCGGGTGGCTACACCTTC	CFDDCGLCGCECCECCGFDDGDEDGDDACBBCFCCCDDC	TRBV27*00(1152,2)	TRBD1*00(35)	TRBJ1-2*00(202,3)	TRBC1*00(108,2)	427|438|464|0|11||55.0	15|22|36|12|19||35.0	27|40|68|26|39||65.0		TGTGCCAGCAGAACAGGGGAGTCGGGTGGCTACACCTTC	32	CASRTGESGGYTF	:::::::::0:-6:11:12:-3:-2:19:26:-7:39:::
234	169	0.00067	TGTGCCAGTAAACAGGGAGGCGGCAATCAGCCCCAGCATTTT	FCCCDEDDCCDECDDFBBBCCCEDEEEDDCFFGGDBBACKK@	TRBV27*00(1155,9)	TRBD1*00(30),TRBD2*00(30)	TRBJ1-5*00(237,4)	TRBC1*00(108,1)	427|435|464|0|8||40.0	15|21|36|11|17||30.0;25|31|48|14|20||30.0	22|42|70|22|42||100.0		TGTGCCAGTAAACAGGGAGGCGGCAATCAGCCCCAGCATTTT	31	CASKQGGGNQPQHF	:::::::::0:-9:8:11:-3:-3:17:22:-2:42:::
235	169	0.00067	TGTGCCAGCAGCTTGGGACAGCTGAACACAGATACGCAGTATTTT	DGLDBDDDCCCDCGBFDCBCEGCEAECCDGEGJEDDDCCECCGIL	TRBV5-4*00(1197,2)	TRBD1*00(25)	TRBJ2-3*00(230,7)	TRBC2*00(106,1)	427|443|463|0|16||80.0	14|19|36|16|21||25.0	22|41|69|26|45||95.0		TGTGCCAGCAGCTTGGGACAGCTGAACACAGATACGCAGTATTTT	32	CASSLGQLNTDTQYF	:::::::::0:0:16:16:-2:-5:21:26:-2:45:::
236	169	0.00067	TGTGCCAGCAGCCAGGACGGGAGCTCCTACAATGAGCAGTTCTTC	DEFGGHJFDEDCFEDEDCDEECDCCBFCGCDFFDEDDFEAEDBFD	TRBV6-2*00(1167,2),TRBV6-3*00(1167,2)		TRBJ2-1*00(265,7)	TRBC2*00(96,3)	427|438|464|0|11||55.0;427|438|464|0|11||55.0		16|42|70|19|45||130.0		TGTGCCAGCAGCCAGGACGGGAGCTCCTACAATGAGCAGTTCTTC	32	CASSQDGSSYNEQFF	:::::::::0:-6:11:::::19:4:45:::
237	167	0.000662	TGTGCCAGCAGCCTAGCGGGAGCTCGGGTCAATGAGCAGTTCTTC	DHHEFFEDCDDBHFEDFCGEECCDCMMFDEGGFFHIIHGJDEDEC	TRBV28*00(1124,9)	TRBD2*00(50)	TRBJ2-1*00(219,3)	TRBC2*00(102,8)	427|438|464|0|11||55.0	20|30|48|12|22||50.0	26|42|70|29|45||80.0		TGTGCCAGCAGCCTAGCGGGAGCTCGGGTCAATGAGCAGTTCTTC	33	CASSLAGARVNEQFF	:::::::::0:-6:11:12:-4:-2:22:29:-6:45:::
238	167	0.000662	TGTGCCAGCAGCGAGACTAGCGAAGTAGAGACCCAGTACTTC	HEEMGFEEEEFCCCCCKDCBECFDDDDDCGCEGDDDCDDDED	TRBV6-1*00(1154,8)	TRBD2*00(40)	TRBJ2-5*00(216,9)	TRBC2*00(98,4)	427|438|464|0|11||55.0	18|26|48|14|22||40.0	24|40|68|26|42||80.0		TGTGCCAGCAGCGAGACTAGCGAAGTAGAGACCCAGTACTTC	33	CASSETSEVETQYF	:::::::::0:-6:11:14:-2:-6:22:26:-4:42:::
239	166	0.000658	TGTGCCAGCAGCCGCAGACTAGCGGGAGAAGAGCTGGATGAGCAGTTCTTC	FCCDDFEDCCDDEDDEDDDDECCCHDDHCFGDCEDDDEECDDELEEGEBGC	TRBV6-2*00(1106,6),TRBV6-3*00(1106,6)	TRBD2*00(60)	TRBJ2-1*00(209,3)	TRBC2*00(97,5)	427|438|464|0|11||55.0;427|438|464|0|11||55.0	18|30|48|16|28||60.0	28|42|70|37|51||70.0		TGTGCCAGCAGCCGCAGACTAGCGGGAGAAGAGCTGGATGAGCAGTTCTTC	33	CASSRRLAGEELDEQFF	:::::::::0:-6:11:16:-2:-2:28:37:-8:51:::
240	166	0.000658	TGTGCCAGCAGCCGGGACAGGAGGGACACTGAAGCTTTCTTT	EDECCFECDEDDEDECDCCDDCEFDDDDDCDDECDGIDDCME	TRBV7-2*00(1182,8)	TRBD1*00(45)	TRBJ1-1*00(223,9)	TRBC1*00(106,8)	430|442|467|0|12||60.0	11|20|36|12|21||45.0	23|40|68|25|42||85.0		TGTGCCAGCAGCCGGGACAGGAGGGACACTGAAGCTTTCTTT	34	CASSRDRRDTEAFF	:::::::::0:-5:12:12:1:-4:21:25:-3:42:::
241	166	0.000658	TGCAGTGCTAGGTTGACAGATGACACTGAAGCTTTCTTT	DEGDEEFIGGDGHIJFDCDDFFJDFDFFDGDCGMDEDKE	TRBV20-1*00(1212,6)	TRBD1*00(25)	TRBJ1-1*00(224,1)	TRBC1*00(109,5)	421|432|455|0|11||55.0	14|19|36|14|19||25.0	23|40|68|22|39||85.0		TGCAGTGCTAGGTTGACAGATGACACTGAAGCTTTCTTT	34	CSARLTDDTEAFF	:::::::::0:-3:11:14:-2:-5:19:22:-3:39:::
242	164	0.00065	TGTGCCAGCAGTGACGGGACTAGCGGGAGCAATGAGCAGTTCTTC	FDIDIEDDDDEDCDDDFDDDDCCDEHFDCCFFELDDDLFFEMCFD	TRBV6-4*00(1204,5)	TRBD2*00(70)	TRBJ2-1*00(216,6)	TRBC2*00(95,6)	427|442|464|0|15||75.0	16|30|48|15|29||70.0	26|42|70|29|45||80.0		TGTGCCAGCAGTGACGGGACTAGCGGGAGCAATGAGCAGTTCTTC	34	CASSDGTSGSNEQFF	:::::::::0:-2:15:15:0:-2:29:29:-6:45:::
243	164	0.00065	TGCAGCGCCCTACAGGGAACGCAGTATTTT	GDEDDDCIMJDFCDDIEDDCCCDDECCFGC	TRBV29-1*00(1170,3)	TRBD1*00(30)	TRBJ2-3*00(195,6)	TRBC2*00(99)	421|428|455|0|7||35.0	15|21|36|11|17||30.0	29|41|69|18|30||60.0		TGCAGCGCCCTACAGGGAACGCAGTATTTT	34	CSALQGTQYF	:::::::::0:-7:7:11:-3:-3:17:18:-9:30:::
244	163	0.000646	TGTGCCAGTGGTGTCGAGTGGGGCTCCTACGAGCAGTACTTC	DDDDDECDCBBCDDCCCFCDILBDDEEEDDDDDDCCCEDCED	TRBV2*00(1137,6)		TRBJ2-7*00(237)	TRBC2*00(97,4)	430|438|467|0|8||40.0		19|39|67|22|42||100.0		TGTGCCAGTGGTGTCGAGTGGGGCTCCTACGAGCAGTACTTC	33	CASGVEWGSYEQYF	:::::::::0:-9:8:::::22:1:42:::
245	163	0.000646	TGTGCCAGCAGTGACTCAGGGACTAGCGGGAGTAATGAGCAGTTCTTC	GEEHBGGDGGGHJDDCCDDFDCCCDCCDFDDDDEFECDCCCFDEDDED	TRBV6-4*00(1203,5)	TRBD2*00(70)	TRBJ2-1*00(210,5)	TRBC2*00(93,2)	427|444|464|0|17||85.0	16|30|48|18|32||70.0	27|42|70|33|48||75.0		TGTGCCAGCAGTGACTCAGGGACTAGCGGGAGTAATGAGCAGTTCTTC	33	CASSDSGTSGSNEQFF	:::::::::0:0:17:18:0:-2:32:33:-7:48:::
246	163	0.000646	TGCAGTGCTAGAGCGTACCCGGCCTATGGCTACACCTTC	DCDDDDFGGDDEEDCCECMDBDDDCHCDCDCDCDECDDF	TRBV20-1*00(1196)	TRBD1*00(25),TRBD2*00(25)	TRBJ1-2*00(219,3)	TRBC1*00(107,8)	421|434|455|0|13||65.0	9|14|36|17|22||25.0;13|18|48|17|22||25.0	24|40|68|23|39||80.0		TGCAGTGCTAGAGCGTACCCGGCCTATGGCTACACCTTC	33	CSARAYPAYGYTF	:::::::::0:-1:13:17:3:-10:22:23:-4:39:::
247	161	0.000638	TGTGCCACCAGTGATTTGCAAGTGCAGTTCTTC	DCDDDDEFEFEDFHDLEEDFDEDGEDCCGDDFC	TRBV24-1*00(1167,3)		TRBJ2-1*00(187,9)	TRBC2*00(107,7)	427|448|465|0|21||105.0		32|42|70|23|33||50.0		TGTGCCACCAGTGATTTGCAAGTGCAGTTCTTC	34	CATSDLQVQFF	:::::::::0:3:21:::::23:-12:33:::
248	161	0.000638	TGTGCCAGCACCGATCGATGGGGCCGCACCTACGAGCAGTACTTC	DCCECKDCDDCBDECDDDCCKGDDDCEEFDDHEECFFBCCCC@FD	TRBV7-2*00(1153,4)	TRBD1*00(25),TRBD2*00(25)	TRBJ2-7*00(222)	TRBC2*00(99,6)	430|440|467|0|10||50.0	19|24|36|19|24||25.0;29|34|48|20|25||25.0	22|39|67|28|45||85.0		TGTGCCAGCACCGATCGATGGGGCCGCACCTACGAGCAGTACTTC	31	CASTDRWGRTYEQYF	:::::::::0:-7:10:19:-7:0:24:28:-2:45:::
249	161	0.000638	TGCAGTGCTAGGTCTCTAGCGGGGAGGGAGACCCAGTACTTC	DDCDDFDFEEBFDHGDEDCHKMKDCCFDDDFCLEDDJJDDDD	TRBV20-1*00(1165,3)	TRBD2*00(30)	TRBJ2-5*00(213,7)	TRBC2*00(100,1)	421|443|455|0|20|DA432DA434|58.0	25|31|48|21|27||30.0	25|40|68|27|42||75.0		TGCAGTGCTAGGTCTCTAGCGGGGAGGGAGACCCAGTACTTC	33	CSARSLAGRETQYF	:::::::::0:8:20:21:-9:-1:27:27:-5:42:::
250	160	0.000634	TGTGCCAGCAGTTTATCTAGCGGGCGTACCTACGAGCAGTACTTC	CCCCEFCCHCAAFDCCDDDCCHECDBDCBFDDBDEEDDEGDCBFE	TRBV27*00(1161,5)	TRBD2*00(35)	TRBJ2-7*00(221,5)	TRBC2*00(104,4)	427|444|464|0|17||85.0	21|28|48|17|24||35.0	22|39|67|28|45||85.0		TGTGCCAGCAGTTTATCTAGCGGGCGTACCTACGAGCAGTACTTC	32	CASSLSSGRTYEQYF	:::::::::0:0:17:17:-5:-4:24:28:-2:45:::
251	160	0.000634	TGTGCCAGCAGTTCCCTGACTAGGATCTTTTCGTCGTCCTACGAGCAGTACTTC	CDCCCFDECCFFFDFFDCCDDDDDCDCCFFECBDEDDBFEDDCCECCCGCCDKF	TRBV27*00(1136,5)	TRBD2*00(30)	TRBJ2-7*00(227,2)	TRBC2*00(104,7)	427|440|464|0|13||65.0	18|24|48|17|23||30.0	21|39|67|36|54||90.0		TGTGCCAGCAGTTCCCTGACTAGGATCTTTTCGTCGTCCTACGAGCAGTACTTC	33	CASSSLTRIFSSSYEQYF	:::::::::0:-4:13:17:-2:-8:23:36:-1:54:::
252	158	0.000626	TGTGCCACCAGCAGCGTCCCGGGACAGGGCGCAGATACGCAGTATTTT	GDECDCDGGFDEDDDDEFIEDFDCDDDGDDDCFFGGEEEDIFCBEFEC	TRBV15*00(1046,8)	TRBD1*00(70)	TRBJ2-3*00(222)	TRBC2*00(107,1)	427|441|464|0|14||70.0	7|21|36|15|29||70.0	24|41|69|31|48||85.0		TGTGCCACCAGCAGCGTCCCGGGACAGGGCGCAGATACGCAGTATTTT	33	CATSSVPGQGADTQYF	:::::::::0:-3:14:15:5:-3:29:31:-4:48:::
253	158	0.000626	TGTGCCAGCGAGGGTCACGTTAAGGCTGAGCAGTTCTTC	DDDCCIEDCCDHFDCDDFDCFDFDCEDDKDCCCCCDDEE	TRBV27*00(1152,5)	TRBD2*00(25)	TRBJ2-1*00(202,7)	TRBC2*00(99,1)	427|436|464|0|9||45.0	27|32|48|9|14||25.0	29|42|70|26|39||65.0		TGTGCCAGCGAGGGTCACGTTAAGGCTGAGCAGTTCTTC	34	CASEGHVKAEQFF	:::::::::0:-8:9:9:-11:0:14:26:-9:39:::
254	158	0.000626	TGTGCCAGCAGTTTTAAAGGGCCGGGGTACAATGAGCAGTTCTTC	GLEGFIHFIDDBFFFBLGBHBDBAEDCDCCEFDDEDCDFADDAED	TRBV27*00(1149)	TRBD2*00(30)	TRBJ2-1*00(229)	TRBC2*00(108,4)	427|441|464|0|14||70.0	28|34|48|17|23||30.0	24|42|70|27|45||90.0		TGTGCCAGCAGTTTTAAAGGGCCGGGGTACAATGAGCAGTTCTTC	32	CASSFKGPGYNEQFF	:::::::::0:-3:14:17:-12:2:23:27:-4:45:::
255	158	0.000626	TGCAGTGCTAGAGGGGACAGGCGCCTCTCTGGGGCCAACGTCCTGACTTTC	CDDCFECDECECIIJFECDGFGGFDDDDGDGKFFGCCDDEEEFDDCCLGDD	TRBV20-1*00(1247,1)	TRBD1*00(40)	TRBJ2-6*00(260,6)	TRBC2*00(100,4)	421|434|455|0|13||65.0	12|20|36|13|21||40.0	20|45|73|26|51||125.0		TGCAGTGCTAGAGGGGACAGGCGCCTCTCTGGGGCCAACGTCCTGACTTTC	34	CSARGDRRLSGANVLTF	:::::::::0:-1:13:13:0:-4:21:26:0:51:::
256	156	0.000618	TGTGCCAGCAGCTTAGGCGCGGACACAGATACGCAGTATTTT	KGHJBJHBBCDEDEDGFGEEEGEEFDMKKGLECFDCCBDEFD	TRBV13*00(1187,3)		TRBJ2-3*00(231,9)	TRBC2*00(97,7)	457|475|494|0|18||90.0		22|41|69|23|42||95.0		TGTGCCAGCAGCTTAGGCGCGGACACAGATACGCAGTATTTT	33	CASSLGADTDTQYF	:::::::::0:1:18:::::23:-2:42:::
257	155	0.000615	TGTGCCAGCAGTTTGTCCATGAACACTGAAGCTTTCTTT	ECCDDFECCFDCGFDCCFGCFGDDCDDCCDDCAMDDDMF	TRBV6-5*00(1154,6)		TRBJ1-1*00(250,6)	TRBC1*00(109,2)	427|440|464|0|13||65.0		14|40|68|13|39|ST17C|114.0		TGTGCCAGCAGTTTGTCCATGAACACTGAAGCTTTCTTT	32	CASSLSMNTEAFF	:::::::::0:-4:13:::::13:6:39:::
258	155	0.000615	TGTGCCAGCAGTTTAGACTCCTGGCTACGAGAGTACACTGAAGCTTTCTTT	CDCBBDCCDDCCFFDFCDCAECCDFCEDEHDDDCDDDKCCDDCGBKCCCGE	TRBV12-3*00(1133,8)		TRBJ1-1*00(220,9)	TRBC1*00(107,6)	430|446|467|0|16||80.0		23|40|68|34|51||85.0		TGTGCCAGCAGTTTAGACTCCTGGCTACGAGAGTACACTGAAGCTTTCTTT	32	CASSLDSWLREYTEAFF	:::::::::0:-1:16:::::34:-3:51:::
259	153	0.000607	TGTGCCATCAGTGATAGCAATCAGCCCCAGCATTTT	CBBCACFDFCDECCECCCEGFFECBLLDBCBBDFEC	TRBV10-3*00(1292,6)		TRBJ1-5*00(241,7)	TRBC1*00(109,2)	427|441|464|0|14||70.0		19|42|70|13|36||115.0		TGTGCCATCAGTGATAGCAATCAGCCCCAGCATTTT	32	CAISDSNQPQHF	:::::::::0:-3:14:::::13:1:36:::
260	153	0.000607	TGTGCCAGCAGTACTAGCGGGGTCACAGATACGCAGTATTTT	IJIFDFDDCDEEFDDCEDBFMLDCDHGFEJDDDDDDKCDMID	TRBV6-6*00(1150,6)	TRBD2*00(45)	TRBJ2-3*00(234,2)	TRBC2*00(100,1)	427|439|464|0|12||60.0	19|28|48|12|21||45.0	22|41|69|23|42||95.0		TGTGCCAGCAGTACTAGCGGGGTCACAGATACGCAGTATTTT	33	CASSTSGVTDTQYF	:::::::::0:-5:12:12:-3:-4:21:23:-2:42:::
261	152	0.000603	TGTGCCGGACAGGGAGAGGACGGGAGCTCCTACGAGCAGTACTTC	CCDBACCECEDDHFCCD@ECCCGFBBCBBEDDCCCDDDGDGEFFF	TRBV6-1*00(1077,3)	TRBD1*00(40)	TRBJ2-7*00(249,6)	TRBC2*00(95,5)	427|433|464|0|6||30.0	13|21|36|6|14||40.0	16|39|67|22|45||115.0		TGTGCCGGACAGGGAGAGGACGGGAGCTCCTACGAGCAGTACTTC	31	CAGQGEDGSSYEQYF	:::::::::0:-11:6:6:-1:-3:14:22:4:45:::
262	152	0.000603	TGTGCCAGCAGCTTGTCCCTGGGGAATCAGCCCCAGCATTTT	FGECBDCDDCDC@HDDGGDECEGGCDEFEC;FFEDDIC;GGC	TRBV5-5*00(1214,2)	TRBD1*00(25)	TRBJ1-5*00(227,2)	TRBC1*00(108,1)	427|442|463|0|15||75.0	3|8|36|16|21||25.0	24|42|70|24|42||90.0		TGTGCCAGCAGCTTGTCCCTGGGGAATCAGCCCCAGCATTTT	26	CASSLSLGNQPQHF	:::::::::0:-1:15:16:9:-16:21:24:-4:42:::
263	152	0.000603	TGTGCCAGCAGCGCCCGACAGAACACTGAAGCTTTCTTT	CDCGCDCCECBBBCFCHCCCCCECBDCCEGDDBGDDCII	TRBV9*00(1147,4)		TRBJ1-1*00(233,1)	TRBC1*00(108,9)	427|440|463|0|13||65.0		21|40|68|20|39||95.0		TGTGCCAGCAGCGCCCGACAGAACACTGAAGCTTTCTTT	33	CASSARQNTEAFF	:::::::::0:-3:13:::::20:-1:39:::
264	152	0.000603	TGCAGCGTTGAGGCCGGATACGAGCAGTACTTC	BBBCCCCCEDEBCBDCCCCDECCEDEDCCCBGD	TRBV29-1*00(1169,2)		TRBJ2-7*00(209,3)	TRBC2*00(99,6)	421|432|455|0|11||55.0		24|39|67|18|33||75.0		TGCAGCGTTGAGGCCGGATACGAGCAGTACTTC	33	CSVEAGYEQYF	:::::::::0:-3:11:::::18:-4:33:::
265	150	0.000595	TGTGCCACCTCGCGGCGGGAGGGTTGGACTGAAGCTTTCTTT	DCDEBEECDCCCCDCCCKFDDFGAFAEDDCCCCBCDGEDDGG	TRBV27*00(1147,1)	TRBD2*00(45)	TRBJ1-1*00(214)	TRBC1*00(107,7)	427|434|464|0|7||35.0	23|32|48|14|23||45.0	25|40|68|27|42||75.0		TGTGCCACCTCGCGGCGGGAGGGTTGGACTGAAGCTTTCTTT	32	CATSRREGWTEAFF	:::::::::0:-10:7:14:-7:0:23:27:-5:42:::
266	150	0.000595	TGTGCCACCAGTGCCCGGACTAGCGGGAGGGCCGGGAACATTCAGTACTTC	DCCFCDCCLFCCCCKFFDDDDDDDGIDDDFDFCEFEEDDFEFGECDCDFDD	TRBV24-1*00(1183,5)	TRBD2*00(85)	TRBJ2-4*00(213,1)	TRBC2*00(97,2)	427|440|465|0|13||65.0	17|34|48|16|33||85.0	27|42|70|36|51||75.0		TGTGCCACCAGTGCCCGGACTAGCGGGAGGGCCGGGAACATTCAGTACTTC	34	CATSARTSGRAGNIQYF	:::::::::0:-5:13:16:-1:2:33:36:-7:51:::
267	150	0.000595	TGTGCCAGTAGTATTTCAGGGTACACTGAAGCTTTCTTT	DDDGDFCDDCCDDFHDCDDFCDCCDCDDGECCGMCDIIE	TRBV19*00(1195,5)	TRBD1*00(25)	TRBJ1-1*00(221,4)	TRBC1*00(108,7)	427|441|464|0|14||70.0	16|21|36|16|21||25.0	23|40|68|22|39||85.0		TGTGCCAGTAGTATTTCAGGGTACACTGAAGCTTTCTTT	34	CASSISGYTEAFF	:::::::::0:-3:14:16:-4:-3:21:22:-3:39:::
268	150	0.000595	TGTGCCAGCAGCCCGGACAGGGGAACAGATACGCAGTATTTT	FEFDEDHGCCCCHECDDDEDGFDBEDFLKEEDDEEEECCEEC	TRBV7-3*00(1195,8)	TRBD1*00(45)	TRBJ2-3*00(228,5)	TRBC2*00(94,1)	430|442|467|0|12||60.0	13|22|36|14|23||45.0	23|41|69|24|42||90.0		TGTGCCAGCAGCCCGGACAGGGGAACAGATACGCAGTATTTT	33	CASSPDRGTDTQYF	:::::::::0:-5:12:14:-1:-2:23:24:-3:42:::
269	150	0.000595	TGTGCCAGCAGGGATTATGGGGACAGCACAGATACGCAGTATTTT	LLIIDGEDFCDKDDGKHCEFFECDDCEDFGFFEDCDDEDDCDGFD	TRBV27*00(1174,5)	TRBD1*00(25),TRBD2*00(25)	TRBJ2-3*00(243,7)	TRBC2*00(107,6)	427|438|464|0|11||55.0	12|17|36|19|24||25.0;16|21|48|19|24||25.0	20|41|69|24|45||105.0		TGTGCCAGCAGGGATTATGGGGACAGCACAGATACGCAGTATTTT	34	CASRDYGDSTDTQYF	:::::::::0:-6:11:19:0:-7:24:24:0:45:::
270	149	0.000591	TGTGCCAGCAGTAACCGGGACGCCCAGCCCCAGCATTTT	DECCAFEDFDDDDDDGGHDCCDBGDDDALGCCCCCBFFF	TRBV6-1*00(1205,9)	TRBD1*00(35),TRBD2*00(35)	TRBJ1-5*00(208,6)	TRBC1*00(108)	427|439|464|0|12||60.0	10|17|36|14|21||35.0;14|21|48|14|21||35.0	27|42|70|24|39||75.0		TGTGCCAGCAGTAACCGGGACGCCCAGCCCCAGCATTTT	32	CASSNRDAQPQHF	:::::::::0:-5:12:14:2:-7:21:24:-7:39:::
271	147	0.000583	TGTGCCAGCAGTGACAGGGAAACAGATACGCAGTATTTT	DDDCGDGDDCEEGDECCGFEHDDFFEDCCCCDDDCDIHD	TRBV6-4*00(1199,1)		TRBJ2-3*00(226,7)	TRBC2*00(100)	427|442|464|0|15||75.0		23|41|69|21|39||90.0		TGTGCCAGCAGTGACAGGGAAACAGATACGCAGTATTTT	34	CASSDRETDTQYF	:::::::::0:-2:15:::::21:-3:39:::
272	147	0.000583	TGTGCCAGCAGCTTAGACATCGGTGAAGCTTTCTTT	GFEDKDDCCCCBBFCCCCDDDDGDFCEDCDIDGDIE	TRBV7-9*00(1215)		TRBJ1-1*00(199,1)	TRBC1*00(105,5)	430|446|467|0|16||80.0		27|40|68|23|36||65.0		TGTGCCAGCAGCTTAGACATCGGTGAAGCTTTCTTT	33	CASSLDIGEAFF	:::::::::0:-1:16:::::23:-7:36:::
273	147	0.000583	TGTGCCAGCAGCCCCGGAACAGGGATCTATGGCTACACCTTC	FCDDDECEDCCCFFCCFEDFDDFDCDDDDCCBCDCCCDDEDC	TRBV7-2*00(1112,8)	TRBD1*00(44)	TRBJ1-2*00(220)	TRBC1*00(107,2)	430|442|467|0|12||60.0	9|21|36|12|24|SG14A|44.0	24|40|68|26|42||80.0		TGTGCCAGCAGCCCCGGAACAGGGATCTATGGCTACACCTTC	33	CASSPGTGIYGYTF	:::::::::0:-5:12:12:3:-3:24:26:-4:42:::
274	147	0.000583	TGTGCCAGCAGCGGGACCTCCGGGCGGGAGCAGTACTTC	DCCEDBDDDFCECHCDFCCFDFECCCFCGEIHCDDDLDD	TRBV7-2*00(1168,8)	TRBD2*00(29),TRBD1*00(25)	TRBJ2-7*00(194,6)	TRBC2*00(93,7)	430|442|467|0|12||60.0	29|38|48|12|21|SC32A|29.0;10|15|36|19|24||25.0	27|39|67|27|39||60.0		TGTGCCAGCAGCGGGACCTCCGGGCGGGAGCAGTACTTC	33	CASSGTSGREQYF	:::::::::0:-5:12:12:-13:6:21:27:-7:39:::
275	146	0.000579	TGTGCCAGCAGTTGGACGGTAACCTACAATGAGCAGTTCTTC	GFEFFHHEEFHDGDLDCDFDFCCCCCCDEEDJEECDCCDFDE	TRBV12-4*00(1174,6)		TRBJ2-1*00(237,2)	TRBC2*00(101,6)	430|443|467|0|13||65.0		22|42|70|22|42||100.0		TGTGCCAGCAGTTGGACGGTAACCTACAATGAGCAGTTCTTC	34	CASSWTVTYNEQFF	:::::::::0:-4:13:::::22:-2:42:::
276	146	0.000579	TGTGCCAGCAGTTACAACTCTGGGGCCAACGTCCTGACTTTC	EFFDEEDCDCDCEDCBFECFDBFGDECBDCGEDEBBBBCEEC	TRBV6-2*00(1148,6),TRBV6-3*00(1148,6)		TRBJ2-6*00(260,5)	TRBC2*00(106,1)	427|442|464|0|15||75.0;427|442|464|0|15||75.0		20|45|73|17|42||125.0		TGTGCCAGCAGTTACAACTCTGGGGCCAACGTCCTGACTTTC	33	CASSYNSGANVLTF	:::::::::0:-2:15:::::17:0:42:::
277	146	0.000579	TGTGCCAGCAGTGAAGGGGAGAATCAGCCCCAGCATTTT	CDCCCFFFEDDECGDDFFDCCAEFEDCAFEFCBCBBEEC	TRBV6-1*00(1219,1)	TRBD2*00(25)	TRBJ1-5*00(224,2)	TRBC1*00(108)	427|443|464|0|16||80.0	25|30|48|16|21||25.0	24|42|70|21|39||90.0		TGTGCCAGCAGTGAAGGGGAGAATCAGCCCCAGCATTTT	32	CASSEGENQPQHF	:::::::::0:-1:16:16:-9:-2:21:21:-4:39:::
278	146	0.000579	TGTGCCAGCAGGGACAGGGTGGACACTGAAGCTTTCTTT	CCDDBEGEDCDGCCDDDGFDCFDDCDDGHHDCEHDCBGG	TRBV28*00(1190,6)	TRBD1*00(40)	TRBJ1-1*00(222)	TRBC1*00(106,6)	427|438|464|0|11||55.0	13|21|36|11|19||40.0	23|40|68|22|39||85.0		TGTGCCAGCAGGGACAGGGTGGACACTGAAGCTTTCTTT	33	CASRDRVDTEAFF	:::::::::0:-6:11:11:-1:-3:19:22:-3:39:::
279	146	0.000579	TGCAGTGCTAGAGACCCTGGGCGGGGCGACTCCTACGAGCAGTACTTC	FDEDECCDFDDEFBBEEDDGCCFGFECCBDFGEDDDDFDDDDEDCCED	TRBV20-1*00(1197,9)	TRBD1*00(30)	TRBJ2-7*00(231,4)	TRBC2*00(99,3)	421|435|455|0|14||70.0	19|25|36|22|28||30.0	20|39|67|29|48||95.0		TGCAGTGCTAGAGACCCTGGGCGGGGCGACTCCTACGAGCAGTACTTC	33	CSARDPGRGDSYEQYF	:::::::::0:0:14:22:-7:1:28:29:0:48:::
280	144	0.000571	TGTGCCAGCTCACCTAACCAAGAGACCCAGTACTTC	ECDFHEDCCDEDEECMFFFGEFEEDMMEDEDFHLEG	TRBV18*00(1215,7)		TRBJ2-5*00(238,4)	TRBC2*00(101)	430|444|467|0|14||70.0		20|40|68|16|36||100.0		TGTGCCAGCTCACCTAACCAAGAGACCCAGTACTTC	34	CASSPNQETQYF	:::::::::0:-3:14:::::16:0:36:::
281	144	0.000571	TGTGCCAGCAGCTTAATAGCGGGAGTGAGGAATGAGCAGTTCTTC	DDDCBFEDDECCDFDEFFDCCFEHFIFHDEDEDDDEDDFHEEFDF	TRBV7-2*00(1190,9)	TRBD2*00(45)	TRBJ2-1*00(214,3)	TRBC2*00(99,8)	430|445|467|0|15||75.0	21|30|48|16|25||45.0	27|42|70|30|45||75.0		TGTGCCAGCAGCTTAATAGCGGGAGTGAGGAATGAGCAGTTCTTC	33	CASSLIAGVRNEQFF	:::::::::0:-2:15:16:-5:-2:25:30:-7:45:::
282	144	0.000571	TGCAGTGCTAGTCCCGGGACAGGGGTTGAAGCTTTCTTT	CCDGFFHDIDCFIJHJJEGCCEGFDCDGGDCCCGGDBGF	TRBV20-1*00(1214)	TRBD1*00(70)	TRBJ1-1*00(204,6)	TRBC1*00(107,6)	421|432|455|0|11||55.0	8|22|36|11|25||70.0	27|40|68|26|39||65.0		TGCAGTGCTAGTCCCGGGACAGGGGTTGAAGCTTTCTTT	33	CSASPGTGVEAFF	:::::::::0:-3:11:11:4:-2:25:26:-7:39:::
283	143	0.000567	TGTGCCAGCAGTTACTTCGCGGTGGGGACGGCAGATACGCAGTATTTT	DCCDCDCCDDEGGGEICDCCBEDCGIKDCBCDIFHGCDCCCDDCFFFF	TRBV6-6*00(1051)	TRBD1*00(25),TRBD2*00(25)	TRBJ2-3*00(221,5)	TRBC2*00(101,4)	427|443|464|0|16||80.0	12|17|36|24|29||25.0;16|21|48|24|29||25.0	24|41|69|31|48||85.0		TGTGCCAGCAGTTACTTCGCGGTGGGGACGGCAGATACGCAGTATTTT	33	CASSYFAVGTADTQYF	:::::::::0:-1:16:24:0:-7:29:31:-4:48:::
284	143	0.000567	TGTGCCAGCAGCTTAGCGGGGCGAGTCACAGATACGCAGTATTTT	DGIDDFDEDDDCDFFECDGGGCDDDCDDFFGEEFDFFEIEDHGEC	TRBV7-2*00(1190,2)	TRBD1*00(25)	TRBJ2-3*00(233,4)	TRBC2*00(96,3)	430|448|467|0|18||90.0	20|25|36|18|23||25.0	22|41|69|26|45||95.0		TGTGCCAGCAGCTTAGCGGGGCGAGTCACAGATACGCAGTATTTT	34	CASSLAGRVTDTQYF	:::::::::0:1:18:18:-8:1:23:26:-2:45:::
285	143	0.000567	TGCAGCGTCGAGGGACCGCCAAATTCTCCGCAGTATTTT	ECCCDDEFDEEAJLDGGDBIDKEBCCGCGCDDFDCBMML	TRBV29-1*00(1160,7)	TRBD1*00(25),TRBD2*00(25)	TRBJ2-3*00(191,9)	TRBC2*00(97,1)	421|429|455|0|8||40.0	12|17|36|11|16||25.0;16|21|48|11|16||25.0	30|41|69|28|39||55.0		TGCAGCGTCGAGGGACCGCCAAATTCTCCGCAGTATTTT	32	CSVEGPPNSPQYF	:::::::::0:-6:8:11:0:-7:16:28:-10:39:::
286	141	0.000559	TGTGCCAGCAGTGACCTAATCGGTGGCGACTACACCTTC	DEFCBDCDDDCCEEDDDDEGDCDCAFCDCDIHDCDDFDD	TRBV28*00(1132,7)		TRBJ1-2*00(180,3)	TRBC1*00(107,4)	427|439|464|0|12||60.0		30|40|68|29|39||50.0		TGTGCCAGCAGTGACCTAATCGGTGGCGACTACACCTTC	32	CASSDLIGGDYTF	:::::::::0:-5:12:::::29:-10:39:::
287	141	0.000559	TGTGCCAGCAGCTTGACCAGATCGGGACCTACGCCGGAGACCCAGTACTTC	EBFCDDFCDDDCBDDDDFCCDDFBEDCDFCBBCBDCDDDDAFFEEDCEGLF	TRBV5-6*00(1164,2)	TRBD1*00(30),TRBD2*00(30)	TRBJ2-5*00(213,9)	TRBC2*00(99,9)	427|446|463|0|19|SG442A|79.0	11|17|36|22|28||30.0;15|21|48|22|28||30.0	25|40|68|36|51||75.0		TGTGCCAGCAGCTTGACCAGATCGGGACCTACGCCGGAGACCCAGTACTTC	32	CASSLTRSGPTPETQYF	:::::::::0:3:19:22:1:-7:28:36:-5:51:::
288	141	0.000559	TGTGCCAGCAGCTTAGTAGACAGGGCTCAAGAGACCCAGTACTTC	DCDGEEDDDIDGDEEEEGDFLDDFDDCFBDCDCDDHDDDDDDCEC	TRBV7-2*00(1157,2)	TRBD1*00(35)	TRBJ2-5*00(229,5)	TRBC2*00(99)	430|446|467|0|16||80.0	14|21|36|18|25||35.0	22|40|68|27|45||90.0		TGTGCCAGCAGCTTAGTAGACAGGGCTCAAGAGACCCAGTACTTC	33	CASSLVDRAQETQYF	:::::::::0:-1:16:18:-2:-3:25:27:-2:45:::
289	141	0.000559	TGCGCCAGCAGTGAAGGGACTAGCGGGAGGGCCCCTGAGCAGTTCTTC	CBCCCIGIEDGDIIJGJJDHDDDCCFCCDDCDFGCDDCDDEEDDDCDE	TRBV10-2*00(1210,9)	TRBD2*00(95)	TRBJ2-1*00(202,8)	TRBC2*00(96,9)	427|441|464|0|14||70.0	16|35|48|15|34||95.0	29|42|70|35|48||65.0		TGCGCCAGCAGTGAAGGGACTAGCGGGAGGGCCCCTGAGCAGTTCTTC	33	CASSEGTSGRAPEQFF	:::::::::0:-3:14:15:0:3:34:35:-9:48:::
290	141	0.000559	TGCGCCAGCAGCTTGGTAGCGGGAGGGCCATACAATGAGCAGTTCTTC	FGCDDIGDFDDDCLBFEEDDDEDCAGDDDCEFDDFDEDDCDDCDECGF	TRBV5-1*00(1212,3)	TRBD2*00(65)	TRBJ2-1*00(229)	TRBC2*00(99,3)	427|443|463|0|16||80.0	21|34|48|16|29||65.0	24|42|70|30|48||90.0		TGCGCCAGCAGCTTGGTAGCGGGAGGGCCATACAATGAGCAGTTCTTC	32	CASSLVAGGPYNEQFF	:::::::::0:0:16:16:-5:2:29:30:-4:48:::
291	141	0.000559	TGCAGTGTCCCTGCTAGAGATACACTTAATGAGCAGTTCTTC	CCEHGGHFGKFCCDDIFDDDFCDCCCFDDDEEDDFFCEFGEC	TRBV20-1*00(1184,3)	TRBD1*00(25),TRBD2*00(25)	TRBJ2-1*00(212,9)	TRBC2*00(98,4)	421|428|455|0|7||35.0	3|8|36|8|13||25.0;7|12|48|12|17||25.0	27|42|70|27|42||75.0		TGCAGTGTCCCTGCTAGAGATACACTTAATGAGCAGTTCTTC	34	CSVPARDTLNEQFF	:::::::::0:-7:7:8:9:-16:13:27:-7:42:::
292	141	0.000559	TGCAGTGCTAGGGGACCGGGACTAGCCCGAGATACGCAGTATTTT	DDDHDMHLFFFHLEHGDEJFDDDEJGJEHGEGDHJMEGEDDDLGD	TRBV20-1*00(1258)	TRBD2*00(55)	TRBJ2-3*00(218,8)	TRBC2*00(98,9)	421|432|455|0|11||55.0	14|25|48|15|26||55.0	25|41|69|29|45||80.0		TGCAGTGCTAGGGGACCGGGACTAGCCCGAGATACGCAGTATTTT	35	CSARGPGLARDTQYF	:::::::::0:-3:11:15:2:-7:26:29:-5:45:::
293	141	0.000559	TGCAGTGCTAGGGACAGGGGAGGAAACATTCAGTACTTC	CCDJDDCCDDFLFFECCFIDDBDBFDCDDDEFEDEDCFD	TRBV20-1*00(1224,7)	TRBD1*00(45)	TRBJ2-4*00(217,7)	TRBC2*00(95)	421|432|455|0|11||55.0	13|22|36|11|20||45.0	26|42|70|23|39||80.0		TGCAGTGCTAGGGACAGGGGAGGAAACATTCAGTACTTC	33	CSARDRGGNIQYF	:::::::::0:-3:11:11:-1:-2:20:23:-6:39:::
294	140	0.000555	TGTGCCTGGGGACCCTTTGGGGTCCAGCCCCAGCATTTT	DEDCDCCBFFFDEGDBFDBLKECBIEEAGGEFDDCBCCC	TRBV30*00(1210,8)		TRBJ1-5*00(210,5)	TRBC1*00(106,7)	421|430|455|0|9||45.0		27|42|70|24|39||75.0		TGTGCCTGGGGACCCTTTGGGGTCCAGCCCCAGCATTTT	32	CAWGPFGVQPQHF	:::::::::0:-5:9:::::24:-7:39:::
295	140	0.000555	TGTGCCAGCAGCTACACCCAGGGAGGGTACAATGAGCAGTTCTTC	BCCCBDDCBBCEBCDDBEGCADCBBFDFDCFDCDCFFFEEEDGDD	TRBV6-4*00(1153,2)	TRBD2*00(35)	TRBJ2-1*00(228,3)	TRBC2*00(91,3)	427|438|464|0|11||55.0	25|32|48|20|27||35.0	24|42|70|27|45||90.0		TGTGCCAGCAGCTACACCCAGGGAGGGTACAATGAGCAGTTCTTC	32	CASSYTQGGYNEQFF	:::::::::0:-6:11:20:-9:0:27:27:-4:45:::
296	140	0.000555	TGCAGTGCTAGAGATACGAACCTCCTGGGTACGCAGTATTTT	DDDDDDDDEDDGGIIGGIDDLIFFKEDIFFGCDDDCDDFFGC	TRBV20-1*00(1190,1)	TRBD2*00(25)	TRBJ2-3*00(199,6)	TRBC2*00(100,4)	421|436|455|0|15||75.0	1|6|48|20|25||25.0	28|41|69|29|42||65.0		TGCAGTGCTAGAGATACGAACCTCCTGGGTACGCAGTATTTT	34	CSARDTNLLGTQYF	:::::::::0:1:15:20:15:-26:25:29:-8:42:::
297	140	0.000555	TGCAGTGCTAATGCGGGACTAGCGGTCTCCTACAATGAGCAGTTCTTC	ECDDDDCDJDFDDDEKDHFCHHCDDCDECDDDGEGFJCDLDFEEDCDC	TRBV20-1*00(1244,4)	TRBD2*00(60)	TRBJ2-1*00(247,9)	TRBC2*00(97,5)	421|431|455|0|10||50.0	15|27|48|13|25||60.0	20|42|70|26|48||110.0		TGCAGTGCTAATGCGGGACTAGCGGTCTCCTACAATGAGCAGTTCTTC	34	CSANAGLAVSYNEQFF	:::::::::0:-4:10:13:1:-5:25:26:0:48:::
298	138	0.000547	TGTGCCAGTACAGCGGCAAACATTCAGTACTTC	EDCC@CBDDDCGFDBCCBFDDFCDCDDDEHADC	TRBV28*00(1117,3)	TRBD2*00(25)	TRBJ2-4*00(216,3)	TRBC2*00(106)	427|435|464|0|8||40.0	22|27|48|11|16||25.0	26|42|70|17|33||80.0		TGTGCCAGTACAGCGGCAAACATTCAGTACTTC	31	CASTAANIQYF	:::::::::0:-9:8:11:-6:-5:16:17:-6:33:::
299	138	0.000547	TGTGCCAGCAGTGAAGAGGGGACAGGGCCCTCCTACGAGCAGTACTTC	DDFCAEDCCCEDDDCCBDFGCCCDEKBCHCCHCCDCCCDDDDGCCEFE	TRBV25-1*00(1159,5)	TRBD1*00(45)	TRBJ2-7*00(228,7)	TRBC2*00(101,3)	427|442|464|0|15||75.0	12|21|36|18|27||45.0	20|39|67|29|48||95.0		TGTGCCAGCAGTGAAGAGGGGACAGGGCCCTCCTACGAGCAGTACTTC	32	CASSEEGTGPSYEQYF	:::::::::0:-2:15:18:0:-3:27:29:0:48:::
300	138	0.000547	TGCGCCAGCTCCTTAGCGGGAGCCCCATGGGAATACGAGCAGTACTTC	CCCCDCCBBBBEBFECCHDDCDAFLGDDCFDCCCCDCDDDDCCDEDDD	TRBV5-1*00(1149,8)	TRBD2*00(45)	TRBJ2-7*00(212,8)	TRBC2*00(101,7)	427|436|463|0|9||45.0	21|30|48|13|22||45.0	24|39|67|33|48||75.0		TGCGCCAGCTCCTTAGCGGGAGCCCCATGGGAATACGAGCAGTACTTC	32	CASSLAGAPWEYEQYF	:::::::::0:-7:9:13:-5:-2:22:33:-4:48:::
301	136	0.000539	TGTGCCAGCAGCTTCCCTACGAAGACTAGCGGGAGGCCGAGCTCCTACAATGAGCAGTTCTTC	DEFDCGDDDCCBHGGKEEFGIEJIHIIFIECLKFEFDDEDDDICDCICDEFEELDEEDDCDGD	TRBV7-2*00(1203,8)	TRBD2*00(65)	TRBJ2-1*00(263,9)	TRBC2*00(94,2)	430|444|467|0|14||70.0	18|31|48|23|36||65.0	17|42|70|38|63||125.0		TGTGCCAGCAGCTTCCCTACGAAGACTAGCGGGAGGCCGAGCTCCTACAATGAGCAGTTCTTC	33	CASSFPTKTSGRPSSYNEQFF	:::::::::0:-3:14:23:-2:-1:36:38:3:63:::
302	136	0.000539	TGCAGTGCTAGAACCCTAGCGGAGGTCTACGAGCAGTACTTC	CDFEEHIIIDCIIGGDDDCCFEDDFFFGCCDCFCEHJIEFED	TRBV20-1*00(1209,2)	TRBD2*00(35)	TRBJ2-7*00(216,7)	TRBC2*00(96,9)	421|433|455|0|12||60.0	20|27|48|15|22||35.0	23|39|67|26|42||80.0		TGCAGTGCTAGAACCCTAGCGGAGGTCTACGAGCAGTACTTC	34	CSARTLAEVYEQYF	:::::::::0:-2:12:15:-4:-5:22:26:-3:42:::
303	135	0.000535	TGTGCCAGCACCCTCGTTGGACCCGCCGAATTAAAGCAGTTCTTC	CDDEDDCDBBBFCBCDCDCGGCEFDDCCBEBFCIEDEDDCDJDHE	TRBV7-3*00(1064,4)	TRBD2*00(25)	TRBJ2-1*00(193)	TRBC2*00(96,4)	430|440|467|0|10||50.0	0|5|48|10|15||25.0	31|42|70|34|45||55.0		TGTGCCAGCACCCTCGTTGGACCCGCCGAATTAAAGCAGTTCTTC	33	CASTLVGPAELKQFF	:::::::::0:-7:10:10:16:-27:15:34:-11:45:::
304	135	0.000535	TGTGCCAGCAGCTTAGCGCTGTCACCCCTCCACTTT	FDCDCCFCDECDDFFDDFCHGDJJGIHCFECDDEHD	TRBV7-2*00(1208,9)		TRBJ1-6*00(197,8)	TRBC1*00(109,3)	430|450|467|0|20||100.0		30|45|73|21|36||75.0		TGTGCCAGCAGCTTAGCGCTGTCACCCCTCCACTTT	34	CASSLALSPLHF	:::::::::0:3:20:::::21:-10:36:::
305	135	0.000535	TGTGCCAGCAGCTGGGTCGGTGTCTACGAGCAGTACTTC	BDDCACCDEDDGEDGDECADCCCCCDEDFEDEDDDCDED	TRBV28*00(1097,4)		TRBJ2-7*00(214,1)	TRBC2*00(104,3)	427|438|464|0|11||55.0		23|39|67|23|39||80.0		TGTGCCAGCAGCTGGGTCGGTGTCTACGAGCAGTACTTC	32	CASSWVGVYEQYF	:::::::::0:-6:11:::::23:-3:39:::
306	135	0.000535	TGTGCCAGCAGCCTCGGACAGCACACTGAAGCTTTCTTT	CCCDDDCBCCCCFDDBKFDDCECDDCGGBEDCAFCCAFC	TRBV6-5*00(1153,6)	TRBD1*00(30)	TRBJ1-1*00(219)	TRBC1*00(108,8)	427|438|464|0|11||55.0	13|19|36|15|21||30.0	23|40|68|22|39||85.0		TGTGCCAGCAGCCTCGGACAGCACACTGAAGCTTTCTTT	32	CASSLGQHTEAFF	:::::::::0:-6:11:15:-1:-5:21:22:-3:39:::
307	135	0.000535	TGCGCCAGCAGCCAGGACCTGATCGGCGGGAGTATTAATGAGCAGTTCTTC	DDDCAFCDFCBAFEAFCBCCEGCCBCCAFCDFDFDEDGDFCDECIDDDCGD	TRBV4-3*00(1172)	TRBD2*00(35)	TRBJ2-1*00(209,3)	TRBC2*00(93,1)	427|441|464|0|14||70.0	23|30|48|25|32||35.0	27|42|70|36|51||75.0		TGCGCCAGCAGCCAGGACCTGATCGGCGGGAGTATTAATGAGCAGTTCTTC	32	CASSQDLIGGSINEQFF	:::::::::0:-3:14:25:-7:-2:32:36:-7:51:::
308	135	0.000535	TGCAGTGCTCCCCTCCCGGGCGGTAGCACAGATACGCAGTATTTT	FDEDDDFEHDMMEECHEHHDDIICDDDDEEFGFGDEEDDEDDEMD	TRBV20-1*00(1219)	TRBD2*00(40),TRBD1*00(35)	TRBJ2-3*00(248,4)	TRBC2*00(99,4)	421|430|455|0|9||45.0	0|8|48|10|18||40.0;8|15|36|13|20||35.0	19|41|69|23|45||110.0		TGCAGTGCTCCCCTCCCGGGCGGTAGCACAGATACGCAGTATTTT	34	CSAPLPGGSTDTQYF	:::::::::0:-5:9:10:16:-24:18:23:1:45:::
309	135	0.000535	TGCAGTGCTGGACTTACTAGCGATCCCTACAATGAGCAGTTCTTC	EFCCCDDCCCEECCDDDCDFFFFEDLEDCDGEEGEDDEHGFDCFD	TRBV20-1*00(1196,6)	TRBD2*00(35)	TRBJ2-1*00(239,2)	TRBC2*00(100,6)	421|430|455|0|9||45.0	19|26|48|15|22||35.0	22|42|70|25|45||100.0		TGCAGTGCTGGACTTACTAGCGATCCCTACAATGAGCAGTTCTTC	34	CSAGLTSDPYNEQFF	:::::::::0:-5:9:15:-3:-6:22:25:-2:45:::
310	133	0.000527	TGTGCCACCAGCAGAGATTCGTTGGACAGGGCGGGTGGCTACACCTTC	DDDDCCDMGFEFCDCDEDFFEGDDLIDDFIGFGJELBDCCEGHFBFCC	TRBV15*00(939,4)	TRBD1*00(40)	TRBJ1-2*00(204,3)	TRBC1*00(108,5)	427|445|464|0|18||90.0	13|21|36|23|31||40.0	27|40|68|35|48||65.0		TGTGCCACCAGCAGAGATTCGTTGGACAGGGCGGGTGGCTACACCTTC	33	CATSRDSLDRAGGYTF	:::::::::0:1:18:23:-1:-3:31:35:-7:48:::
311	133	0.000527	TGTGCCAGCAGTCTCTCCGGGACAGGTAACAATGAGCAGTTCTTC	CCBEDFDCDDCCCDBBEADE@CBCCCBCBDDEDDGDFDDDCCBCC	TRBV27*00(1154,6)	TRBD1*00(50)	TRBJ2-1*00(223)	TRBC2*00(103,5)	427|439|464|0|12||60.0	10|20|36|16|26||50.0	25|42|70|28|45||85.0		TGTGCCAGCAGTCTCTCCGGGACAGGTAACAATGAGCAGTTCTTC	31	CASSLSGTGNNEQFF	:::::::::0:-5:12:16:2:-4:26:28:-5:45:::
312	133	0.000527	TGTGCCAGCAGTGTGACAGGGGAGAATTCACCCCTCCACTTT	BDBCBCBECFDCCDDBBBBDDCCCCEGECCBGHCADCCFBHE	TRBV6-1*00(1123,3)	TRBD1*00(40)	TRBJ1-6*00(220,5)	TRBC1*00(108,2)	427|440|464|0|13||65.0	14|22|36|14|22||40.0	27|45|73|24|42||90.0		TGTGCCAGCAGTGTGACAGGGGAGAATTCACCCCTCCACTTT	32	CASSVTGENSPLHF	:::::::::0:-4:13:14:-2:-2:22:24:-7:42:::
313	133	0.000527	TGTGCCAGCAGCTTAACTAGCGGAACAGATACGCAGTATTTT	DDDEGMFEDECCEJIDFEDDDCFCFDIFEFDGDDCECCDFFC	TRBV7-3*00(1126,7)	TRBD2*00(30)	TRBJ2-3*00(223,6)	TRBC2*00(101,9)	430|447|467|0|17||85.0	21|27|48|17|23||30.0	23|41|69|24|42||90.0		TGTGCCAGCAGCTTAACTAGCGGAACAGATACGCAGTATTTT	34	CASSLTSGTDTQYF	:::::::::0:0:17:17:-5:-5:23:24:-3:42:::
314	133	0.000527	TGCGCCAGCAGCCCAGAAGCATCATACACTGAAGCTTTCTTT	GCCDDGECCBD?FDDEADCCCFCFFDGCEDECFCDAGDDAGH	TRBV4-3*00(1183,9)		TRBJ1-1*00(224)	TRBC1*00(109)	427|444|464|0|17|SA440C|69.0		23|40|68|25|42||85.0		TGCGCCAGCAGCCCAGAAGCATCATACACTGAAGCTTTCTTT	30	CASSPEASYTEAFF	:::::::::0:0:17:::::25:-3:42:::
315	133	0.000527	TGCAGTGCAATAAGGGGACAGGGTGGACAAGAGACCCAGTACTTC	EDDGGGDGFCDICCGFDCDCLMDCDCDGDFFFDCEKDDDEDCDED	TRBV20-1*00(1204,6)	TRBD1*00(45)	TRBJ2-5*00(229,3)	TRBC2*00(101,2)	421|429|455|0|8||40.0	12|21|36|14|23||45.0	22|40|68|27|45||90.0		TGCAGTGCAATAAGGGGACAGGGTGGACAAGAGACCCAGTACTTC	34	CSAIRGQGGQETQYF	:::::::::0:-6:8:14:0:-3:23:27:-2:45:::
316	133	0.000527	TGCAGCGTTCAACCCTGGGAGTCAGGCGAGCAGTACTTC	DDDCBDBBDDAD@EFDDFCCCDDDBCCCGDDCDEDEDFD	TRBV29-1*00(1196,8)	TRBD1*00(25),TRBD2*00(25)	TRBJ2-7*00(195,6)	TRBC2*00(98,4)	421|430|455|0|9||45.0	3|8|36|12|17||25.0;25|30|48|16|21||25.0	26|39|67|26|39||65.0		TGCAGCGTTCAACCCTGGGAGTCAGGCGAGCAGTACTTC	31	CSVQPWESGEQYF	:::::::::0:-5:9:12:9:-16:17:26:-6:39:::
317	132	0.000523	TGTGCCATTGGGACAACCTCTGGGGCCAACGTCCTGACTTTC	EFDCDFGDEAECCCDGBEDDDBGGFAEADCFDBMCCCCAGEC	TRBV6-5*00(1099,3)	TRBD1*00(30)	TRBJ2-6*00(255,8)	TRBC2*00(98,1)	427|434|464|0|7||35.0	12|18|36|9|15||30.0	20|45|73|17|42||125.0		TGTGCCATTGGGACAACCTCTGGGGCCAACGTCCTGACTTTC	32	CAIGTTSGANVLTF	:::::::::0:-10:7:9:0:-6:15:17:0:42:::
318	132	0.000523	TGTGCCACTCGACAAGCGGGAGATACGCAGTATTTT	DEDCDFBCCDEDCFFCCDJHIGEEDDCCCCCECEDC	TRBV19*00(1157)	TRBD2*00(34)	TRBJ2-3*00(214,4)	TRBC2*00(100,2)	427|434|464|0|7||35.0	18|28|48|10|20|ST21A|34.0	25|41|69|20|36||80.0		TGTGCCACTCGACAAGCGGGAGATACGCAGTATTTT	33	CATRQAGDTQYF	:::::::::0:-10:7:10:-2:-4:20:20:-5:36:::
319	132	0.000523	TGTGCCAGCAGCTTCGGACAGGGCACGATTAACTATGGCTACACCTTC	DDEDBDCCCDBBBEDAFDDDBKCCCFDDALBDHFLEDBCCCCDDGBDE	TRBV6-1*00(1138,1)	TRBD1*00(40)	TRBJ1-2*00(234,3)	TRBC1*00(108,2)	427|438|464|0|11||55.0	13|21|36|15|23||40.0	21|40|68|29|48||95.0		TGTGCCAGCAGCTTCGGACAGGGCACGATTAACTATGGCTACACCTTC	32	CASSFGQGTINYGYTF	:::::::::0:-6:11:15:-1:-3:23:29:-1:48:::
320	132	0.000523	TGTGCCAGCAGCACGGGACTAGCGGGAGGCGCCTACAATGAGCAGTTCTTC	FGEEDDDEDDDGCDFIGEEEFJECLFFBFGJICFGGKGGGDEDDGFECDCC	TRBV11-1*00(1094,8)	TRBD2*00(80)	TRBJ2-1*00(239,8)	TRBC2*00(94,6)	430|442|467|0|12||60.0	15|31|48|13|29||80.0	22|42|70|31|51||100.0		TGTGCCAGCAGCACGGGACTAGCGGGAGGCGCCTACAATGAGCAGTTCTTC	33	CASSTGLAGGAYNEQFF	:::::::::0:-5:12:13:1:-1:29:31:-2:51:::
321	132	0.000523	TGTGCCAGCAGGCAACAAGAGACCCAGTACTTC	ECDDCECCCDBDCEDCFDCCDDCGGFDDEEFLD	TRBV27*00(1119,8)		TRBJ2-5*00(229,3)	TRBC2*00(108,2)	427|438|464|0|11||55.0		22|40|68|15|33||90.0		TGTGCCAGCAGGCAACAAGAGACCCAGTACTTC	33	CASRQQETQYF	:::::::::0:-6:11:::::15:-2:33:::
322	130	0.000515	TGTGCCAGCAGTTTAAATTGGAATGAGCAGTTCTTC	CDDDDFDCDBC@EEAHGEFDFFFDEDDFDDCEDDDD	TRBV27*00(1186,6)		TRBJ2-1*00(213,1)	TRBC2*00(105,5)	427|442|464|0|15||75.0		27|42|70|21|36||75.0		TGTGCCAGCAGTTTAAATTGGAATGAGCAGTTCTTC	31	CASSLNWNEQFF	:::::::::0:-2:15:::::21:-7:36:::
323	130	0.000515	TGTGCCAGCAGTTACTCCATGAACACTGAAGCTTTCTTT	ECCCAFCCCDDDEDDFEDDDEADCBDDDFECEEEEDFLE	TRBV6-5*00(1210,5)		TRBJ1-1*00(248)	TRBC1*00(106)	427|444|464|0|17||85.0		18|40|68|17|39||110.0		TGTGCCAGCAGTTACTCCATGAACACTGAAGCTTTCTTT	32	CASSYSMNTEAFF	:::::::::0:0:17:::::17:2:39:::
324	130	0.000515	TGTGCCAGCAGCCCGACAGGAGCCCAAGAGACCCAGTACTTC	ECDFDDDECEC@GDDDDCBDDCBGFAHFCDD@DDCHHEDALD	TRBV28*00(1151,3)	TRBD1*00(30)	TRBJ2-5*00(234)	TRBC2*00(104,3)	427|438|464|0|11||55.0	14|20|36|14|20||30.0	21|40|68|23|42||95.0		TGTGCCAGCAGCCCGACAGGAGCCCAAGAGACCCAGTACTTC	31	CASSPTGAQETQYF	:::::::::0:-6:11:14:-2:-4:20:23:-1:42:::
325	130	0.000515	TGCGCCAGCAGCCAAGGGAGGAGCCACAATGAGCAGTTCTTC	CCCCADDBDBC@CDCBGDDBDDCADCCEEGFDDDDDADDAED	TRBV4-3*00(1174,5)	TRBD2*00(25)	TRBJ2-1*00(221,5)	TRBC2*00(102)	427|443|464|0|16||80.0	26|31|48|16|21||25.0	25|42|70|25|42||85.0		TGCGCCAGCAGCCAAGGGAGGAGCCACAATGAGCAGTTCTTC	31	CASSQGRSHNEQFF	:::::::::0:-1:16:16:-10:-1:21:25:-5:42:::
326	130	0.000515	TGCAGTGCTCCACCGGTACAGGGGAATACGCAGTATTTT	GEFGIJDDDGIDHFDEFDEEJKJDFFGHEHEEDDGGLMD	TRBV20-1*00(1205,2)	TRBD1*00(44)	TRBJ2-3*00(207)	TRBC2*00(94,5)	421|430|455|0|9||45.0	10|22|36|12|24|SG14T|44.0	27|41|69|25|39||70.0		TGCAGTGCTCCACCGGTACAGGGGAATACGCAGTATTTT	35	CSAPPVQGNTQYF	:::::::::0:-5:9:12:2:-2:24:25:-7:39:::
327	130	0.000515	TGCAGTGCTAGCCAACTAGCGGGGTTTTCTGAGCAGTTCTTC	EDHGHGCDEJEFIDIEJDDHIIICDJMDCDDDDDEGDDDDFD	TRBV20-1*00(1220,4)	TRBD2*00(45)	TRBJ2-1*00(202)	TRBC2*00(95,1)	421|432|455|0|11||55.0	19|28|48|14|23||45.0	29|42|70|29|42||65.0		TGCAGTGCTAGCCAACTAGCGGGGTTTTCTGAGCAGTTCTTC	34	CSASQLAGFSEQFF	:::::::::0:-3:11:14:-3:-4:23:29:-9:42:::
328	129	0.000511	TGTGCCATCAGTGACGAGTACCAAGAGACCCAGTACTTC	CCCDACCCDCCDDCCFCCDCCEDEECCCCGDDDDCCCFD	TRBV10-3*00(1276,7)		TRBJ2-5*00(246,8)	TRBC2*00(101,1)	427|441|464|0|14||70.0		18|40|68|17|39||110.0		TGTGCCATCAGTGACGAGTACCAAGAGACCCAGTACTTC	32	CAISDEYQETQYF	:::::::::0:-3:14:::::17:2:39:::
329	129	0.000511	TGTGCCAGCAGTTACTCTGGGACTAGCGGGGTCTACAATGAGCAGTTCTTC	FDFDDDDEDEDIGEEDDDELHGDDDJFLGMEKDDFEGGGGEEEDCCGDCDD	TRBV6-2*00(1108,2),TRBV6-3*00(1108,2)	TRBD2*00(60)	TRBJ2-1*00(232,3)	TRBC2*00(90)	427|444|464|0|17||85.0;427|444|464|0|17||85.0	16|28|48|18|30||60.0	23|42|70|32|51||95.0		TGTGCCAGCAGTTACTCTGGGACTAGCGGGGTCTACAATGAGCAGTTCTTC	34	CASSYSGTSGVYNEQFF	:::::::::0:0:17:18:0:-4:30:32:-3:51:::
330	129	0.000511	TGTGCCAGCAGTGAAGCTACAGGGTGGACCTACGAGCAGTACTTC	CCCDEFDDDDFFFBEBBBCCCFKCCDCDHDCCBBDDDBCBCCHDD	TRBV2*00(1058,2)	TRBD1*00(30)	TRBJ2-7*00(221,3)	TRBC2*00(98,6)	430|447|467|0|17||85.0	15|21|36|18|24||30.0	22|39|67|28|45||85.0		TGTGCCAGCAGTGAAGCTACAGGGTGGACCTACGAGCAGTACTTC	33	CASSEATGWTYEQYF	:::::::::0:0:17:18:-3:-3:24:28:-2:45:::
331	129	0.000511	TGTGCCAGCAGCCGGGACAGGACCGGCTATGGCTACACCTTC	DDDCDFEDDHDFHCFGFDCCCEBDBDDDDCCBCCCCECBADC	TRBV7-2*00(1032,7)	TRBD1*00(45)	TRBJ1-2*00(218,9)	TRBC1*00(107,6)	430|442|467|0|12||60.0	11|20|36|12|21||45.0	24|40|68|26|42||80.0		TGTGCCAGCAGCCGGGACAGGACCGGCTATGGCTACACCTTC	32	CASSRDRTGYGYTF	:::::::::0:-5:12:12:1:-4:21:26:-4:42:::
332	129	0.000511	TGTGCCAGCAGCAAATCCAGGGGTGAGACCCAGTACTTC	CCDCCFEDCCDDCFGG@DCCHDEBCCDEDFFDDLKDBGC	TRBV21-1*00(1166,8)	TRBD1*00(30)	TRBJ2-5*00(213,4)	TRBC2*00(105,8)	431|446|468|0|15||75.0	16|22|36|17|23||30.0	25|40|68|24|39||75.0		TGTGCCAGCAGCAAATCCAGGGGTGAGACCCAGTACTTC	31	CASSKSRGETQYF	:::::::::0:-2:15:17:-4:-2:23:24:-5:39:::
333	129	0.000511	TGCAGTGCTATTCAGGGTAGTTGGAACACTGAAGCTTTCTTT	DCDDDDCCEFDDFCBFDECDEDFFICGCDFEGEEIGLDGDII	TRBV20-1*00(1197,7)	TRBD1*00(25)	TRBJ1-1*00(233,8)	TRBC1*00(107,1)	421|431|455|0|10||50.0	16|21|36|12|17||25.0	21|40|68|23|42||95.0		TGCAGTGCTATTCAGGGTAGTTGGAACACTGAAGCTTTCTTT	33	CSAIQGSWNTEAFF	:::::::::0:-4:10:12:-4:-3:17:23:-1:42:::
334	127	0.000503	TGTGCCAGCGGTCCGTTAAGGGAGTACACTGAAGCTTTCTTT	DDDDEEDBCDEEDCCBC@DBFEDDDDCBDCCAECCBGDFBID	TRBV6-5*00(1166,7)	TRBD2*00(25)	TRBJ1-1*00(223,3)	TRBC1*00(108,5)	427|436|464|0|9||45.0	25|30|48|19|24||25.0	23|40|68|25|42||85.0		TGTGCCAGCGGTCCGTTAAGGGAGTACACTGAAGCTTTCTTT	31	CASGPLREYTEAFF	:::::::::0:-8:9:19:-9:-2:24:25:-3:42:::
335	127	0.000503	TGTGCCAGCAGTTACTCGCCGACTAGCGGACTATACAATGAGCAGTTCTTC	ECDDDFDDCDDDDCDCCCBFEDCCDCDECFDEECDCFEDGDEDHGDDICDF	TRBV6-2*00(1138,7),TRBV6-3*00(1138,7)	TRBD2*00(45)	TRBJ2-1*00(227,3)	TRBC2*00(95,3)	427|445|464|0|18||90.0;427|445|464|0|18||90.0	18|27|48|20|29||45.0	24|42|70|33|51||90.0		TGTGCCAGCAGTTACTCGCCGACTAGCGGACTATACAATGAGCAGTTCTTC	33	CASSYSPTSGLYNEQFF	:::::::::0:1:18:20:-2:-5:29:33:-4:51:::
336	127	0.000503	TGCGCCAGCAGCCCTGACCCCGGTGATCAGCCCCAGCATTTT	GDCBBCECDCCBFHDKDDEHDADCDDEDED@EGEECCCBDDC	TRBV5-1*00(1182,2)	TRBD1*00(25),TRBD2*00(25)	TRBJ1-5*00(223,1)	TRBC1*00(108,6)	427|439|463|0|12||60.0	9|14|36|18|23||25.0;13|18|48|18|23||25.0	25|42|70|25|42||85.0		TGCGCCAGCAGCCCTGACCCCGGTGATCAGCCCCAGCATTTT	31	CASSPDPGDQPQHF	:::::::::0:-4:12:18:3:-10:23:25:-5:42:::
337	127	0.000503	TGCGCCAGCAGCCAAGGGTCCTATGCCCTTTCACCCCTCCACTTT	DCBC@EFBBBDAKBFFHFFDFCCEC@FEBEDDCBFEDCADCBAED	TRBV4-1*00(1153,8)	TRBD2*00(25)	TRBJ1-6*00(217,2)	TRBC1*00(106,1)	427|443|464|0|16||80.0	31|36|48|24|29||25.0	29|45|73|29|45||80.0		TGCGCCAGCAGCCAAGGGTCCTATGCCCTTTCACCCCTCCACTTT	31	CASSQGSYALSPLHF	:::::::::0:-1:16:24:-15:4:29:29:-9:45:::
338	126	0.0005	TGTGCCATCAGCCCGAAGAGTCCCCGGGTGGGTGAGCAGTTCTTC	DEEEAEFCDFHALFGDFDDDECEEDAKDD?MGEEDDFEE@DDDEE	TRBV10-3*00(1264,9)	TRBD1*00(30),TRBD2*00(30)	TRBJ2-1*00(204,3)	TRBC2*00(96,2)	427|438|464|0|11||55.0	9|15|36|22|28||30.0;10|16|48|18|24||30.0	29|42|70|32|45||65.0		TGTGCCATCAGCCCGAAGAGTCCCCGGGTGGGTGAGCAGTTCTTC	30	CAISPKSPRVGEQFF	:::::::::0:-6:11:22:3:-9:28:32:-9:45:::
339	126	0.0005	TGTGCCAGCAGCCGGGGACCGAACACTGAAGCTTTCTTT	CDDDEECDDCDBDCEFGCBFCCCCBDFDHGDDDMFDAMD	TRBV9*00(1193,9)	TRBD1*00(25),TRBD2*00(25)	TRBJ1-1*00(234,2)	TRBC1*00(107,9)	427|439|463|0|12||60.0	12|17|36|14|19||25.0;16|21|48|14|19||25.0	21|40|68|20|39||95.0		TGTGCCAGCAGCCGGGGACCGAACACTGAAGCTTTCTTT	32	CASSRGPNTEAFF	:::::::::0:-4:12:14:0:-7:19:20:-1:39:::
340	126	0.0005	TGTGCCAGCAGCGTAGCAGTCTCTGGGGCCAACGTCCTGACTTTC	CCCCEDDDCFCCDDCDCGCCDECDCDDCCCBFEEDDCCDCCADDC	TRBV9*00(1174)		TRBJ2-6*00(260,1)	TRBC2*00(101,4)	427|444|463|0|17||85.0		20|45|73|20|45||125.0		TGTGCCAGCAGCGTAGCAGTCTCTGGGGCCAACGTCCTGACTTTC	32	CASSVAVSGANVLTF	:::::::::0:1:17:::::20:0:45:::
341	126	0.0005	TGCAGTGCTAGAGATCCCCGACAGGGTAGGGCTGAAGCTTTCTTT	CDCEDDDCJEFCGDEGJMFEEHEGKDDDDGDFCDDFFGDIDHDKE	TRBV20-1*00(1190,8)	TRBD1*00(35)	TRBJ1-1*00(209,4)	TRBC1*00(108,5)	421|437|455|0|16||80.0	14|21|36|19|26||35.0	26|40|68|31|45||70.0		TGCAGTGCTAGAGATCCCCGACAGGGTAGGGCTGAAGCTTTCTTT	34	CSARDPRQGRAEAFF	:::::::::0:2:16:19:-2:-3:26:31:-6:45:::
342	124	0.000492	TGTGCCTCCGGTTTTGGTAGCAATCAGCCCCAGCATTTT	EGFDACCCEEFADDCAFDDCDBGGEDDCEEDDCCB?FDB	TRBV30*00(1199,6)		TRBJ1-5*00(241,3)	TRBC1*00(103,2)	421|428|455|0|7||35.0		20|42|70|17|39||110.0		TGTGCCTCCGGTTTTGGTAGCAATCAGCCCCAGCATTTT	30	CASGFGSNQPQHF	:::::::::0:-7:7:::::17:0:39:::
343	124	0.000492	TGTGCCAGCAGTTTATCCCCAGAGGCGTCACCCCTCCACTTT	EDDCEDDDDCCBFFCCAEFDCCCBCCCDDCDGFCCDDBCAHC	TRBV27*00(1141,6)		TRBJ1-6*00(212,8)	TRBC1*00(106,5)	427|444|464|0|17||85.0		30|45|73|27|42||75.0		TGTGCCAGCAGTTTATCCCCAGAGGCGTCACCCCTCCACTTT	32	CASSLSPEASPLHF	:::::::::0:0:17:::::27:-10:42:::
344	124	0.000492	TGTGCCAGCAGTTCCCACGCGGGAGGGAAGGGCGAGCAGTACTTC	CECBBCCBBBD?D?HEFDCBBFCB@DCBFAFCCBCDCCDFCDAED	TRBV6-5*00(1167,9)	TRBD2*00(45)	TRBJ2-7*00(201,4)	TRBC2*00(99,7)	427|440|464|0|13||65.0	23|32|48|18|27||45.0	26|39|67|32|45||65.0		TGTGCCAGCAGTTCCCACGCGGGAGGGAAGGGCGAGCAGTACTTC	30	CASSSHAGGKGEQYF	:::::::::0:-4:13:18:-7:0:27:32:-6:45:::
345	124	0.000492	TGTGCCAGCAGTCCCGACAGGAATACCTACGAGCAGTACTTC	CCBBBECCDCDCDHFCDDBEEBEDCAFCFDCDDCFCDCCCDD	TRBV6-5*00(1150,5)	TRBD1*00(30)	TRBJ2-7*00(220,1)	TRBC2*00(97,7)	427|439|464|0|12||60.0	14|20|36|15|21||30.0	22|39|67|25|42||85.0		TGTGCCAGCAGTCCCGACAGGAATACCTACGAGCAGTACTTC	32	CASSPDRNTYEQYF	:::::::::0:-5:12:15:-2:-4:21:25:-2:42:::
346	124	0.000492	TGTGCCAGCAGCTTAGGGACTCCCGGGGACTATGGCTACACCTTC	GGFCDCEDEDFDDFDEGFCDBBIDBHGEDEDMDFCKIHIGGCCDE	TRBV7-2*00(1147,1)	TRBD1*00(35),TRBD2*00(35)	TRBJ1-2*00(222,9)	TRBC1*00(107,4)	430|446|467|0|16||80.0	8|15|36|20|27||35.0;12|19|48|20|27||35.0	23|40|68|28|45||85.0		TGTGCCAGCAGCTTAGGGACTCCCGGGGACTATGGCTACACCTTC	33	CASSLGTPGDYGYTF	:::::::::0:-1:16:20:4:-9:27:28:-3:45:::
347	124	0.000492	TGCAGTGCTAGACGTGGAGGGATCGGCAATCAGCCCCAGCATTTT	EDEIDDHDIDFGIDDEDCCECBFDCFCIEGDFFHMJGEFCDEHLE	TRBV20-1*00(1242,5)	TRBD2*00(30)	TRBJ1-5*00(236,6)	TRBC1*00(107,3)	421|433|455|0|12||60.0	26|32|48|15|21||30.0	22|42|70|25|45||100.0		TGCAGTGCTAGACGTGGAGGGATCGGCAATCAGCCCCAGCATTTT	33	CSARRGGIGNQPQHF	:::::::::0:-2:12:15:-10:0:21:25:-2:45:::
348	123	0.000488	TGTGCCACCAGCAGTGATTTTAGGGGCAGCAATGAGCAGTTCTTC	FDCBECGGGDHFEDDDEFFFCDCFFDDDCCDDDDEGFCDCFDCEC	TRBV15*00(1075)	TRBD1*00(25)	TRBJ2-1*00(217,6)	TRBC2*00(105,8)	427|445|464|0|18|SA441T|74.0	17|22|36|21|26||25.0	26|42|70|29|45||80.0		TGTGCCACCAGCAGTGATTTTAGGGGCAGCAATGAGCAGTTCTTC	33	CATSSDFRGSNEQFF	:::::::::0:1:18:21:-5:-2:26:29:-6:45:::
349	123	0.000488	TGTGCCAGCTCACTATTGGGACAGGGGTCCAGCGAGCAGTACTTC	DCCEEDCFDEDCGJCEGKKCGDCDLMCCDDCCEECEDCCDJEEFC	TRBV18*00(1164,3)	TRBD1*00(50)	TRBJ2-7*00(201,7)	TRBC2*00(93,2)	430|443|467|0|13||65.0	12|22|36|17|27||50.0	26|39|67|32|45||65.0		TGTGCCAGCTCACTATTGGGACAGGGGTCCAGCGAGCAGTACTTC	34	CASSLLGQGSSEQYF	:::::::::0:-4:13:17:0:-2:27:32:-6:45:::
350	123	0.000488	TGTGCCAGCAGTGCCACTAGCGGCACAGATACGCAGTATTTT	GIGGDGFDCCDCDAGDDDDDCCCCCCDGIDECCDCCCCCEFG	TRBV6-4*00(1202,8)	TRBD2*00(35)	TRBJ2-3*00(229,8)	TRBC2*00(102,5)	427|440|464|0|13||65.0	19|26|48|15|22||35.0	21|41|69|22|42||100.0		TGTGCCAGCAGTGCCACTAGCGGCACAGATACGCAGTATTTT	32	CASSATSGTDTQYF	:::::::::0:-4:13:15:-3:-6:22:22:-1:42:::
351	123	0.000488	TGTGCCAGCAGCTTAACAGCCACAGATACGCAGTATTTT	GGFDCFICDCCCDLFGGIFGECDFIEDGDDDCCDCCFFC	TRBV11-2*00(1191,5)		TRBJ2-3*00(228,5)	TRBC2*00(102,9)	430|445|467|0|15||75.0		22|41|69|20|39||95.0		TGTGCCAGCAGCTTAACAGCCACAGATACGCAGTATTTT	34	CASSLTATDTQYF	:::::::::0:-2:15:::::20:-2:39:::
352	123	0.000488	TGTGCCAGCAGCCCTGGACAGAGCTCCTATAATTCACCCCTCCACTTT	CFCCDHCCCAAAFDBCDCCCFDCCDCDECFCEDCCCCFFHCDBECCEE	TRBV2*00(1028,1)	TRBD1*00(29)	TRBJ1-6*00(262,2)	TRBC1*00(107,5)	430|441|467|0|11||55.0	9|18|36|11|20|SG12T|29.0	17|45|73|20|48||140.0		TGTGCCAGCAGCCCTGGACAGAGCTCCTATAATTCACCCCTCCACTTT	32	CASSPGQSSYNSPLHF	:::::::::0:-6:11:11:3:-6:20:20:3:48:::
353	123	0.000488	TGCGCCAGCAGCTTGGCCTTGAGGACGCAGGTTGGCCTAGGGACCCAGTACTTC	CBBBBDDBBBDDDDDDCCCDDDGFDBDCCBEBDDDBDCDDHCCBEEGCDDCBHD	TRBV5-1*00(1181,2)		TRBJ2-5*00(204,1)	TRBC2*00(101,1)	427|445|463|0|18||90.0		27|40|68|41|54||65.0		TGCGCCAGCAGCTTGGCCTTGAGGACGCAGGTTGGCCTAGGGACCCAGTACTTC	33	CASSLALRTQVGLGTQYF	:::::::::0:2:18:::::41:-7:54:::
354	121	0.00048	TGTGCCAGCAGTCGTACCGGGACTAGGGAGAATGAGCAGTTCTTC	DDCCBDCDCCEEEDCCCDCGDBCCCCKCCCBDDCEDDEGEDDEED	TRBV7-2*00(1108,8)	TRBD2*00(50)	TRBJ2-1*00(213,8)	TRBC2*00(97,4)	430|441|467|0|11||55.0	14|24|48|16|26||50.0	27|42|70|30|45||75.0		TGTGCCAGCAGTCGTACCGGGACTAGGGAGAATGAGCAGTTCTTC	33	CASSRTGTRENEQFF	:::::::::0:-6:11:16:2:-8:26:30:-7:45:::
355	121	0.00048	TGTGCCAGCAGTGTGAGGGCCGTCGATACGCAGTATTTT	CDIIBIFGGMJGHEDD@GDACCCGFLEDDDFCEFCEFEE	TRBV6-1*00(1177,6)	TRBD2*00(35)	TRBJ2-3*00(193,4)	TRBC2*00(99)	427|440|464|0|13||65.0	27|34|48|14|21||35.0	26|41|69|24|39||75.0		TGTGCCAGCAGTGTGAGGGCCGTCGATACGCAGTATTTT	31	CASSVRAVDTQYF	:::::::::0:-4:13:14:-11:2:21:24:-6:39:::
356	121	0.00048	TGCGCCAGCAGCTTGGAGCCAGGCGAAGAGACCCAGTACTTC	FDCEECCCDCCBDDBDDCADCDECFCFDCCCDFDCFEEDADE	TRBV5-1*00(1239,5)		TRBJ2-5*00(223,4)	TRBC2*00(103,7)	427|443|463|0|16||80.0		23|40|68|25|42||85.0		TGCGCCAGCAGCTTGGAGCCAGGCGAAGAGACCCAGTACTTC	32	CASSLEPGEETQYF	:::::::::0:0:16:::::25:-3:42:::
357	121	0.00048	TGCAGTGCTACCTCAGGGCGTCTTTTCGAGCAGTACTTC	DDDDDCHGCCEBDGCGHDDJCCELMECCDEKEFFGFDDD	TRBV20-1*00(1190,1)	TRBD1*00(25),TRBD2*00(25)	TRBJ2-7*00(202,7)	TRBC2*00(95)	421|431|455|0|10||50.0	16|21|36|13|18||25.0;28|33|48|14|19||25.0	26|39|67|26|39||65.0		TGCAGTGCTACCTCAGGGCGTCTTTTCGAGCAGTACTTC	33	CSATSGRLFEQYF	:::::::::0:-4:10:13:-4:-3:18:26:-6:39:::
358	120	0.000476	TGTGCCAGTAAAGTCGGAAACGGTCCCTACGAGCAGTACTTC	DDCCDDCCCCGDEGDDCDMBDDDFDJDHDEGCDDCCDFCCED	TRBV19*00(1154,6)		TRBJ2-7*00(223,3)	TRBC2*00(101,6)	427|437|464|0|10||50.0		22|39|67|25|42||85.0		TGTGCCAGTAAAGTCGGAAACGGTCCCTACGAGCAGTACTTC	33	CASKVGNGPYEQYF	:::::::::0:-7:10:::::25:-2:42:::
359	120	0.000476	TGTGCCAGCGGGGACGAGCAGTACTTC	CCCGCDDCCBHHECCBDCCCCCCDDDD	TRBV28*00(1126,5)		TRBJ2-7*00(206,8)	TRBC2*00(104,1)	427|436|464|0|9||45.0		25|39|67|13|27||70.0		TGTGCCAGCGGGGACGAGCAGTACTTC	33	CASGDEQYF	:::::::::0:-8:9:::::13:-5:27:::
360	120	0.000476	TGTGCCAGCAGTTTATCGGGGATGGGCAATCAGCCCCAGCATTTT	DDGCCDFDDCCFFCDDDBFGDCDEGCCDFEDDCBEFCCCCDBGKC	TRBV27*00(1178,5)		TRBJ1-5*00(238,3)	TRBC1*00(108,2)	427|445|464|0|18||90.0		22|42|70|25|45||100.0		TGTGCCAGCAGTTTATCGGGGATGGGCAATCAGCCCCAGCATTTT	33	CASSLSGMGNQPQHF	:::::::::0:1:18:::::25:-2:45:::
361	120	0.000476	TGTGCCAGCAGTCCAGGCCCTAGTGAGCAGTTCTTC	CEKDDFCBDCDCDFDBDDGDGHDGGFJGFFDDDDGD	TRBV7-2*00(1147,3)	TRBD2*00(30)	TRBJ2-1*00(202,8)	TRBC2*00(93,1)	430|441|467|0|11||55.0	30|36|48|15|21||30.0	29|42|70|23|36||65.0		TGTGCCAGCAGTCCAGGCCCTAGTGAGCAGTTCTTC	33	CASSPGPSEQFF	:::::::::0:-6:11:15:-14:4:21:23:-9:36:::
362	120	0.000476	TGTGCCAGCAGCGTACGGCAGCGTTCGTCGACCCAGTACTTC	CCDCFCCCCECCCDDCDCFCCCCFFECCFCFCLHDEDCDCDD	TRBV9*00(1176,5)		TRBJ2-5*00(203,6)	TRBC2*00(105,5)	427|442|463|0|15||75.0		27|40|68|29|42||65.0		TGTGCCAGCAGCGTACGGCAGCGTTCGTCGACCCAGTACTTC	34	CASSVRQRSSTQYF	:::::::::0:-1:15:::::29:-7:42:::
363	120	0.000476	TGTGCCAGCAATTGGTTGGGTTCCTATGGCTACACCTTC	EECCDBCCCCEBDBEEGGKECEBGEDDDDKDABBBCBBC	TRBV6-2*00(1045,8),TRBV6-3*00(1045,8)		TRBJ1-2*00(218,5)	TRBC1*00(109,2)	427|437|464|0|10||50.0;427|437|464|0|10||50.0		24|40|68|23|39||80.0		TGTGCCAGCAATTGGTTGGGTTCCTATGGCTACACCTTC	32	CASNWLGSYGYTF	:::::::::0:-7:10:::::23:-4:39:::
364	120	0.000476	TGCGCCAGCAGCTCGGGACAGGGCATCGGCGAGCAGTACTTC	DDBCBDCBCCCCCCBEDDFCFDCCBDCCDCCDCDDCCDFFEF	TRBV5-1*00(1182,1)	TRBD1*00(50)	TRBJ2-7*00(202,6)	TRBC2*00(102,4)	427|440|463|0|13||65.0	11|21|36|13|23||50.0	26|39|67|29|42||65.0		TGCGCCAGCAGCTCGGGACAGGGCATCGGCGAGCAGTACTTC	33	CASSSGQGIGEQYF	:::::::::0:-3:13:13:1:-3:23:29:-6:42:::
365	120	0.000476	TGCAGTGCTGCTACGTTCGCGGGCTCTGGTTATGAGCAGTTCTTC	DCFCDDFHDCDEDFFDHIGFHKCDDDDDEFGDECECDDEHECBDG	TRBV20-1*00(1199,3)	TRBD2*00(25)	TRBJ2-1*00(210)	TRBC2*00(100,2)	421|430|455|0|9||45.0	23|28|48|18|23||25.0	28|42|70|31|45||70.0		TGCAGTGCTGCTACGTTCGCGGGCTCTGGTTATGAGCAGTTCTTC	33	CSAATFAGSGYEQFF	:::::::::0:-5:9:18:-7:-4:23:31:-8:45:::
366	118	0.000468	TGTGCCAGTAGTCTACGACGGACAGATACGCAGTATTTT	DEFGKGCGGIJFDDEGEEDHECDIIGHDCDDGDCCDDDC	TRBV19*00(1193,5)		TRBJ2-3*00(228)	TRBC2*00(103,3)	427|439|464|0|12||60.0		23|41|69|21|39||90.0		TGTGCCAGTAGTCTACGACGGACAGATACGCAGTATTTT	34	CASSLRRTDTQYF	:::::::::0:-5:12:::::21:-3:39:::
367	118	0.000468	TGTGCCAGCAGTGAATTTAGCGGGGCCTACAATGAGCAGTTCTTC	DFDFFLGDDCGDHBIDLIDFDAKMBBBBCCEDDDDDDDGGDEDIC	TRBV6-1*00(1184,7)	TRBD2*00(35)	TRBJ2-1*00(237,1)	TRBC2*00(96,2)	427|442|464|0|15||75.0	21|28|48|17|24||35.0	22|42|70|25|45||100.0		TGTGCCAGCAGTGAATTTAGCGGGGCCTACAATGAGCAGTTCTTC	32	CASSEFSGAYNEQFF	:::::::::0:-2:15:17:-5:-4:24:25:-2:45:::
368	118	0.000468	TGTGCCAGCAGCTTTATAAAGGGGAGGGCTGAAGCTTTCTTT	CFDCDEDBBABBFLDGEGKCMGFLDAFDCDGDCEGCGDCEHE	TRBV11-2*00(1164,5)	TRBD2*00(35)	TRBJ1-1*00(208,6)	TRBC1*00(109,1)	430|444|467|0|14||70.0	25|32|48|21|28||35.0	26|40|68|28|42||70.0		TGTGCCAGCAGCTTTATAAAGGGGAGGGCTGAAGCTTTCTTT	32	CASSFIKGRAEAFF	:::::::::0:-3:14:21:-9:0:28:28:-6:42:::
369	118	0.000468	TGTGCCAGCAGCTTGGACTCGTGGAGCAATGAGCAGTTCTTC	EECDGFEDDCCCDDECCDDCDDDECCCDDDEFEEDDDDCBHD	TRBV7-3*00(1189,4)	TRBD2*00(25)	TRBJ2-1*00(215,5)	TRBC2*00(91,7)	430|444|467|0|14||70.0	17|22|48|14|19||25.0	26|42|70|26|42||80.0		TGTGCCAGCAGCTTGGACTCGTGGAGCAATGAGCAGTTCTTC	33	CASSLDSWSNEQFF	:::::::::0:-3:14:14:-1:-10:19:26:-6:42:::
370	118	0.000468	TGTGCCAGCAGCTCCCGGACAGATCAGCCCCAGCATTTT	CCDCDGCCCBAAAAHE@EDCCDDFEHCALKKDBBBHDDB	TRBV3-1*00(1107,8)	TRBD1*00(30),TRBD2*00(30)	TRBJ1-5*00(219,5)	TRBC1*00(108,2)	427|439|464|0|12||60.0	8|14|36|12|18||30.0;12|18|48|12|18||30.0	25|42|70|22|39||85.0		TGTGCCAGCAGCTCCCGGACAGATCAGCCCCAGCATTTT	31	CASSSRTDQPQHF	:::::::::0:-5:12:12:4:-10:18:22:-5:39:::
371	118	0.000468	TGTGCCAGCAGCCTGGGAGTTACTGAAGCTTTCTTT	CFDFECCCCBFCDCCGEDCCGDDDDECCDCEGCGGF	TRBV12-4*00(1139,2)	TRBD2*00(25)	TRBJ1-1*00(212,6)	TRBC1*00(109)	430|441|467|0|11||55.0	25|30|48|14|19||25.0	25|40|68|21|36||75.0		TGTGCCAGCAGCCTGGGAGTTACTGAAGCTTTCTTT	33	CASSLGVTEAFF	:::::::::0:-6:11:14:-9:-2:19:21:-5:36:::
372	118	0.000468	TGTGCCAGCAGCCAAAGGTTGGGTTACAATGAGCAGTTCTTC	DEFEDEGDECCADCFDCCCGDGFFCCEKCHGECDFIGDCCGG	TRBV11-1*00(1169,3)		TRBJ2-1*00(229)	TRBC2*00(94)	430|442|467|0|12||60.0		24|42|70|24|42||90.0		TGTGCCAGCAGCCAAAGGTTGGGTTACAATGAGCAGTTCTTC	32	CASSQRLGYNEQFF	:::::::::0:-5:12:::::24:-4:42:::
373	118	0.000468	TGCGCCAGCAGCCCCGACCCGGGCGATCAGCCCCAGCATTTT	GEFBKBBCDCCBEDCDDDDDCGBCCCDDDD?GECDDCBDDFC	TRBV5-1*00(1237,6)	TRBD1*00(30),TRBD2*00(30)	TRBJ1-5*00(222,8)	TRBC1*00(108,1)	427|439|463|0|12||60.0	9|15|36|17|23||30.0;13|19|48|17|23||30.0	25|42|70|25|42||85.0		TGCGCCAGCAGCCCCGACCCGGGCGATCAGCCCCAGCATTTT	30	CASSPDPGDQPQHF	:::::::::0:-4:12:17:3:-9:23:25:-5:42:::
374	118	0.000468	TGCAGTGCGCAAGCGACAGGGATGTATAATTCACCCCTCCACTTT	DCFFEEDCCEHFCCGDDFGGGEDFCDCAD@EDCCFHFDDCCCDFD	TRBV20-1*00(1194,8)	TRBD1*00(35)	TRBJ1-6*00(242,4)	TRBC1*00(108,5)	421|429|455|0|8||40.0	14|21|36|14|21||35.0	24|45|73|24|45||105.0		TGCAGTGCGCAAGCGACAGGGATGTATAATTCACCCCTCCACTTT	31	CSAQATGMYNSPLHF	:::::::::0:-6:8:14:-2:-3:21:24:-4:45:::
375	118	0.000468	TGCAGTGCAGACGGACAGGGGACAGATACGCAGTATTTT	DDIFHGHHCDCIGGEGIDEMFCCDFGGDCCDECCCEGGG	TRBV20-1*00(1159,4)	TRBD1*00(45)	TRBJ2-3*00(228,2)	TRBC2*00(101,3)	421|429|455|0|8||40.0	13|22|36|12|21||45.0	23|41|69|21|39||90.0		TGCAGTGCAGACGGACAGGGGACAGATACGCAGTATTTT	34	CSADGQGTDTQYF	:::::::::0:-6:8:12:-1:-2:21:21:-3:39:::
376	116	0.00046	TGTGCCTGGAGTGGGTCGGGGTTAAGCTCCTACAATGAGCAGTTCTTC	DDEFEEDIIDIJCJEDDALLFAEAFCCBBFDDDDGCDDECDCHEDBDD	TRBV30*00(1220,3)		TRBJ2-1*00(258,9)	TRBC2*00(106,3)	421|434|455|0|13||65.0		18|42|70|24|48||120.0		TGTGCCTGGAGTGGGTCGGGGTTAAGCTCCTACAATGAGCAGTTCTTC	32	CAWSGSGLSSYNEQFF	:::::::::0:-1:13:::::24:2:48:::
377	116	0.00046	TGTGCCAGCAGTGCGACGACAGGGACAGGGGCCAACGTCCTGACTTTC	DCDCADCCDCCCCCCEFDDDCBKDDEDDMIHGCDDCDFEEDCBCADEC	TRBV6-5*00(1174,9)	TRBD1*00(35)	TRBJ2-6*00(236,7)	TRBC2*00(95)	427|439|464|0|12||60.0	14|21|36|17|24||35.0	24|45|73|27|48||105.0		TGTGCCAGCAGTGCGACGACAGGGACAGGGGCCAACGTCCTGACTTTC	32	CASSATTGTGANVLTF	:::::::::0:-5:12:17:-2:-3:24:27:-4:48:::
378	116	0.00046	TGTGCCAGCAGCTTAGATCGGGCCGATACGCAGTATTTT	DDFDDFFDCCCCHDIIIIHGFFDLCDDCEDDDCDDDEED	TRBV11-2*00(1171)	TRBD2*00(25)	TRBJ2-3*00(211,6)	TRBC2*00(99,3)	430|449|467|0|19||95.0	29|34|48|19|24||25.0	26|41|69|24|39||75.0		TGTGCCAGCAGCTTAGATCGGGCCGATACGCAGTATTTT	34	CASSLDRADTQYF	:::::::::0:2:19:19:-13:2:24:24:-6:39:::
379	116	0.00046	TGTGCCAGCAGCCTTAGCGGGAGGTACAATGAGCAGTTCTTC	FCCDBFDCBBD@EADFBCDECCCDCCCAEFCEEDGCADDDEC	TRBV6-5*00(1165,8)	TRBD2*00(50)	TRBJ2-1*00(227,3)	TRBC2*00(96,2)	427|438|464|0|11||55.0	21|31|48|14|24||50.0	24|42|70|24|42||90.0		TGTGCCAGCAGCCTTAGCGGGAGGTACAATGAGCAGTTCTTC	31	CASSLSGRYNEQFF	:::::::::0:-6:11:14:-5:-1:24:24:-4:42:::
380	116	0.00046	TGCAGTGCTAGAGATGGAGCGGGAGTCCAAGAGACCCAGTACTTC	ECCDDGECFGHHFGIIGDDDJMGEFECFCCDECDHIFGDDDDEED	TRBV20-1*00(1216,4)	TRBD2*00(40)	TRBJ2-5*00(232,9)	TRBC2*00(101,1)	421|436|455|0|15||75.0	22|30|48|17|25||40.0	21|40|68|26|45||95.0		TGCAGTGCTAGAGATGGAGCGGGAGTCCAAGAGACCCAGTACTTC	34	CSARDGAGVQETQYF	:::::::::0:1:15:17:-6:-2:25:26:-1:45:::
381	115	0.000456	TGTGCCAGCAATGGACAGGGAAATGAGCAGTTCTTC	DCCCEECCCFFDDFDDCCGEEGECECDDCEBGDBEC	TRBV6-6*00(1155,5)	TRBD1*00(40)	TRBJ2-1*00(213,6)	TRBC2*00(101,2)	427|437|464|0|10||50.0	13|21|36|12|20||40.0	27|42|70|21|36||75.0		TGTGCCAGCAATGGACAGGGAAATGAGCAGTTCTTC	33	CASNGQGNEQFF	:::::::::0:-7:10:12:-1:-3:20:21:-7:36:::
382	115	0.000456	TGCAGTGCTAGCTATCCGACAGGGAACTATGGCTACACCTTC	ICGDDEEDGEDDGEIMFHGFEHHEDDEDECBBBDCCDDCCCC	TRBV20-1*00(1171,8)	TRBD1*00(35)	TRBJ1-2*00(225,9)	TRBC1*00(105,2)	421|432|455|0|11||55.0	14|21|36|17|24||35.0	22|40|68|24|42||90.0		TGCAGTGCTAGCTATCCGACAGGGAACTATGGCTACACCTTC	33	CSASYPTGNYGYTF	:::::::::0:-3:11:17:-2:-3:24:24:-2:42:::
383	113	0.000448	TGTGCCAGTAGTATAGCAGGAGGATCTGAGCAGTTCTTC	DDGCCGHECEEDGDEEDDDGDDEDCCDDCCCCDBDDDFD	TRBV19*00(1196,5)	TRBD2*00(25)	TRBJ2-1*00(199,3)	TRBC2*00(93,2)	427|443|464|0|16||80.0	26|31|48|18|23||25.0	29|42|70|26|39||65.0		TGTGCCAGTAGTATAGCAGGAGGATCTGAGCAGTTCTTC	33	CASSIAGGSEQFF	:::::::::0:-1:16:18:-10:-1:23:26:-9:39:::
384	113	0.000448	TGTGCCAGCTCACCACCTTCTAGCGGGAGAAGAGAGTTCTTC	CECCDDEDFDDEDFCDFECDDGEEEGEEDDDLDDDFCDCECC	TRBV18*00(1169,9)	TRBD2*00(50)	TRBJ2-1*00(177,2)	TRBC2*00(90,3)	430|447|467|0|17||85.0	20|30|48|19|29||50.0	34|42|70|34|42||40.0		TGTGCCAGCTCACCACCTTCTAGCGGGAGAAGAGAGTTCTTC	34	CASSPPSSGRREFF	:::::::::0:0:17:19:-4:-2:29:34:-14:42:::
385	113	0.000448	TGTGCCAGCAGCTTAGGCCCTGCCCGGGACAAGATGAGCTCCTACAATGAGCAGTTCTTC	DCFHFLGCDDFGFEDCEBFEGGCLHBHGDDBHFDDDCCDDDDCCCBDDDFFEDEGECCHD	TRBV7-2*00(1205,8)	TRBD1*00(49)	TRBJ2-1*00(264,2)	TRBC2*00(102)	430|446|467|0|16||80.0	3|18|36|17|31|DT8|49.0	17|42|70|35|60||125.0		TGTGCCAGCAGCTTAGGCCCTGCCCGGGACAAGATGAGCTCCTACAATGAGCAGTTCTTC	33	CASSLGPARDKMSSYNEQFF	:::::::::0:-1:16:17:9:-6:31:35:3:60:::
386	113	0.000448	TGTGCCAGCAGCTCCCGGACAGGGGTCAGTAATTCACCCCTCCACTTT	BBCCGEECBBBBBBGEBCCDCAHEDBDDDC@FBECBBDECBACBCCGE	TRBV7-8*00(840)	TRBD1*00(45)	TRBJ1-6*00(231,6)	TRBC1*00(108,4)	430|443|467|0|13||65.0	13|22|36|16|25||45.0	26|45|73|29|48||95.0		TGTGCCAGCAGCTCCCGGACAGGGGTCAGTAATTCACCCCTCCACTTT	31	CASSSRTGVSNSPLHF	:::::::::0:-4:13:16:-1:-2:25:29:-6:48:::
387	113	0.000448	TGTGCCAGCAGCCGGAGTAGCGGCACAGATACGCAGTATTTT	IGIIBJDCCCGCFCDDFEDCCDEDCDGJEGDDDDCECCDEDD	TRBV13*00(1212)	TRBD2*00(29)	TRBJ2-3*00(237)	TRBC2*00(95,7)	457|469|494|0|12||60.0	17|26|48|13|22|SC20G|29.0	21|41|69|22|42||100.0		TGTGCCAGCAGCCGGAGTAGCGGCACAGATACGCAGTATTTT	33	CASSRSSGTDTQYF	:::::::::0:-5:12:13:-1:-6:22:22:-1:42:::
388	113	0.000448	TGTGCCAGCAGCGCGACCGGCCGGCCAGACCAGCCCCAGCATTTT	FDDEDFDEEDDDCDEFFCFEFCAEBGDEEELKDFLIDFDEDGKGF	TRBV7-2*00(1206,6)		TRBJ1-5*00(213,9)	TRBC1*00(109,1)	430|442|467|0|12||60.0		27|42|70|30|45||75.0		TGTGCCAGCAGCGCGACCGGCCGGCCAGACCAGCCCCAGCATTTT	32	CASSATGRPDQPQHF	:::::::::0:-5:12:::::30:-7:45:::
389	112	0.000444	TGTGCCATCAGTGAGTCCCCAGGGAGCGGCACTGAAGCTTTCTTT	BBCDDCDEDCDDDDDCDFFEE?DCEDCACDCDCCBCCCDHCCDHF	TRBV10-3*00(1212,4)	TRBD1*00(29),TRBD2*00(25)	TRBJ1-1*00(219,1)	TRBC1*00(108,3)	427|444|464|0|17||85.0	16|25|36|19|28|SG21A|29.0;22|27|48|24|29||25.0	24|40|68|29|45||80.0		TGTGCCATCAGTGAGTCCCCAGGGAGCGGCACTGAAGCTTTCTTT	30	CAISESPGSGTEAFF	:::::::::0:0:17:19:-4:1:28:29:-4:45:::
390	112	0.000444	TGTGCCACCAGTGATTTGAATTTTGGTGGGTACGATACGCAGTATTTT	CDCDDDCDGFDFDDDGDCECCHGEBEDBMJHGECDFDLDECCDCCDDD	TRBV24-1*00(1213,7)		TRBJ2-3*00(214,4)	TRBC2*00(100,1)	427|445|465|0|18||90.0		26|41|69|33|48||75.0		TGTGCCACCAGTGATTTGAATTTTGGTGGGTACGATACGCAGTATTTT	33	CATSDLNFGGYDTQYF	:::::::::0:0:18:::::33:-6:48:::
391	112	0.000444	TGTGCCACCAGCAGAGATGCGGGACGGCGCAATCAGCCCCAGCATTTT	DECDFCCCCECDDDCFDDCCCDDDCCECECEFIJDGELFKEICEEMGD	TRBV15*00(1033,1)	TRBD2*00(34),TRBD1*00(30)	TRBJ1-5*00(239,3)	TRBC1*00(109)	427|445|464|0|18||90.0	23|33|48|18|28|SG29C|34.0;11|17|36|19|25||30.0	22|42|70|28|48||100.0		TGTGCCACCAGCAGAGATGCGGGACGGCGCAATCAGCCCCAGCATTTT	34	CATSRDAGRRNQPQHF	:::::::::0:1:18:18:-7:1:28:28:-2:48:::
392	112	0.000444	TGTGCCAGCTCCCTAAGCCTGAACACTGAAGCTTTCTTT	DCDCEFBBBBAFCCBCCADCDAECCCDCGECDDMGDEED	TRBV6-5*00(1139,8)		TRBJ1-1*00(236,8)	TRBC1*00(106,7)	427|436|464|0|9||45.0		20|40|68|19|39||100.0		TGTGCCAGCTCCCTAAGCCTGAACACTGAAGCTTTCTTT	32	CASSLSLNTEAFF	:::::::::0:-8:9:::::19:0:39:::
393	112	0.000444	TGTGCCAGCAGTTTACTCCCGATGAACACTGAAGCTTTCTTT	DECEECCCDEDBKDDECCHDDEDECCCCDDDDDCCEGCCCKE	TRBV27*00(1195,2)	TRBD2*00(30)	TRBJ1-1*00(243,8)	TRBC1*00(108,1)	427|442|464|0|15||75.0	2|8|48|15|21||30.0	19|40|68|21|42||105.0		TGTGCCAGCAGTTTACTCCCGATGAACACTGAAGCTTTCTTT	33	CASSLLPMNTEAFF	:::::::::0:-2:15:15:14:-24:21:21:1:42:::
394	112	0.000444	TGTGCCAGCAGTTACTCGGCAGTATACAATGAGCAGTTCTTC	EGGJGJFJHGECEEDCDBDDCEDECCCDDDCCGECDCDDCEC	TRBV6-6*00(1202,4)		TRBJ2-1*00(227,2)	TRBC2*00(96,5)	427|445|464|0|18||90.0		24|42|70|24|42||90.0		TGTGCCAGCAGTTACTCGGCAGTATACAATGAGCAGTTCTTC	33	CASSYSAVYNEQFF	:::::::::0:1:18:::::24:-4:42:::
395	112	0.000444	TGTGCCAGCAGTTACGACGTGGGCGCGGATGAGCAGTTCTTC	CDDCDDCCCCEBDCEDCCBBBFCBBDCGEDDHCEFHHFDAKD	TRBV6-6*00(1174,2)	TRBD1*00(30)	TRBJ2-1*00(201,5)	TRBC2*00(97)	427|442|464|0|15||75.0	20|26|36|20|26||30.0	28|42|70|28|42||70.0		TGTGCCAGCAGTTACGACGTGGGCGCGGATGAGCAGTTCTTC	32	CASSYDVGADEQFF	:::::::::0:-2:15:20:-8:2:26:28:-8:42:::
396	112	0.000444	TGTGCCAGCAGTACTTCAGGCAGCCAAGAGACCCAGTACTTC	FHHDCDGDFFECDCFFDCCFCCF@DDGCCCBFFEDDCCDCMD	TRBV12-4*00(1190,3)		TRBJ2-5*00(230,5)	TRBC2*00(95,8)	430|442|467|0|12||60.0		21|40|68|23|42||95.0		TGTGCCAGCAGTACTTCAGGCAGCCAAGAGACCCAGTACTTC	31	CASSTSGSQETQYF	:::::::::0:-5:12:::::23:-1:42:::
397	112	0.000444	TGTGCCAGCAGCCTACCGACAGGGGTGAGCACTGAAGCTTTCTTT	CDCDEBCDDFEADDDDDCCBFDFFCBBCBCCDDCBDDDBIEDBGL	TRBV5-6*00(1109,3)	TRBD1*00(40)	TRBJ1-1*00(221,4)	TRBC1*00(107,9)	427|439|463|0|12||60.0	14|22|36|17|25||40.0	20|40|68|25|45|SA23G|84.0		TGTGCCAGCAGCCTACCGACAGGGGTGAGCACTGAAGCTTTCTTT	32	CASSLPTGVSTEAFF	:::::::::0:-4:12:17:-2:-2:25:25:0:45:::
398	112	0.000444	TGCAGTGCTACGGAACGATCGGACGAGCAGTACTTC	EEDHICCCFCCEFCDCGDCDGDDDDCDEDCBCFDHC	TRBV20-1*00(1214,8)		TRBJ2-7*00(208,1)	TRBC2*00(98,3)	421|431|455|0|10||50.0		25|39|67|22|36||70.0		TGCAGTGCTACGGAACGATCGGACGAGCAGTACTTC	33	CSATERSDEQYF	:::::::::0:-4:10:::::22:-5:36:::
399	112	0.000444	TGCAGTGCTAGATTATGGACTCCAATCACCTTC	DDDDCDCJIEDCCFCHDFHDDDDCDDCCCBCEC	TRBV20-1*00(1213,4)	TRBD2*00(25)	TRBJ1-2*00(171,7)	TRBC1*00(107)	421|433|455|0|12||60.0	17|22|48|16|21||25.0	33|40|68|26|33||35.0		TGCAGTGCTAGATTATGGACTCCAATCACCTTC	33	CSARLWTPITF	:::::::::0:-2:12:16:-1:-10:21:26:-13:33:::
400	110	0.000436	TGTGCCTGGACCAGGGGTCCGGAGACCCAGTACTTC	DDFDDDCFEDDEEBIHEDAGAECCDBGFECCEEBDD	TRBV30*00(1197,2)	TRBD1*00(30)	TRBJ2-5*00(214,1)	TRBC2*00(104,8)	421|431|455|0|10||50.0	16|22|36|11|17||30.0	25|40|68|21|36||75.0		TGTGCCTGGACCAGGGGTCCGGAGACCCAGTACTTC	32	CAWTRGPETQYF	:::::::::0:-4:10:11:-4:-2:17:21:-5:36:::
401	110	0.000436	TGTGCCACCAGTGATTTGGTTGGTGAAGCTTTCTTT	DDEDFHCEFDDCCCCHECDDFDCCCBFDCCMCDELD	TRBV24-1*00(1172,6)		TRBJ1-1*00(204,7)	TRBC1*00(108,8)	427|445|465|0|18||90.0		27|40|68|23|36||65.0		TGTGCCACCAGTGATTTGGTTGGTGAAGCTTTCTTT	33	CATSDLVGEAFF	:::::::::0:0:18:::::23:-7:36:::
402	110	0.000436	TGTGCCAGTAGTATGAGTCTTTCCTCCACTGAAGCTTTCTTT	DDDDGEIECCCCCDDFEDCBGDCFFBDDFCDBDCCCGDDCGF	TRBV19*00(1172,1)		TRBJ1-1*00(217,9)	TRBC1*00(108,5)	427|441|464|0|14||70.0		24|40|68|26|42||80.0		TGTGCCAGTAGTATGAGTCTTTCCTCCACTGAAGCTTTCTTT	33	CASSMSLSSTEAFF	:::::::::0:-3:14:::::26:-4:42:::
403	110	0.000436	TGTGCCAGCTCTCCGGAGGGAGCAGGGAGGCAGTATTTT	CEFFGEDIFCHFGEDGDCFDCCCCDLGCBCFCDCGGGGD	TRBV2*00(1182,7)	TRBD2*00(30)	TRBJ2-3*00(186,8)	TRBC2*00(104,4)	430|439|467|0|9||45.0	26|32|48|14|20||30.0	31|41|69|29|39||50.0		TGTGCCAGCTCTCCGGAGGGAGCAGGGAGGCAGTATTTT	33	CASSPEGAGRQYF	:::::::::0:-8:9:14:-10:0:20:29:-11:39:::
404	110	0.000436	TGTGCCAGCTCGCCTCTGGCAGATACGCAGTATTTT	GGGGFCDDDBECFGCDCCGIFGJGDEDGGFECCMKC	TRBV18*00(1171,3)		TRBJ2-3*00(222,9)	TRBC2*00(102,4)	430|441|467|0|11||55.0		24|41|69|19|36||85.0		TGTGCCAGCTCGCCTCTGGCAGATACGCAGTATTTT	33	CASSPLADTQYF	:::::::::0:-6:11:::::19:-4:36:::
405	110	0.000436	TGTGCCAGCAGTGAGGCGGACTGGACAGGGGCAGATACGCAGTATTTT	CEDEGILEEEEGIGGDDDGFDCBEDCCCEECCHDDDCEDCCCCCBGGC	TRBV6-1*00(1223,1)	TRBD1*00(45)	TRBJ2-3*00(221,8)	TRBC2*00(104,5)	427|445|464|0|18|SA441G|74.0	13|22|36|22|31||45.0	24|41|69|31|48||85.0		TGTGCCAGCAGTGAGGCGGACTGGACAGGGGCAGATACGCAGTATTTT	33	CASSEADWTGADTQYF	:::::::::0:1:18:22:-1:-2:31:31:-4:48:::
406	110	0.000436	TGTGCCAGCAGTGAGGGACTAGCGGGCTCCTACGAGCAGTACTTC	DFD@@ABBAAABBCDFFBABDBBDFCBBGDCCDCCEDCCCCDCDC	TRBV6-1*00(1175,3)	TRBD2*00(55)	TRBJ2-7*00(230,5)	TRBC2*00(92,9)	427|441|464|0|14||70.0	16|27|48|14|25||55.0	19|39|67|25|45||100.0		TGTGCCAGCAGTGAGGGACTAGCGGGCTCCTACGAGCAGTACTTC	31	CASSEGLAGSYEQYF	:::::::::0:-3:14:14:0:-5:25:25:1:45:::
407	110	0.000436	TGTGCCAGCAGCTTCGGGACAGCGCAAGAGACCCAGTACTTC	DCECBDCCECBBCEDDLECCDBBDDFGCCDCCFDFHDCCBDD	TRBV11-2*00(1225,1)	TRBD1*00(40)	TRBJ2-5*00(226,7)	TRBC2*00(95,8)	430|444|467|0|14||70.0	11|19|36|14|22||40.0	22|40|68|24|42||90.0		TGTGCCAGCAGCTTCGGGACAGCGCAAGAGACCCAGTACTTC	33	CASSFGTAQETQYF	:::::::::0:-3:14:14:1:-5:22:24:-2:42:::
408	110	0.000436	TGTGCCAGCAGCCCAACGGGACCAGAAGAGACCCAGTACTTC	EEECBDDDDDDBECCEFDFCDCDDEDCCCDCCGDDEDDDDDD	TRBV7-8*00(953,1)	TRBD1*00(30),TRBD2*00(30)	TRBJ2-5*00(219,3)	TRBC2*00(106,6)	430|442|467|0|12||60.0	11|17|36|16|22||30.0;15|21|48|16|22||30.0	23|40|68|25|42||85.0		TGTGCCAGCAGCCCAACGGGACCAGAAGAGACCCAGTACTTC	33	CASSPTGPEETQYF	:::::::::0:-5:12:16:1:-7:22:25:-3:42:::
409	110	0.000436	TGTGCCAGCAGCCAAGAGACCCAGTACTTC	DDCCBDDCCDCADAFFDCCBLGDLDCDDEG	TRBV21-1*00(561,3)		TRBJ2-5*00(220,6)	TRBC2*00(104,9)	431|447|468|0|16|SA443C|64.0		21|40|68|11|30||95.0		TGTGCCAGCAGCCAAGAGACCCAGTACTTC	32	CASSQETQYF	:::::::::0:-1:16:::::11:-1:30:::
410	110	0.000436	TGCGCCAGCAGCCAAGACTTAGCGGGAGGGGCAGATACGCAGTATTTT	DDDDGIECDCEBGKHFCEBJDDEDGEL@EDCCCFCFEDECCDDCDDDB	TRBV4-3*00(1220,4)	TRBD2*00(55)	TRBJ2-3*00(218,6)	TRBC2*00(93,4)	427|444|464|0|17||85.0	21|32|48|19|30||55.0	24|41|69|31|48||85.0		TGCGCCAGCAGCCAAGACTTAGCGGGAGGGGCAGATACGCAGTATTTT	31	CASSQDLAGGADTQYF	:::::::::0:0:17:19:-5:0:30:31:-4:48:::
411	110	0.000436	TGCAGTGCCGCGCGGGCTAGCGGGAGGGGTGAGCAGTTCTTC	CDDDFEIJECCCCBHCDCCDDFFDCFKFFCEDDDEEDDECDE	TRBV20-1*00(1207,3)	TRBD2*00(60)	TRBJ2-1*00(203,5)	TRBC2*00(99)	421|429|455|0|8||40.0	20|32|48|16|28||60.0	29|42|70|29|42||65.0		TGCAGTGCCGCGCGGGCTAGCGGGAGGGGTGAGCAGTTCTTC	33	CSAARASGRGEQFF	:::::::::0:-6:8:16:-4:0:28:29:-9:42:::
412	109	0.000432	TGTGCCAGCTCCTACTCGTACGAGCAGTACTTC	CCCCCCCGDEJFDGDGEDDDFDEDECCCCCDDD	TRBV13*00(1131,8)		TRBJ2-7*00(215,3)	TRBC2*00(104,7)	457|466|494|0|9||45.0		20|39|67|14|33|SC23G|79.0		TGTGCCAGCTCCTACTCGTACGAGCAGTACTTC	34	CASSYSYEQYF	:::::::::0:-8:9:::::14:0:33:::
413	109	0.000432	TGTGCCAGCAGTTTTCGTCCCGGGGCCTACAATGAGCAGTTCTTC	EEDDCJGCCEIBFGICCCBIGBEEADBCCCBDFFEDEDJAECBDD	TRBV27*00(1157,9)	TRBD1*00(40),TRBD2*00(40)	TRBJ2-1*00(238,9)	TRBC2*00(106,1)	427|441|464|0|14||70.0	7|15|36|16|24||40.0;11|19|48|16|24||40.0	22|42|70|25|45||100.0		TGTGCCAGCAGTTTTCGTCCCGGGGCCTACAATGAGCAGTTCTTC	32	CASSFRPGAYNEQFF	:::::::::0:-3:14:16:5:-9:24:25:-2:45:::
414	109	0.000432	TGTGCCAGCAGTAGTGCCTATGGCTACACCTTC	DDCDCFCCFJEEGGFEBHFFCBCCCDCCEFAED	TRBV6-6*00(1130,8)		TRBJ1-2*00(215,8)	TRBC1*00(107,1)	427|439|464|0|12||60.0		24|40|68|17|33||80.0		TGTGCCAGCAGTAGTGCCTATGGCTACACCTTC	32	CASSSAYGYTF	:::::::::0:-5:12:::::17:-4:33:::
415	109	0.000432	TGTGCCAGCAGAGGAGGAGGGAACATTCAGTACTTC	DFCCEDCDCCEFDBBADCAGCBDCGFFDDDDDFFDC	TRBV6-2*00(1125,6),TRBV6-3*00(1125,6)	TRBD2*00(30)	TRBJ2-4*00(212,9)	TRBC2*00(98,8)	427|438|464|0|11||55.0;427|438|464|0|11||55.0	26|32|48|15|21||30.0	27|42|70|21|36||75.0		TGTGCCAGCAGAGGAGGAGGGAACATTCAGTACTTC	32	CASRGGGNIQYF	:::::::::0:-6:11:15:-10:0:21:21:-7:36:::
416	107	0.000424	TGTGCCAGCGAGGCTGGGACAGGGATCCACGAGCAGTACTTC	GDDFAEGEDEDCCDBEEFCDCFHCDCCECCDDDCDCDCDDDC	TRBV6-1*00(1145,3)	TRBD1*00(45)	TRBJ2-7*00(205,8)	TRBC2*00(98,1)	427|436|464|0|9||45.0	12|21|36|15|24||45.0	25|39|67|28|42||70.0		TGTGCCAGCGAGGCTGGGACAGGGATCCACGAGCAGTACTTC	32	CASEAGTGIHEQYF	:::::::::0:-8:9:15:0:-3:24:28:-5:42:::
417	107	0.000424	TGTGCCAGCAGTTTTCACGGCTCCTACGAGCAGTACTTC	CCCCBDBBDCCCGDCCDBDDCDFDCEDCDDCCCCDCCDF	TRBV27*00(1146,7)		TRBJ2-7*00(237,2)	TRBC2*00(106)	427|441|464|0|14||70.0		19|39|67|19|39||100.0		TGTGCCAGCAGTTTTCACGGCTCCTACGAGCAGTACTTC	33	CASSFHGSYEQYF	:::::::::0:-3:14:::::19:1:39:::
418	107	0.000424	TGCGCCAGCAGTAGCGGATCCCGTCCCTACGAGCAGTACTTC	CCDCGCCBBDCDDCCEDDCCHEECDFFEDCDFEDDCCCDDFD	TRBV5-1*00(1181,2)	TRBD2*00(30)	TRBJ2-7*00(221,7)	TRBC2*00(98,7)	427|438|463|0|11||55.0	21|27|48|11|17||30.0	22|39|67|25|42||85.0		TGCGCCAGCAGTAGCGGATCCCGTCCCTACGAGCAGTACTTC	33	CASSSGSRPYEQYF	:::::::::0:-5:11:11:-5:-5:17:25:-2:42:::
419	107	0.000424	TGCAGTGCTAGCTTCTCCTATGGCTACACCTTC	DEDEFFDDGDECGEGECJEFCCCDDHCCEBCDC	TRBV20-1*00(1126,6)		TRBJ1-2*00(218,4)	TRBC1*00(108,8)	421|432|455|0|11||55.0		24|40|68|17|33||80.0		TGCAGTGCTAGCTTCTCCTATGGCTACACCTTC	33	CSASFSYGYTF	:::::::::0:-3:11:::::17:-4:33:::
420	106	0.00042	TGTGCCACCAGCAGGGCTCAGGGACGGCGATCCGACGAGCAGTACTTC	FDDFCECCBCDDEDICCEDCFKFCFDEDFDCCDEDFDEDDCJGGDDDL	TRBV15*00(1030,9)	TRBD1*00(25),TRBD2*00(25)	TRBJ2-7*00(213,5)	TRBC2*00(101,1)	427|441|464|0|14||70.0	12|17|36|20|25||25.0;16|21|48|20|25||25.0	21|39|67|30|48|ST24G|74.0		TGTGCCACCAGCAGGGCTCAGGGACGGCGATCCGACGAGCAGTACTTC	33	CATSRAQGRRSDEQYF	:::::::::0:-3:14:20:0:-7:25:30:-1:48:::
421	106	0.00042	TGTGCCAGCAGCCTCGGACAGGAAGCCGACGAGCAGTACTTC	CCCDBFCEDCDDBABBCFDCDEEFDBDDCCCDCGCCCCDDGE	TRBV6-1*00(1120,4)	TRBD1*00(35)	TRBJ2-7*00(206,4)	TRBC2*00(94,8)	427|438|464|0|11||55.0	13|20|36|15|22||35.0	25|39|67|28|42||70.0		TGTGCCAGCAGCCTCGGACAGGAAGCCGACGAGCAGTACTTC	32	CASSLGQEADEQYF	:::::::::0:-6:11:15:-1:-4:22:28:-5:42:::
422	106	0.00042	TGTGCCAGCAGCCAAGCTCTAGCGGGAGGGCCGGATACGCAGTATTTT	DFHIIHHCDCDBEBJDDCDDDDDCGDGCKGGEAJEDEDGEECFC@FFF	TRBV4-2*00(1149,1)	TRBD2*00(60)	TRBJ2-3*00(214,2)	TRBC2*00(101,8)	427|447|464|0|20|SA443C|84.0	22|34|48|20|32||60.0	26|41|69|33|48||75.0		TGTGCCAGCAGCCAAGCTCTAGCGGGAGGGCCGGATACGCAGTATTTT	31	CASSQALAGGPDTQYF	:::::::::0:3:20:20:-6:2:32:33:-6:48:::
423	106	0.00042	TGTGCCAGCAGCCAAGATTGGCGGGGATACGAGCAGTACTTC	CCCCDDDCCCCCDAEFGGDEACDEEFCKDBCECDEEDBCDDC	TRBV4-2*00(1161,5)	TRBD2*00(25)	TRBJ2-7*00(210,1)	TRBC2*00(94)	427|445|464|0|18||90.0	23|28|48|20|25||25.0	24|39|67|27|42||75.0		TGTGCCAGCAGCCAAGATTGGCGGGGATACGAGCAGTACTTC	32	CASSQDWRGYEQYF	:::::::::0:1:18:20:-7:-4:25:27:-4:42:::
424	106	0.00042	TGTGCCAGCAGCGTTCGGAGGAACACTGAAGCTTTCTTT	FDDIICDCCDEDEECDGCCDGCCDDFDDFFDFDMDCCJL	TRBV7-6*00(1146,1)		TRBJ1-1*00(235)	TRBC1*00(109,8)	430|442|467|0|12||60.0		21|40|68|20|39||95.0		TGTGCCAGCAGCGTTCGGAGGAACACTGAAGCTTTCTTT	34	CASSVRRNTEAFF	:::::::::0:-5:12:::::20:-1:39:::
425	106	0.00042	TGTGCCAGCAGCGTTGGTGGGGCACTATTTGGAGGCGAGACCCAGTACTTC	GGJGCDDECDCBBAF@CCCFGDDBCCHDGEAFDADDDCCDAFDDDEDEBFC	TRBV9*00(1137,9)	TRBD1*00(25),TRBD2*00(25)	TRBJ2-5*00(211,2)	TRBC2*00(105,5)	427|441|463|0|14||70.0	19|24|36|18|23||25.0;26|31|48|30|35||25.0	25|40|68|36|51||75.0		TGTGCCAGCAGCGTTGGTGGGGCACTATTTGGAGGCGAGACCCAGTACTTC	31	CASSVGGALFGGETQYF	:::::::::0:-2:14:18:-7:0:23:36:-5:51:::
426	106	0.00042	TGTGCCAGCAACCCGGACAGGGGATCATCTGGCTACACCTTC	CFCCBBCCCDEDEDCCCDCBDDCBCCDCDCABBCCDDDDBDD	TRBV12-3*00(1131,9)	TRBD1*00(45)	TRBJ1-2*00(204,2)	TRBC1*00(106,8)	430|440|467|0|10||50.0	13|22|36|14|23||45.0	27|40|68|29|42||65.0		TGTGCCAGCAACCCGGACAGGGGATCATCTGGCTACACCTTC	32	CASNPDRGSSGYTF	:::::::::0:-7:10:14:-1:-2:23:29:-7:42:::
427	104	0.000412	TGTGCCATCAGTGGGAGCGGGGCCCAGACTAACGAGCAGTACTTC	DDCCACDDDDDCAFDCCDDGECAGFDCCCCDDCBCFECCCCDFGD	TRBV10-3*00(1202)	TRBD2*00(30)	TRBJ2-7*00(204,2)	TRBC2*00(97,3)	427|440|464|0|13||65.0	22|28|48|15|21||30.0	25|39|67|31|45||70.0		TGTGCCATCAGTGGGAGCGGGGCCCAGACTAACGAGCAGTACTTC	32	CAISGSGAQTNEQYF	:::::::::0:-4:13:15:-6:-4:21:31:-5:45:::
428	104	0.000412	TGTGCCATCAGTGAGTCTTTAGGGACACCATTTGACTATGGCTACACCTTC	CBBDBCCDDDDCEDCCCFECDCDDCCCGDCDEDFCCDDBBCCCBBBCCBGC	TRBV10-3*00(1240,2)	TRBD1*00(30)	TRBJ1-2*00(222)	TRBC1*00(106,2)	427|444|464|0|17||85.0	12|18|36|21|27||30.0	23|40|68|34|51||85.0		TGTGCCATCAGTGAGTCTTTAGGGACACCATTTGACTATGGCTACACCTTC	33	CAISESLGTPFDYGYTF	:::::::::0:0:17:21:0:-6:27:34:-3:51:::
429	104	0.000412	TGTGCCAGCAGCTTAGGGGACAGTACCTACGAGCAGTACTTC	CDDDBCCCCDCAACCBFFECCDCDFEFCDCCCDEDDCCDBDD	TRBV5-5*00(1132,6)	TRBD1*00(35)	TRBJ2-7*00(221,1)	TRBC2*00(99,9)	427|441|463|0|14||70.0	12|19|36|16|23||35.0	22|39|67|25|42||85.0		TGTGCCAGCAGCTTAGGGGACAGTACCTACGAGCAGTACTTC	32	CASSLGDSTYEQYF	:::::::::0:-2:14:16:0:-5:23:25:-2:42:::
430	104	0.000412	TGTGCCAGCAGCCTTATGAACACTGAAGCTTTCTTT	DDDFBFCBBCCACBDCDDDDDDCDCDHCCAFDCBLJ	TRBV4-2*00(1094)		TRBJ1-1*00(243,9)	TRBC1*00(109,3)	427|440|464|0|13||65.0		19|40|68|15|36||105.0		TGTGCCAGCAGCCTTATGAACACTGAAGCTTTCTTT	32	CASSLMNTEAFF	:::::::::0:-4:13:::::15:1:36:::
431	104	0.000412	TGTGCCAGCAGCCGCACAGGGGACGGTGGGGCCAACGTCCTGACTTTC	ECCDADCCCCCBDCCBBBBFEDCBBDEBFFEAEBEDCCCDCCCCBGDC	TRBV6-6*00(1174,7)	TRBD1*00(35)	TRBJ2-6*00(243,9)	TRBC2*00(92,8)	427|438|464|0|11||55.0	15|22|36|15|22||35.0	23|45|73|26|48||110.0		TGTGCCAGCAGCCGCACAGGGGACGGTGGGGCCAACGTCCTGACTTTC	32	CASSRTGDGGANVLTF	:::::::::0:-6:11:15:-3:-2:22:26:-3:48:::
432	103	0.000408	TGTGCCATCAGTGAGTCTACAGTGAGAGACACTGAAGCTTTCTTT	BBBD@DDCEDFGCCCBCDCFCEDCCEDDGCCDEFCDCDEGCCDHD	TRBV10-3*00(1278,7)		TRBJ1-1*00(221,8)	TRBC1*00(108,1)	427|444|464|0|17||85.0		23|40|68|28|45||85.0		TGTGCCATCAGTGAGTCTACAGTGAGAGACACTGAAGCTTTCTTT	31	CAISESTVRDTEAFF	:::::::::0:0:17:::::28:-3:45:::
433	103	0.000408	TGTGCCAGCAGTTTCGAGAGCTCTGGAAACACCATATATTTT	CCCBAEEDDCCAFECBEDCCCDECAD@FBBBDDCCDCDAFFD	TRBV28*00(1151,8)		TRBJ1-3*00(277,7)	TRBC1*00(108,3)	427|441|464|0|14||70.0		10|42|70|10|42|SC15G|144.0		TGTGCCAGCAGTTTCGAGAGCTCTGGAAACACCATATATTTT	31	CASSFESSGNTIYF	:::::::::0:-3:14:::::10:10:42:::
434	103	0.000408	TGTGCCAGCAGCCTGGGCCGGGCCTTCATCACGAACACTGAAGCTTTCTTT	DCDCAGECDCC@CCBEEBDBEDBCBDDDCCCDDDDDCDDCCFDCCHGDAGE	TRBV28*00(1116)	TRBD1*00(25),TRBD2*00(25)	TRBJ1-1*00(236,4)	TRBC1*00(106,6)	427|438|464|0|11||55.0	10|15|36|17|22||25.0;14|19|48|17|22||25.0	17|40|68|28|51|ST20C|99.0		TGTGCCAGCAGCCTGGGCCGGGCCTTCATCACGAACACTGAAGCTTTCTTT	31	CASSLGRAFITNTEAFF	:::::::::0:-6:11:17:2:-9:22:28:3:51:::
435	103	0.000408	TGTGCCAGCAGCCCTGGACTAGCGGAACCCTACGAGCAGTACTTC	DCECDDCGCEDCKCBBFFFCCCBECEDCFDDFCECEGDDCCCCFF	TRBV6-2*00(1044),TRBV6-3*00(1044)	TRBD2*00(54)	TRBJ2-7*00(222,3)	TRBC2*00(96,4)	427|438|464|0|11||55.0;427|438|464|0|11||55.0	13|27|48|11|25|SG16T|54.0	22|39|67|28|45||85.0		TGTGCCAGCAGCCCTGGACTAGCGGAACCCTACGAGCAGTACTTC	33	CASSPGLAEPYEQYF	:::::::::0:-6:11:11:3:-5:25:28:-2:45:::
436	103	0.000408	TGCGCCAGCAGTGAGGGTTCGAGGAGGGGCTACACCTTC	CCCCDCCCCBCDCECFCCCECBBBBDDDABBBBBCCDCF	TRBV10-2*00(1118,2)	TRBD2*00(25)	TRBJ1-2*00(198,2)	TRBC1*00(109,6)	427|442|464|0|15||75.0	26|31|48|22|27||25.0	28|40|68|27|39||60.0		TGCGCCAGCAGTGAGGGTTCGAGGAGGGGCTACACCTTC	32	CASSEGSRRGYTF	:::::::::0:-2:15:22:-10:-1:27:27:-8:39:::
437	101	0.0004	TGTGCCACCAGCAGAGAGAGACTAGCGATCAATGAGCAGTTCTTC	FDDBCBDGFECCDDEFEDDCCDCEEDDEGCGEEGEDGGEHEDDGE	TRBV15*00(1015,5)	TRBD2*00(40)	TRBJ2-1*00(218,8)	TRBC2*00(103,4)	427|444|464|0|17||85.0	18|26|48|19|27||40.0	26|42|70|29|45||80.0		TGTGCCACCAGCAGAGAGAGACTAGCGATCAATGAGCAGTTCTTC	33	CATSRERLAINEQFF	:::::::::0:0:17:19:-2:-6:27:29:-6:45:::
438	101	0.0004	TGTGCCAGCACTTACGACGAGGCCACTGAAGCTTTCTTT	DDDDDCCCCCCBECEEDCCFKDBDCDDLAFDCDFDCDMM	TRBV28*00(1154,3)		TRBJ1-1*00(219,8)	TRBC1*00(109,9)	427|437|464|0|10||50.0		24|40|68|23|39||80.0		TGTGCCAGCACTTACGACGAGGCCACTGAAGCTTTCTTT	32	CASTYDEATEAFF	:::::::::0:-7:10:::::23:-4:39:::
439	101	0.0004	TGTGCCAGCAGTTACGGGTTCAGGGGACAAAGCAATCAGCCCCAGCATTTT	DDEDFCCCCDEBECCECBCDDCCEFCCDBFEDCDDCEDCCFFCFBBBEEDA	TRBV6-2*00(1120,1),TRBV6-3*00(1120,1)	TRBD1*00(30)	TRBJ1-5*00(244,4)	TRBC1*00(109,7)	427|442|464|0|15||75.0;427|442|464|0|15||75.0	12|18|36|23|29||30.0	21|42|70|30|51||105.0		TGTGCCAGCAGTTACGGGTTCAGGGGACAAAGCAATCAGCCCCAGCATTTT	32	CASSYGFRGQSNQPQHF	:::::::::0:-2:15:23:0:-6:29:30:-1:51:::
440	101	0.0004	TGTGCCAGCAGTCAGGGACCGAACACTGAAGCTTTCTTT	CCCEBCCDEDDCCBCFCCBCDBCCCCDEFDCCFEECDLF	TRBV5-4*00(1150,5)	TRBD1*00(25),TRBD2*00(25)	TRBJ1-1*00(231,5)	TRBC1*00(109)	427|438|463|0|11||55.0	12|17|36|14|19||25.0;16|21|48|14|19||25.0	21|40|68|20|39||95.0		TGTGCCAGCAGTCAGGGACCGAACACTGAAGCTTTCTTT	33	CASSQGPNTEAFF	:::::::::0:-5:11:14:0:-7:19:20:-1:39:::
441	101	0.0004	TGTGCCAGCAACTTAAATGGGGCCAACGTCCTGACTTTC	DFCBBCCBCCCC@DAHGDDEFDAC@DCDFCECCCCCFDD	TRBV2*00(1116,3)		TRBJ2-6*00(248,7)	TRBC2*00(107,5)	430|440|467|0|10||50.0		23|45|73|17|39||110.0		TGTGCCAGCAACTTAAATGGGGCCAACGTCCTGACTTTC	31	CASNLNGANVLTF	:::::::::0:-7:10:::::17:-3:39:::
442	101	0.0004	TGCAGTGCTAGCCAAGAGGACAGGGTAGTCGGCTACACCTTC	DCDCCDCCDEDBECDECFECHIDICJGGDHJDCBCCCCFDCE	TRBV20-1*00(1210,9)	TRBD1*00(40)	TRBJ1-2*00(198,7)	TRBC1*00(108,4)	421|432|455|0|11||55.0	13|21|36|17|25||40.0	28|40|68|30|42||60.0		TGCAGTGCTAGCCAAGAGGACAGGGTAGTCGGCTACACCTTC	33	CSASQEDRVVGYTF	:::::::::0:-3:11:17:-1:-3:25:30:-8:42:::
443	101	0.0004	TGCAGTGCTAGACTTAGCCGCGGGGAGAATCAGCCCCAGCATTTT	DDDDJGCCDGGDGIEDCDBDDCLMDCCCDDDDEEILEDFECEHFD	TRBV20-1*00(1185,9)	TRBD2*00(25)	TRBJ1-5*00(226,5)	TRBC1*00(108,4)	421|433|455|0|12||60.0	23|28|48|19|24||25.0	24|42|70|27|45||90.0		TGCAGTGCTAGACTTAGCCGCGGGGAGAATCAGCCCCAGCATTTT	33	CSARLSRGENQPQHF	:::::::::0:-2:12:19:-7:-4:24:27:-4:45:::
444	100	0.000396	TGTGCCACAGGGTCACGCAATCAGCCCCAGCATTTT	DDDE@GCDFBGCGCCCCCAEDEEDBFGFECCBEEEC	TRBV10-3*00(1226,7)	TRBD1*00(25)	TRBJ1-5*00(232,1)	TRBC1*00(109,5)	427|434|464|0|7||35.0	16|21|36|7|12||25.0	22|42|70|16|36||100.0		TGTGCCACAGGGTCACGCAATCAGCCCCAGCATTTT	31	CATGSRNQPQHF	:::::::::0:-10:7:7:-4:-3:12:16:-2:36:::
445	100	0.000396	TGTGCCAGCAGTTACTCGGAGGGGAACACTGAAGCTTTCTTT	CCCEAFDDEBCBDBBBCADCDFFEBDCDCCDDDDDAGDEEKG	TRBV6-6*00(1190,3)	TRBD2*00(25)	TRBJ1-1*00(235)	TRBC1*00(110)	427|445|464|0|18||90.0	27|32|48|18|23||25.0	21|40|68|23|42||95.0		TGTGCCAGCAGTTACTCGGAGGGGAACACTGAAGCTTTCTTT	32	CASSYSEGNTEAFF	:::::::::0:1:18:18:-11:0:23:23:-1:42:::
446	100	0.000396	TGTGCCAGCAGTGATGAGGGGTCTGGGGCCAACGTCCTGACTTTC	CDEC@FDDCCDDEDCDCDEFEDCDDFGDABCDCDCCDBDABDEDF	TRBV6-1*00(1177,3)	TRBD1*00(25),TRBD2*00(25)	TRBJ2-6*00(256,3)	TRBC2*00(96,6)	427|441|464|0|14||70.0	17|22|36|16|21||25.0;27|32|48|15|20||25.0	21|45|73|21|45||120.0		TGTGCCAGCAGTGATGAGGGGTCTGGGGCCAACGTCCTGACTTTC	31	CASSDEGSGANVLTF	:::::::::0:-3:14:16:-5:-2:21:21:-1:45:::
447	100	0.000396	TGTGCCAGCAGTACGGGACTAGAGTCTTTAAATGAGCAGTTCTTC	DCGEDCCCCCCHDIGICCCGFFDEDFFGDCFDDDDDDEFECDDEC	TRBV28*00(1171,1)	TRBD2*00(45)	TRBJ2-1*00(214,2)	TRBC2*00(102,4)	427|439|464|0|12||60.0	15|24|48|13|22||45.0	27|42|70|30|45||75.0		TGTGCCAGCAGTACGGGACTAGAGTCTTTAAATGAGCAGTTCTTC	34	CASSTGLESLNEQFF	:::::::::0:-5:12:13:1:-8:22:30:-7:45:::
448	100	0.000396	TGTGCCAGCAGCTCCGACCTCTATGGCTACACCTTC	CDFMBHEDDDCDEFFECBDCEDGGIIICCCDDCEGD	TRBV7-2*00(1174,8)		TRBJ1-2*00(218,6)	TRBC1*00(108,8)	430|443|467|0|13||65.0		24|40|68|20|36||80.0		TGTGCCAGCAGCTCCGACCTCTATGGCTACACCTTC	33	CASSSDLYGYTF	:::::::::0:-4:13:::::20:-4:36:::
449	100	0.000396	TGTGCCAGCAGCTCGAACGGCCTGTACCAAGAGACCCAGTACTTC	EDDDFHFHJEDBCECECFCCGEDFDIMEDCCCDDEGDEFDEDEDC	TRBV7-2*00(1169,6)		TRBJ2-5*00(248,1)	TRBC2*00(94,9)	430|443|467|0|13||65.0		18|40|68|23|45||110.0		TGTGCCAGCAGCTCGAACGGCCTGTACCAAGAGACCCAGTACTTC	33	CASSSNGLYQETQYF	:::::::::0:-4:13:::::23:2:45:::
450	100	0.000396	TGTGCCAGCAGCCGAGAGGGGTCTGGCTACACCTTC	DEDDDCHDFCBBBBCDCEHFDECEEBFCDCCCCCBB	TRBV11-1*00(1139,2)	TRBD1*00(25),TRBD2*00(25)	TRBJ1-2*00(201,1)	TRBC1*00(106,5)	430|442|467|0|12||60.0	17|22|36|16|21||25.0;27|32|48|15|20||25.0	27|40|68|23|36||65.0		TGTGCCAGCAGCCGAGAGGGGTCTGGCTACACCTTC	33	CASSREGSGYTF	:::::::::0:-5:12:16:-5:-2:21:23:-7:36:::
451	100	0.000396	TGTGCCAGCAGCAAAGCTACCAATGAGCAGTTCTTC	GFGFAEEFCCCDBFFCCCCBFBFDCCFDDDHGECED	TRBV21-1*00(1142,7)		TRBJ2-1*00(217,2)	TRBC2*00(96)	431|448|468|0|17||85.0		26|42|70|20|36||80.0		TGTGCCAGCAGCAAAGCTACCAATGAGCAGTTCTTC	32	CASSKATNEQFF	:::::::::0:0:17:::::20:-6:36:::
452	100	0.000396	TGTGCCAGCAGGGACAGCCTGAACACTGAAGCTTTCTTT	CCDD@FDECCBFDCFDCBFCFGFDDKCE@DCBAECDDGG	TRBV6-5*00(1158)	TRBD1*00(30)	TRBJ1-1*00(238,5)	TRBC1*00(108,4)	427|438|464|0|11||55.0	13|19|36|11|17||30.0	20|40|68|19|39||100.0		TGTGCCAGCAGGGACAGCCTGAACACTGAAGCTTTCTTT	31	CASRDSLNTEAFF	:::::::::0:-6:11:11:-1:-5:17:19:0:39:::
453	100	0.000396	TGCAGCGTTGAAGAAGGGTACACTGAAGCTTTCTTT	BBBCCCC@DD@DC@D?EECCCDDDCCDDC>MDCAHM	TRBV29-1*00(1173,8)		TRBJ1-1*00(221,2)	TRBC1*00(108,3)	421|435|455|0|14||70.0		23|40|68|19|36||85.0		TGCAGCGTTGAAGAAGGGTACACTGAAGCTTTCTTT	29	CSVEEGYTEAFF	:::::::::0:0:14:::::19:-3:36:::
454	98	0.000389	TGTGCCTCCCAAAGGGTTATGAACACTGAAGCTTTCTTT	CCCC@CBDKFDFEAGCBDFFFDDCCDCCBECCAGCCDLE	TRBV6-1*00(1122,9)		TRBJ1-1*00(244,6)	TRBC1*00(108,7)	427|433|464|0|6||30.0		19|40|68|18|39||105.0		TGTGCCTCCCAAAGGGTTATGAACACTGAAGCTTTCTTT	31	CASQRVMNTEAFF	:::::::::0:-11:6:::::18:1:39:::
455	98	0.000389	TGTGCCAGCAGTGACTCGGACAGGAACACTGAAGCTTTCTTT	CCCCDEDCCDDCDCCCDBFCDDDDDDCDDDEGHCCCGCBBKE	TRBV6-4*00(1199,1)	TRBD1*00(25)	TRBJ1-1*00(233)	TRBC1*00(108,6)	427|445|464|0|18||90.0	14|19|36|18|23||25.0	21|40|68|23|42||95.0		TGTGCCAGCAGTGACTCGGACAGGAACACTGAAGCTTTCTTT	33	CASSDSDRNTEAFF	:::::::::0:1:18:18:-2:-5:23:23:-1:42:::
456	98	0.000389	TGTGCCAGCAGCGACCGTTACGAGCAGTACTTC	CFFCDDEDCKCCDEDHCDDCFCBDFDCDCCDDE	TRBV7-2*00(1172,8)		TRBJ2-7*00(212,1)	TRBC2*00(93,4)	430|442|467|0|12||60.0		24|39|67|18|33||75.0		TGTGCCAGCAGCGACCGTTACGAGCAGTACTTC	33	CASSDRYEQYF	:::::::::0:-5:12:::::18:-4:33:::
457	98	0.000389	TGCAGCGTTCAAGAGACAGTCTCCTACGAGCAGTACTTC	FDBBAAABDB?DACDCDDCCBCBKFCCCCCKBHDCCAGE	TRBV29-1*00(1127,3)	TRBD1*00(25)	TRBJ2-7*00(226,6)	TRBC2*00(96,2)	421|435|455|0|14|SG430C|54.0	14|19|36|14|19||25.0	20|39|67|20|39||95.0		TGCAGCGTTCAAGAGACAGTCTCCTACGAGCAGTACTTC	30	CSVQETVSYEQYF	:::::::::0:0:14:14:-2:-5:19:20:0:39:::
458	96	0.000381	TGTGCCTGGCGCGGGTTCTACAATGAGCAGTTCTTC	IJHGCGDGGECCDMFDCCCGCCDCCDCECDAGCDDD	TRBV30*00(1163,1)	TRBD2*00(25)	TRBJ2-1*00(230,4)	TRBC2*00(104,3)	421|430|455|0|9||45.0	23|28|48|10|15||25.0	23|42|70|17|36||95.0		TGTGCCTGGCGCGGGTTCTACAATGAGCAGTTCTTC	32	CAWRGFYNEQFF	:::::::::0:-5:9:10:-7:-4:15:17:-3:36:::
459	96	0.000381	TGTGCCAGCAGTAGATCCTACGAGCAGTACTTC	DCBBADCECCCCBDDCAFCCCDCGDCBCBCCDC	TRBV28*00(1193,8)		TRBJ2-7*00(210,1)	TRBC2*00(103,8)	427|439|464|0|12||60.0		21|39|67|15|33||90.0		TGTGCCAGCAGTAGATCCTACGAGCAGTACTTC	32	CASSRSYEQYF	:::::::::0:-5:12:::::15:-1:33:::
460	96	0.000381	TGTGCCAGCAGCTCCCAAGAGACCCAGTACTTC	IFCDFFDCDDEECCFDCGDCCCCFEFDEFGBDC	TRBV5-4*00(637,7)		TRBJ2-5*00(233,3)	TRBC2*00(85)	427|440|463|0|13||65.0		21|40|68|14|33||95.0		TGTGCCAGCAGCTCCCAAGAGACCCAGTACTTC	33	CASSSQETQYF	:::::::::0:-3:13:::::14:-1:33:::
461	96	0.000381	TGTGCCAGCAGCCAGGGGACAGTCCTTTACGAGCAGTACTTC	BCCCBKDBBEDDCCBEFGEFDDBDFCGDBBBBCCCCCBBDDC	TRBV5-4*00(1136,6)	TRBD1*00(35)	TRBJ2-7*00(210,8)	TRBC2*00(107,8)	427|439|463|0|12||60.0	12|19|36|15|22||35.0	24|39|67|27|42||75.0		TGTGCCAGCAGCCAGGGGACAGTCCTTTACGAGCAGTACTTC	33	CASSQGTVLYEQYF	:::::::::0:-4:12:15:0:-5:22:27:-4:42:::
462	96	0.000381	TGTGCCAGCAGGGGTTCTTTGAACACTGAAGCTTTCTTT	CDDCADCDCCBDDDADCBFEEAFCDCCCDECBDGCDELL	TRBV28*00(1181,7)		TRBJ1-1*00(238,1)	TRBC1*00(107)	427|438|464|0|11||55.0		20|40|68|19|39||100.0		TGTGCCAGCAGGGGTTCTTTGAACACTGAAGCTTTCTTT	32	CASRGSLNTEAFF	:::::::::0:-6:11:::::19:0:39:::
463	96	0.000381	TGTGCCAGCAGACTAGCGGGAGGGCCGGAGACCCAGTACTTC	CFDCDEDDCCDFCDCCCCKDCBDDBECFCDCDDEDCCDEFLC	TRBV6-2*00(1094),TRBV6-3*00(1094)	TRBD2*00(75)	TRBJ2-5*00(213,6)	TRBC2*00(106,3)	427|438|464|0|11||55.0;427|438|464|0|11||55.0	19|34|48|11|26||75.0	25|40|68|27|42||75.0		TGTGCCAGCAGACTAGCGGGAGGGCCGGAGACCCAGTACTTC	33	CASRLAGGPETQYF	:::::::::0:-6:11:11:-3:2:26:27:-5:42:::
464	95	0.000377	TGTGCCACCGGAATGGGGCACCCACTGATTTCTGCTTTCTTT	CDDDDCDGFDEFDCCFFDCCEFECDDDDCFCEDCCDFDDBMG	TRBV24-1*00(1190,3)	TRBD1*00(33)	TRBJ1-1*00(185)	TRBC1*00(108,6)	427|436|465|0|9||45.0	19|32|36|14|27|SG24ASC28A|33.0	31|40|68|33|42||45.0		TGTGCCACCGGAATGGGGCACCCACTGATTTCTGCTTTCTTT	33	CATGMGHPLISAFF	:::::::::0:-9:9:14:-7:8:27:33:-11:42:::
465	95	0.000377	TGTGCCAGCGGGAGACTAGCGGTTCGCGGTGATGAGCAGTTCTTC	BCDC@DDBBCFDDCCCDDCCDDFCDCCCDDGFCDCCCFDADDEDD	TRBV25-1*00(1145,6)	TRBD2*00(45)	TRBJ2-1*00(208,3)	TRBC2*00(103,2)	427|436|464|0|9||45.0	18|27|48|13|22||45.0	28|42|70|31|45||70.0		TGTGCCAGCGGGAGACTAGCGGTTCGCGGTGATGAGCAGTTCTTC	31	CASGRLAVRGDEQFF	:::::::::0:-8:9:13:-2:-5:22:31:-8:45:::
466	95	0.000377	TGTGCCAGCAGCTTAGACGGTCTCTCCTACGAGCAGTACTTC	ECCBCCDCCCCCCECDCDCCCCCCBAFFECBCCDCCCGCCDC	TRBV7-2*00(1123,6)		TRBJ2-7*00(229,1)	TRBC2*00(96,7)	430|446|467|0|16||80.0		20|39|67|23|42||95.0		TGTGCCAGCAGCTTAGACGGTCTCTCCTACGAGCAGTACTTC	32	CASSLDGLSYEQYF	:::::::::0:-1:16:::::23:0:42:::
467	95	0.000377	TGTGCCAGCAGCTCCGCGAATGGGTGGGAGCAGTACTTC	CCCDDAAABBCDBDCCBDDDEDHCCDHKCFCDCCCCCDD	TRBV5-4*00(1193,9)		TRBJ2-7*00(194,8)	TRBC2*00(101,5)	427|440|463|0|13||65.0		27|39|67|27|39||60.0		TGTGCCAGCAGCTCCGCGAATGGGTGGGAGCAGTACTTC	32	CASSSANGWEQYF	:::::::::0:-3:13:::::27:-7:39:::
468	95	0.000377	TGTGCCAGCAGCTCCGACAGAAACTATGGCTACACCTTC	CCCCAHDDCDCCBAECDGDDBHDCEDDECBCCCCADAID	TRBV6-6*00(1122)	TRBD1*00(25)	TRBJ1-2*00(223,9)	TRBC1*00(106,2)	427|438|464|0|11||55.0	14|19|36|15|20||25.0	22|40|68|21|39||90.0		TGTGCCAGCAGCTCCGACAGAAACTATGGCTACACCTTC	32	CASSSDRNYGYTF	:::::::::0:-6:11:15:-2:-5:20:21:-2:39:::
469	95	0.000377	TGTGCCAGCAGACCCGGGACAGTGAGCACTGAAGCTTTCTTT	GEEEAGDDAADCDEEAGDBCCDCEFDCCDDFEGCDAECDFIG	TRBV6-1*00(1120)	TRBD1*00(50)	TRBJ1-1*00(220,8)	TRBC1*00(107,6)	427|438|464|0|11||55.0	9|19|36|12|22||50.0	20|40|68|22|42|SA23G|84.0		TGTGCCAGCAGACCCGGGACAGTGAGCACTGAAGCTTTCTTT	32	CASRPGTVSTEAFF	:::::::::0:-6:11:12:3:-5:22:22:0:42:::
470	95	0.000377	TGCAGTGCTAGCGAGACTAGCGGGAGGAGGGGATGGGAGCAGTTCTTC	CECDDCCDCDDCCCHDFDCCDDFDDDBCBGECCDCFECCDDEBDCCFE	TRBV20-1*00(1183,2)	TRBD2*00(65)	TRBJ2-1*00(198,1)	TRBC2*00(97,7)	421|432|455|0|11||55.0	18|31|48|14|27||65.0	30|42|70|36|48||60.0		TGCAGTGCTAGCGAGACTAGCGGGAGGAGGGGATGGGAGCAGTTCTTC	33	CSASETSGRRGWEQFF	:::::::::0:-3:11:14:-2:-1:27:36:-10:48:::
471	93	0.000369	TGTGCCTGGAGTGTCAAAGGCCCCAGGGACATTCAGTACTTC	BBCBBCBDDCDCCCCAHD@DAFFDFCHDCCCBDKDCCDDBFD	TRBV30*00(1171,3)	TRBD1*00(25),TRBD2*00(25)	TRBJ2-4*00(197,6)	TRBC2*00(103,6)	421|435|455|0|14||70.0	0|5|36|19|24||25.0;30|35|48|18|23||25.0	28|42|70|28|42||70.0		TGTGCCTGGAGTGTCAAAGGCCCCAGGGACATTCAGTACTTC	31	CAWSVKGPRDIQYF	:::::::::0:0:14:19:12:-19:24:28:-8:42:::
472	93	0.000369	TGTGCCACCAGTGAAAGGAGCTTTGAGGTGGAGACCCAGTACTTC	EDEDBDDFDDCCCBFCCECCFAGDEDBGCADDCDCKFDEDCCAEC	TRBV24-1*00(1176,3)		TRBJ2-5*00(213)	TRBC2*00(101,7)	427|441|465|0|14||70.0		25|40|68|30|45||75.0		TGTGCCACCAGTGAAAGGAGCTTTGAGGTGGAGACCCAGTACTTC	32	CATSERSFEVETQYF	:::::::::0:-4:14:::::30:-5:45:::
473	93	0.000369	TGTGCCACCAGCAGGCGGGGTCCTTCGGAGCAGTTCTTC	EDKEEDEGGEGEDGFCDHKFGMFDGDDDDDCCECDDBJC	TRBV15*00(1064,9)	TRBD2*00(25)	TRBJ2-1*00(195,7)	TRBC2*00(102,7)	427|441|464|0|14||70.0	23|28|48|14|19||25.0	30|42|70|27|39||60.0		TGTGCCACCAGCAGGCGGGGTCCTTCGGAGCAGTTCTTC	33	CATSRRGPSEQFF	:::::::::0:-3:14:14:-7:-4:19:27:-10:39:::
474	93	0.000369	TGTGCCACCAGCAGAGATTCATCGGGACAGGGAGGGGAGACCCAGTACTTC	EDDECEDJHDGLCDDFEDDFFFCDECCCBDGCCBEFCDECDKEDDCDFDED	TRBV15*00(1075,5)	TRBD1*00(50)	TRBJ2-5*00(213)	TRBC2*00(104,1)	427|445|464|0|18||90.0	11|21|36|22|32||50.0	25|40|68|36|51||75.0		TGTGCCACCAGCAGAGATTCATCGGGACAGGGAGGGGAGACCCAGTACTTC	33	CATSRDSSGQGGETQYF	:::::::::0:1:18:22:1:-3:32:36:-5:51:::
475	93	0.000369	TGTGCCAGCAGTGAAGACAGCTCCTACAATGAGCAGTTCTTC	CDFEBDDDGDECDCLECDDCBCBDDBCEDDCEDCCEHEEBEC	TRBV6-1*00(1182,6)		TRBJ2-1*00(257,4)	TRBC2*00(92,9)	427|443|464|0|16||80.0		18|42|70|18|42||120.0		TGTGCCAGCAGTGAAGACAGCTCCTACAATGAGCAGTTCTTC	33	CASSEDSSYNEQFF	:::::::::0:-1:16:::::18:2:42:::
476	93	0.000369	TGTGCCAGCAGCTTATGGGCAGGGTAGTTTGGAAACACCATATATTTT	FDDCFCCCDDBBEEEDADBBBDFCCCBAGDBFDECCBDCKDEDCCDDB	TRBV7-8*00(618,1)	TRBD1*00(25)	TRBJ1-3*00(224,6)	TRBC1*00(107,8)	430|445|467|0|15||75.0	16|21|36|19|24||25.0	23|42|70|29|48||95.0		TGTGCCAGCAGCTTATGGGCAGGGTAGTTTGGAAACACCATATATTTT	32	CASSLWAG*FGNTIYF	:::::::::0:-2:15:19:-4:-3:24:29:-3:48:::
477	93	0.000369	TGTGCCAGCAGCTTAGCGTCAACAGGGACTGAAGCTTTCTTT	DDCDBFCCCBBBGDCCCDCBDDCCAGEECCDDDDCDFDDAGF	TRBV7-9*00(1211,9)	TRBD1*00(30)	TRBJ1-1*00(214,1)	TRBC1*00(109,9)	430|448|467|0|18||90.0	15|21|36|21|27||30.0	25|40|68|27|42||75.0		TGTGCCAGCAGCTTAGCGTCAACAGGGACTGAAGCTTTCTTT	32	CASSLASTGTEAFF	:::::::::0:1:18:21:-3:-3:27:27:-5:42:::
478	93	0.000369	TGTGCCAGCAGAGGACTAGGTAATGAGCAGTTCTTC	CCCDFDEDBCDCCDDCCDEFFCCECDDDFEEDCCDD	TRBV7-3*00(1056,7)	TRBD2*00(35)	TRBJ2-1*00(211,7)	TRBC2*00(94,8)	430|441|467|0|11||55.0	17|24|48|12|19||35.0	27|42|70|21|36||75.0		TGTGCCAGCAGAGGACTAGGTAATGAGCAGTTCTTC	33	CASRGLGNEQFF	:::::::::0:-6:11:12:-1:-8:19:21:-7:36:::
479	93	0.000369	TGTGCCAGCAGAAAAGGATACATGAACACTGAAGCTTTCTTT	GFDDBDFCCDDDEFCCFDDFCCEFFECFDDCBGCDEGGCDFD	TRBV7-2*00(1126)		TRBJ1-1*00(249,2)	TRBC1*00(108,7)	430|441|467|0|11||55.0		18|40|68|20|42||110.0		TGTGCCAGCAGAAAAGGATACATGAACACTGAAGCTTTCTTT	33	CASRKGYMNTEAFF	:::::::::0:-6:11:::::20:2:42:::
480	93	0.000369	TGCAGTGCTAGTGGCGAAGACCTACACGAGCAGTACTTC	ECGDCCCHHCDCECDCCHECDDDFCCDFCDEEEDCDDDD	TRBV20-1*00(1174)		TRBJ2-7*00(203,8)	TRBC2*00(97,1)	421|432|455|0|11||55.0		25|39|67|25|39||70.0		TGCAGTGCTAGTGGCGAAGACCTACACGAGCAGTACTTC	34	CSASGEDLHEQYF	:::::::::0:-3:11:::::25:-5:39:::
481	93	0.000369	TGCAGTGCTAGAGAGGTGAACACTGAAGCTTTCTTT	CCDFDECCIDDDEGBDCCBDCEIIEKCCDCMCCBGD	TRBV20-1*00(1195)		TRBJ1-1*00(238,4)	TRBC1*00(109,6)	421|435|455|0|14||70.0		20|40|68|16|36||100.0		TGCAGTGCTAGAGAGGTGAACACTGAAGCTTTCTTT	33	CSAREVNTEAFF	:::::::::0:0:14:::::16:0:36:::
482	92	0.000365	TGTGCCAGCACCATAAGCCTGAACACTGAAGCTTTCTTT	DDCCCDDBEDEAB@A?AD@ACACFFFCEAFCCCICCDFD	TRBV6-5*00(1149)		TRBJ1-1*00(236,5)	TRBC1*00(106,3)	427|437|464|0|10||50.0		20|40|68|19|39||100.0		TGTGCCAGCACCATAAGCCTGAACACTGAAGCTTTCTTT	30	CASTISLNTEAFF	:::::::::0:-7:10:::::19:0:39:::
483	92	0.000365	TGTGCCAGCAGTTTTAGCAGCACAGATACGCAGTATTTT	DEEDDCDFLCCCHFFFCEDDCCFDEFEDHJIFFEDFJED	TRBV12-3*00(1188,7)		TRBJ2-3*00(232,9)	TRBC2*00(99,6)	430|444|467|0|14||70.0		20|41|69|18|39||105.0		TGTGCCAGCAGTTTTAGCAGCACAGATACGCAGTATTTT	34	CASSFSSTDTQYF	:::::::::0:-3:14:::::18:0:39:::
484	92	0.000365	TGTGCCAGCAGTTTATCCGGGACAGGGGTACAGCCCCAGCATTTT	CEDCGDCCCCC>DBBCCGBGGCDCGEEECDDGDDHHFFBCCCFHF	TRBV27*00(1218)	TRBD1*00(55)	TRBJ1-5*00(213,8)	TRBC1*00(107,2)	427|444|464|0|17||85.0	11|22|36|17|28||55.0	27|42|70|30|45||75.0		TGTGCCAGCAGTTTATCCGGGACAGGGGTACAGCCCCAGCATTTT	29	CASSLSGTGVQPQHF	:::::::::0:0:17:17:1:-2:28:30:-7:45:::
485	92	0.000365	TGTGCCAGCAGTTTACCTCCTCCCTACGAGCAGTACTTC	CCCC@FDBDCEAEDBECDLBFFJEDCDCDDFCCDDKFFD	TRBV28*00(1214,9)	TRBD2*00(25)	TRBJ2-7*00(223,4)	TRBC2*00(107,8)	427|442|464|0|15||75.0	1|6|48|15|20||25.0	22|39|67|22|39||85.0		TGTGCCAGCAGTTTACCTCCTCCCTACGAGCAGTACTTC	31	CASSLPPPYEQYF	:::::::::0:-2:15:15:15:-26:20:22:-2:39:::
486	92	0.000365	TGTGCCAGCAGCTTAAGTGGGGACACAGATACGCAGTATTTT	CEEDCEDDDEECEEDEGEEFEDDHDDDDDGDJKHCCDFFFEB	TRBV7-2*00(1199,9)		TRBJ2-3*00(234)	TRBC2*00(99,3)	430|445|467|0|15||75.0		22|41|69|23|42||95.0		TGTGCCAGCAGCTTAAGTGGGGACACAGATACGCAGTATTTT	33	CASSLSGDTDTQYF	:::::::::0:-2:15:::::23:-2:42:::
487	92	0.000365	TGTGCCAGCAGCCGGACATTGGCTGAAGCTTTCTTT	CDDDDHFDBDCCDCEBCCBEBCDCDDEDCCGCBEML	TRBV5-8*00(1172,8)	TRBD1*00(25)	TRBJ1-1*00(207,5)	TRBC1*00(108,6)	427|439|463|0|12||60.0	13|18|36|13|18||25.0	26|40|68|22|36||70.0		TGTGCCAGCAGCCGGACATTGGCTGAAGCTTTCTTT	33	CASSRTLAEAFF	:::::::::0:-4:12:13:-1:-6:18:22:-6:36:::
488	92	0.000365	TGCAGTGCTCCCCGACTAGCGGGAGATGAGACCCAGTACTTC	CCFGGDCDFGIEDCCCCEGFGFDCCDDFDCCEGGEEEEDGGE	TRBV20-1*00(1200)	TRBD2*00(60)	TRBJ2-5*00(215)	TRBC2*00(100,4)	421|430|455|0|9||45.0	18|30|48|13|25||60.0	25|40|68|27|42||75.0		TGCAGTGCTCCCCGACTAGCGGGAGATGAGACCCAGTACTTC	34	CSAPRLAGDETQYF	:::::::::0:-5:9:13:-2:-2:25:27:-5:42:::
489	92	0.000365	TGCAGTGCTATCGGGACTAGCGGCCAAGAGACCCAGTACTTC	CCDCFDEGJDCEEIDDICCGCDDDDFDCGEDDLEDDDDFIGG	TRBV20-1*00(1206,3)	TRBD2*00(60)	TRBJ2-5*00(232,8)	TRBC2*00(100)	421|431|455|0|10||50.0	15|27|48|11|23||60.0	21|40|68|23|42||95.0		TGCAGTGCTATCGGGACTAGCGGCCAAGAGACCCAGTACTTC	34	CSAIGTSGQETQYF	:::::::::0:-4:10:11:1:-5:23:23:-1:42:::
490	92	0.000365	TGCAGTGCTAGCCCGAGCACCACTGAAGCTTTCTTT	DCDGGCGFEDDGJDICCCCJEGFCCEDGCHIEDDLL	TRBV20-1*00(1128)		TRBJ1-1*00(216,7)	TRBC1*00(106,1)	421|432|455|0|11||55.0		24|40|68|20|36||80.0		TGCAGTGCTAGCCCGAGCACCACTGAAGCTTTCTTT	34	CSASPSTTEAFF	:::::::::0:-3:11:::::20:-4:36:::
491	92	0.000365	TGCAGTGCTAGAGACCGGGACAGGTGGGACGAGCAGTACTTC	ECGGDDEIGFFCCCCCFKIFGDCBDDKDLDCBCDFFDCFCCC	TRBV20-1*00(1179,8)	TRBD1*00(50)	TRBJ2-7*00(204,5)	TRBC2*00(92,8)	421|435|455|0|14||70.0	10|20|36|14|24||50.0	25|39|67|28|42||70.0		TGCAGTGCTAGAGACCGGGACAGGTGGGACGAGCAGTACTTC	33	CSARDRDRWDEQYF	:::::::::0:0:14:14:2:-4:24:28:-5:42:::
492	90	0.000357	TGTGCCTGTCCTTTAGGGTCAACGGTGTATTTT	GFJECGLHIDHDICDCJGFFFDDHFCCDDCGGD	TRBV30*00(1193,7)		TRBJ2-3*00(169,7)	TRBC2*00(104)	421|429|455|0|8||40.0		34|41|69|26|33||35.0		TGTGCCTGTCCTTTAGGGTCAACGGTGTATTTT	34	CACPLGSTVYF	:::::::::0:-6:8:::::26:-14:33:::
493	90	0.000357	TGTGCCACCAGCAGAACTAGCGGCAATTCTGGAAACATTCAGTACTTC	DCDBCDDDDEDECDEBEDDDDCBDFDDDDCFDDDCCCDDCDCCDCEGC	TRBV15*00(1043,3)	TRBD2*00(40)	TRBJ2-4*00(218,3)	TRBC2*00(104)	427|442|464|0|15||75.0	19|27|48|15|23||40.0	26|42|70|32|48||80.0		TGTGCCACCAGCAGAACTAGCGGCAATTCTGGAAACATTCAGTACTTC	33	CATSRTSGNSGNIQYF	:::::::::0:-2:15:15:-3:-5:23:32:-6:48:::
494	90	0.000357	TGTGCCACCAGCAGAACCCTAAGGACCGTCTTAAACACTGAAGCTTTCTTT	DCCCDEDFFDEDDFDDDIDDECFECCDCCCKDEGDCDFDDEEEDHHCDDID	TRBV15*00(1078,4)		TRBJ1-1*00(228,7)	TRBC1*00(108,5)	427|442|464|0|15||75.0		22|40|68|33|51||90.0		TGTGCCACCAGCAGAACCCTAAGGACCGTCTTAAACACTGAAGCTTTCTTT	34	CATSRTLRTVLNTEAFF	:::::::::0:-2:15:::::33:-2:51:::
495	90	0.000357	TGTGCCAGCGGGATAAGTGTGGATACGCAGTATTTT	HHDJDKEIFCGGGHCEEDEDGMFEFEDDBCFCDFMC	TRBV28*00(1161,1)		TRBJ2-3*00(212,7)	TRBC2*00(105,1)	427|436|464|0|9||45.0		26|41|69|21|36||75.0		TGTGCCAGCGGGATAAGTGTGGATACGCAGTATTTT	33	CASGISVDTQYF	:::::::::0:-8:9:::::21:-6:36:::
496	90	0.000357	TGTGCCAGCAGTGACAGTTCCCACCCCTACGAGCAGTACTTC	DDFCCEDDDCDCCDFDFCDAGDCCFDFDEDCDDCECBCCAFD	TRBV6-2*00(1051,2),TRBV6-3*00(1051,2)	TRBD1*00(25)	TRBJ2-7*00(221,6)	TRBC2*00(94,9)	427|439|464|0|12||60.0;427|439|464|0|12||60.0	14|19|36|12|17||25.0	22|39|67|25|42||85.0		TGTGCCAGCAGTGACAGTTCCCACCCCTACGAGCAGTACTTC	32	CASSDSSHPYEQYF	:::::::::0:-5:12:12:-2:-5:17:25:-2:42:::
497	90	0.000357	TGTGCCAGCAGTGACAGGGCTGTAAATACGCAGTATTTT	FDFFDEFLMDFFHDCCBJCCCEHHGCDCDCCCCDCDILE	TRBV6-1*00(1175,7)	TRBD1*00(25),TRBD2*00(25)	TRBJ2-3*00(206,1)	TRBC2*00(89,9)	427|441|464|0|14||70.0	16|21|36|14|19||25.0;28|33|48|15|20||25.0	27|41|69|25|39||70.0		TGTGCCAGCAGTGACAGGGCTGTAAATACGCAGTATTTT	33	CASSDRAVNTQYF	:::::::::0:-3:14:14:-4:-3:19:25:-7:39:::
498	90	0.000357	TGTGCCAGCAATCCTGCGGGTAGCGGGACCTACGAGCAGTACTTC	DCDCFDFCDCCBEACCCEFDFCBBCFDCGFCCBBCBDDDDBCEDC	TRBV27*00(1067,5)	TRBD2*00(40)	TRBJ2-7*00(214,9)	TRBC2*00(103,9)	427|437|464|0|10||50.0	21|29|48|20|28||40.0	22|39|67|28|45||85.0		TGTGCCAGCAATCCTGCGGGTAGCGGGACCTACGAGCAGTACTTC	32	CASNPAGSGTYEQYF	:::::::::0:-7:10:20:-5:-3:28:28:-2:45:::
499	90	0.000357	TGCAGCGTTGAATCAGGAATCACAGATACGCAGTATTTT	DEICEEDBGDBGDEDFEDECCCDGDDEGDCCCCCDDEDD	TRBV29-1*00(1235,7)		TRBJ2-3*00(227,4)	TRBC2*00(96,4)	421|433|455|0|12||60.0		22|41|69|20|39||95.0		TGCAGCGTTGAATCAGGAATCACAGATACGCAGTATTTT	33	CSVESGITDTQYF	:::::::::0:-2:12:::::20:-2:39:::
500	89	0.000353	TGTGCCACCAGTGACGCAGGCTATTCTCCGTTCTTC	DCCDCDDDCEEEDCDCCCEEDECEDDCCECHCCAGE	TRBV24-1*00(1169,5)		TRBJ2-1*00(174,7)	TRBC2*00(104,5)	427|441|465|0|14||70.0		35|42|70|29|36||35.0		TGTGCCACCAGTGACGCAGGCTATTCTCCGTTCTTC	32	CATSDAGYSPFF	:::::::::0:-4:14:::::29:-15:36:::
501	89	0.000353	TGTGCCAGCAGTTTCGGGGCTGGGTACCAAGAGACCCAGTACTTC	DDCCALDCDCCBDBBBEEBBBADFCCCFCDDDDCDDDCCCCC@DC	TRBV6-5*00(1165,4)	TRBD1*00(25)	TRBJ2-5*00(252,6)	TRBC2*00(98,7)	427|440|464|0|13||65.0	19|24|36|15|20||25.0	17|40|68|22|45||115.0		TGTGCCAGCAGTTTCGGGGCTGGGTACCAAGAGACCCAGTACTTC	31	CASSFGAGYQETQYF	:::::::::0:-4:13:15:-7:0:20:22:3:45:::
502	89	0.000353	TGTGCCAGCAGTGGCCAATATCAGCCCCAGCATTTT	DCCCBCCCCCCBCC@CBEDCDDFFCKLFGDDCDEGB	TRBV28*00(1154,1)		TRBJ1-5*00(222,6)	TRBC1*00(108,7)	427|439|464|0|12||60.0		25|42|70|19|36||85.0		TGTGCCAGCAGTGGCCAATATCAGCCCCAGCATTTT	31	CASSGQYQPQHF	:::::::::0:-5:12:::::19:-5:36:::
503	89	0.000353	TGTGCCAGCAGTGGCACCAGACAGAGGAAGAACACTGAAGCTTTCTTT	BBBC@DBCBADCDABCDDBECCCCCBCBDCCCDCCCEDGCDFFDDAHD	TRBV6-1*00(1153,5)	TRBD1*00(25)	TRBJ1-1*00(233,2)	TRBC1*00(108,7)	427|440|464|0|13||65.0	14|19|36|19|24||25.0	21|40|68|29|48||95.0		TGTGCCAGCAGTGGCACCAGACAGAGGAAGAACACTGAAGCTTTCTTT	31	CASSGTRQRKNTEAFF	:::::::::0:-4:13:19:-2:-5:24:29:-1:48:::
504	89	0.000353	TGTGCCAGCAGTGAAGCTTGGACCCAAGAGACCCAGTACTTC	DCCCAFFCDCDCCBFBCBDFCDDFGBDCCECCEDCCDDCAFC	TRBV6-1*00(1161,7)		TRBJ2-5*00(238)	TRBC2*00(97,7)	427|444|464|0|17||85.0		14|40|68|16|42|ST19ASA20C|98.0		TGTGCCAGCAGTGAAGCTTGGACCCAAGAGACCCAGTACTTC	32	CASSEAWTQETQYF	:::::::::0:0:17:::::16:6:42:::
505	89	0.000353	TGTGCCAGCAGCGCTAGCGGCCTAGCGTCCGAGCAGTACTTC	DCCCCCFCCBDECEDGCFCDCDDBCCDEDFDCEECCECDCDD	TRBV27*00(1058,6)	TRBD2*00(35)	TRBJ2-7*00(202,9)	TRBC2*00(103,8)	427|438|464|0|11||55.0	20|27|48|13|20||35.0	26|39|67|29|42||65.0		TGTGCCAGCAGCGCTAGCGGCCTAGCGTCCGAGCAGTACTTC	33	CASSASGLASEQYF	:::::::::0:-6:11:13:-4:-5:20:29:-6:42:::
506	89	0.000353	TGTGCCAGCAGCACTGACTTGAGCTCCTACAATGAGCAGTTCTTC	EEFDCGLJDEGIEHJJCCDDDCCCDCCCDDGGEFCDCDDDCCDCC	TRBV28*00(1150,7)		TRBJ2-1*00(264,2)	TRBC2*00(96,2)	427|438|464|0|11||55.0		17|42|70|20|45||125.0		TGTGCCAGCAGCACTGACTTGAGCTCCTACAATGAGCAGTTCTTC	34	CASSTDLSSYNEQFF	:::::::::0:-6:11:::::20:3:45:::
507	89	0.000353	TGTGCCAGCAGAGAGCAGGGTTACGAGCAGTACTTC	CEDCACCEEECCCDDCCBKEBDCDECDECDCCCBFE	TRBV2*00(1141,7)	TRBD1*00(25)	TRBJ2-7*00(212,2)	TRBC2*00(105,7)	430|441|467|0|11||55.0	16|21|36|15|20||25.0	24|39|67|21|36||75.0		TGTGCCAGCAGAGAGCAGGGTTACGAGCAGTACTTC	32	CASREQGYEQYF	:::::::::0:-6:11:15:-4:-3:20:21:-4:36:::
508	87	0.000345	TGTGCCAGCAGTTTATCGAGCGGCTACGAGCAGTACTTC	DCCCCECFDCCBHGCCDCCCCFFEECFCCDCECCCCDED	TRBV27*00(1139,8)		TRBJ2-7*00(218,4)	TRBC2*00(103)	427|446|464|0|19||95.0		23|39|67|23|39||80.0		TGTGCCAGCAGTTTATCGAGCGGCTACGAGCAGTACTTC	33	CASSLSSGYEQYF	:::::::::0:2:19:::::23:-3:39:::
509	87	0.000345	TGTGCCAGCAGTCTAGCGGGAGTGGACGAGCAGTACTTC	JCDCCBDDDEDBCDBCBKFFCCCDDCCCCCDFDDECCDC	TRBV12-4*00(1188,1)		TRBJ2-7*00(204,4)	TRBC2*00(97,3)	430|448|467|0|18|ST442C|74.0		25|39|67|25|39||70.0		TGTGCCAGCAGTCTAGCGGGAGTGGACGAGCAGTACTTC	33	CASSLAGVDEQYF	:::::::::0:1:18:::::25:-5:39:::
510	87	0.000345	TGTGCCAGCAGTGACGGGAGAGGAGGTGGCACTGAAGCTTTCTTT	BCCCACCCCDDDCCCAEDCCDDDCBFDBDCCDDDDKCBBHCCBJF	TRBV6-1*00(1186,7)	TRBD2*00(30),TRBD1*00(29)	TRBJ1-1*00(219,4)	TRBC1*00(109,6)	427|441|464|0|14||70.0	24|30|48|14|20||30.0;11|20|36|14|23|SC16G|29.0	24|40|68|29|45||80.0		TGTGCCAGCAGTGACGGGAGAGGAGGTGGCACTGAAGCTTTCTTT	32	CASSDGRGGGTEAFF	:::::::::0:-3:14:14:-8:-2:20:29:-4:45:::
511	87	0.000345	TGTGCCAGCAGTGAGGTGGACAGTTCCGGCTACACCTTC	GDCCAFCCDDFDEDADCAFECCDAE@CBBBABBBBCADC	TRBV6-1*00(1143,7)	TRBD1*00(30)	TRBJ1-2*00(195,3)	TRBC1*00(106,2)	427|441|464|0|14||70.0	13|19|36|17|23||30.0	28|40|68|27|39||60.0		TGTGCCAGCAGTGAGGTGGACAGTTCCGGCTACACCTTC	31	CASSEVDSSGYTF	:::::::::0:-3:14:17:-1:-5:23:27:-8:39:::
512	87	0.000345	TGTGCCAGCAGTGAGGGTGGGGAGGGAAACAATGAGCAGTTCTTC	DDGCAGECDCEFDDCECCAGGDCEHFDECCDDDDEDDDDBDDCDC	TRBV6-4*00(1181)	TRBD2*00(35)	TRBJ2-1*00(219,6)	TRBC2*00(102,5)	427|441|464|0|14||70.0	25|32|48|19|26||35.0	25|42|70|28|45||85.0		TGTGCCAGCAGTGAGGGTGGGGAGGGAAACAATGAGCAGTTCTTC	32	CASSEGGEGNNEQFF	:::::::::0:-3:14:19:-9:0:26:28:-5:45:::
513	87	0.000345	TGTGCCAGCAGTGAAGAAGTGAACACTGAAGCTTTCTTT	CCCCBDDCCCCDDCFCBDDGCCEDCDEDBECCEMDDBGF	TRBV6-4*00(1148)		TRBJ1-1*00(239,7)	TRBC1*00(108,5)	427|441|464|0|14||70.0		20|40|68|19|39||100.0		TGTGCCAGCAGTGAAGAAGTGAACACTGAAGCTTTCTTT	33	CASSEEVNTEAFF	:::::::::0:-3:14:::::19:0:39:::
514	87	0.000345	TGTGCCAGCAGCCTAAACCGTTGGAATGAGCAGTTCTTC	DCDDDCCCECBBCEJLDDCCCDGDFGFEEJDECKIDFDC	TRBV12-3*00(1163,5)		TRBJ2-1*00(214,6)	TRBC2*00(103,9)	430|441|467|0|11||55.0		27|42|70|24|39||75.0		TGTGCCAGCAGCCTAAACCGTTGGAATGAGCAGTTCTTC	33	CASSLNRWNEQFF	:::::::::0:-6:11:::::24:-7:39:::
515	87	0.000345	TGTGCCAGCAGCGTAGACGGCCGGCCAGGAGGCCAGCCCCAGCATTTT	DCDBFDCDCCDEHFHHECDDDEBEADDDDCAFADCD@FMDDCCCADFD	TRBV9*00(1155,9)	TRBD2*00(25)	TRBJ1-5*00(213,6)	TRBC1*00(106,7)	427|443|463|0|16||80.0	26|31|48|27|32||25.0	27|42|70|33|48||75.0		TGTGCCAGCAGCGTAGACGGCCGGCCAGGAGGCCAGCCCCAGCATTTT	31	CASSVDGRPGGQPQHF	:::::::::0:0:16:27:-10:-1:32:33:-7:48:::
516	87	0.000345	TGCAGTGCTAGAGGGCCAGGACTAGCAAGGGATACGCAGTATTTT	DCCDEEEEDEEDBFDBEECEDCCDDDFJCGEEDDCGDEDDCDIGD	TRBV20-1*00(1279,7)	TRBD2*00(40)	TRBJ2-3*00(213,8)	TRBC2*00(98,7)	421|434|455|0|13||65.0	17|25|48|18|26||40.0	26|41|69|30|45||75.0		TGCAGTGCTAGAGGGCCAGGACTAGCAAGGGATACGCAGTATTTT	33	CSARGPGLARDTQYF	:::::::::0:-1:13:18:-1:-7:26:30:-6:45:::
517	87	0.000345	TGCAGTGCCAGGACTAGTTCCGCCTACGAGCAGTACTTC	DDCCDDCDKEDEDEGDEBDECCDDCECCCDDCCDDCDDC	TRBV20-1*00(1152,8)	TRBD2*00(35)	TRBJ2-7*00(223,2)	TRBC2*00(98)	421|429|455|0|8||40.0	17|24|48|10|17||35.0	22|39|67|22|39||85.0		TGCAGTGCCAGGACTAGTTCCGCCTACGAGCAGTACTTC	33	CSARTSSAYEQYF	:::::::::0:-6:8:10:-1:-8:17:22:-2:39:::
518	87	0.000345	TGCAGTGCGGGCGCGGGACTGTCCCAGGGTACTGAGCAGTTCTTC	CCDDDDCCDGCBCBCFDDDCDCCFFCCLDCCDCCDGDEDEGJDEC	TRBV20-1*00(1248,7)	TRBD1*00(35),TRBD2*00(35)	TRBJ2-1*00(201,5)	TRBC2*00(91,8)	421|429|455|0|8||40.0	5|12|36|18|25||35.0;15|22|48|13|20||35.0	29|42|70|32|45||65.0		TGCAGTGCGGGCGCGGGACTGTCCCAGGGTACTGAGCAGTTCTTC	33	CSAGAGLSQGTEQFF	:::::::::0:-6:8:18:7:-12:25:32:-9:45:::
519	87	0.000345	TGCAGCGTTGCACTGGGAGTATACACTGAAGCTTTCTTT	CCEFCCCAJECCFC@HDEDCDDECCCGDAFCCAHDDBED	TRBV29-1*00(1134)	TRBD2*00(25)	TRBJ1-1*00(222)	TRBC1*00(103,9)	421|431|455|0|10||50.0	25|30|48|14|19||25.0	23|40|68|22|39||85.0		TGCAGCGTTGCACTGGGAGTATACACTGAAGCTTTCTTT	31	CSVALGVYTEAFF	:::::::::0:-4:10:14:-9:-2:19:22:-3:39:::
520	86	0.000341	TGTGCCAGCACCGCCGGGACAGCCCAAGAGACCCAGTACTTC	DDDD@ECDCCBDCDDDFDDDCCEFDBCCDCFCEFCEDED@DC	TRBV11-2*00(1153,9)	TRBD1*00(45)	TRBJ2-5*00(234)	TRBC2*00(103)	430|440|467|0|10||50.0	10|19|36|13|22||45.0	21|40|68|23|42||95.0		TGTGCCAGCACCGCCGGGACAGCCCAAGAGACCCAGTACTTC	31	CASTAGTAQETQYF	:::::::::0:-7:10:13:2:-5:22:23:-1:42:::
521	86	0.000341	TGTGCCAGCAGTTTCTCTTTCTACAATGAGCAGTTCTTC	ECEECDECCBEAFECCCAHFECBDBFFDCEFDCALDCDC	TRBV27*00(1169,9)		TRBJ2-1*00(233,4)	TRBC2*00(105,6)	427|441|464|0|14||70.0		23|42|70|20|39||95.0		TGTGCCAGCAGTTTCTCTTTCTACAATGAGCAGTTCTTC	32	CASSFSFYNEQFF	:::::::::0:-3:14:::::20:-3:39:::
522	86	0.000341	TGTGCCAGCAGCTTCGACCCTCAAGAGACCCAGTACTTC	GDDC@DDCCCBBDEDDEEHFCCEDDDFDDGDDDCEFFDD	TRBV11-2*00(1199,1)		TRBJ2-5*00(228,5)	TRBC2*00(96,2)	430|444|467|0|14||70.0		22|40|68|21|39||90.0		TGTGCCAGCAGCTTCGACCCTCAAGAGACCCAGTACTTC	31	CASSFDPQETQYF	:::::::::0:-3:14:::::21:-2:39:::
523	86	0.000341	TGTGCCAGCAGCCCCGATAGCGGGAGTCCCTACAATGAGCAGTTCTTC	IHHIIHDCCDEAGEDCCCDDDDJFCCB@FFDCCCFECCCDDDDCCDEC	TRBV4-2*00(1128,1)	TRBD2*00(45)	TRBJ2-1*00(239,6)	TRBC2*00(97)	427|440|464|0|13||65.0	21|30|48|17|26||45.0	22|42|70|28|48||100.0		TGTGCCAGCAGCCCCGATAGCGGGAGTCCCTACAATGAGCAGTTCTTC	31	CASSPDSGSPYNEQFF	:::::::::0:-4:13:17:-5:-2:26:28:-2:48:::
524	86	0.000341	TGTGCCAGCAGCACCCGCGTCCCGGATACGCAGTATTTT	DCDDCDCDCCCCEFHEDCCEGLGCCDDDDCBBCDCBDFD	TRBV13*00(1104)	TRBD1*00(30),TRBD2*00(30)	TRBJ2-3*00(214,3)	TRBC2*00(105,6)	457|469|494|0|12||60.0	7|13|36|18|24||30.0;11|17|48|18|24||30.0	26|41|69|24|39||75.0		TGTGCCAGCAGCACCCGCGTCCCGGATACGCAGTATTTT	33	CASSTRVPDTQYF	:::::::::0:-5:12:18:5:-11:24:24:-6:39:::
525	86	0.000341	TGCGCCAGCAGCTTGGGGTCGGAGACCCAGTACTTC	DBBDFEDBCCCCCDCFFECDADDCCBJLCDCFFDED	TRBV5-1*00(1187,3)		TRBJ2-5*00(213,9)	TRBC2*00(102,6)	427|443|463|0|16||80.0		25|40|68|21|36||75.0		TGCGCCAGCAGCTTGGGGTCGGAGACCCAGTACTTC	32	CASSLGSETQYF	:::::::::0:0:16:::::21:-5:36:::
526	86	0.000341	TGCGCCAGCAGCTCTGTAGCGGGGTACAATGAGCAGTTCTTC	DCDCBEDCDDHDDGFHHDABBEDCCECBDDDDDCGFDCCADE	TRBV5-1*00(1197,4)	TRBD2*00(35)	TRBJ2-1*00(228,5)	TRBC2*00(93,5)	427|440|463|0|13||65.0	21|28|48|16|23||35.0	24|42|70|24|42||90.0		TGCGCCAGCAGCTCTGTAGCGGGGTACAATGAGCAGTTCTTC	32	CASSSVAGYNEQFF	:::::::::0:-3:13:16:-5:-4:23:24:-4:42:::
527	86	0.000341	TGCGCCAGCAGCCTGGGGCGGGAGGCCAACACAGATACGCAGTATTTT	DDFCBGDBBCC@CBCFDCCAEDD@C@DBCCDEGHGGEFDEDCCBCEEF	TRBV4-3*00(1175,4)	TRBD2*00(40)	TRBJ2-3*00(229,8)	TRBC2*00(96,1)	427|440|464|0|13||65.0	23|31|48|17|25||40.0	22|41|69|29|48||95.0		TGCGCCAGCAGCCTGGGGCGGGAGGCCAACACAGATACGCAGTATTTT	31	CASSLGREANTDTQYF	:::::::::0:-4:13:17:-7:-1:25:29:-2:48:::
528	84	0.000333	TGTGCCACTCGGACAGGGGAAGTTAAGTTCTTC	DGGCDCDCCCJDEECCEEDCGCBDCDDEDDFEC	TRBV19*00(1145,9)	TRBD1*00(45)	TRBJ2-1*00(178,3)	TRBC2*00(103,9)	427|434|464|0|7||35.0	13|22|36|10|19||45.0	34|42|70|25|33||40.0		TGTGCCACTCGGACAGGGGAAGTTAAGTTCTTC	33	CATRTGEVKFF	:::::::::0:-10:7:10:-1:-2:19:25:-14:33:::
529	84	0.000333	TGTGCCAGCGGCTCCGCTTATAATTCACCCCTCCACTTT	ACDDADBCCAHEEDDCCBCDCFFACCCGEEBBADCCBHC	TRBV6-1*00(1143,1)	TRBD2*00(25)	TRBJ1-6*00(224,6)	TRBC1*00(108)	427|436|464|0|9||45.0	5|10|48|13|18||25.0	24|45|73|18|39||105.0		TGTGCCAGCGGCTCCGCTTATAATTCACCCCTCCACTTT	32	CASGSAYNSPLHF	:::::::::0:-8:9:13:11:-22:18:18:-4:39:::
530	84	0.000333	TGTGCCAGCACCGCTTCTCTGAACACTGAAGCTTTCTTT	EDDC@GDDCCADBCDBBCCDDACCDEDDDDDDDGCCEFD	TRBV6-5*00(1191,4)	TRBD2*00(25)	TRBJ1-1*00(237)	TRBC1*00(108)	427|437|464|0|10||50.0	5|10|48|10|15||25.0	20|40|68|19|39||100.0		TGTGCCAGCACCGCTTCTCTGAACACTGAAGCTTTCTTT	31	CASTASLNTEAFF	:::::::::0:-7:10:10:11:-22:15:19:0:39:::
531	84	0.000333	TGTGCCAGCAGTTCGCGACAGGGTCAGGGCTACACCTTC	DEFCCDCCCCDCDCCCDDCBCHDCBBBDBBDCDBBCBGD	TRBV27*00(1145,9)	TRBD1*00(35)	TRBJ1-2*00(199,7)	TRBC1*00(108,8)	427|440|464|0|13||65.0	14|21|36|16|23||35.0	28|40|68|27|39||60.0		TGTGCCAGCAGTTCGCGACAGGGTCAGGGCTACACCTTC	33	CASSSRQGQGYTF	:::::::::0:-4:13:16:-2:-3:23:27:-8:39:::
532	84	0.000333	TGTGCCAGCAGTTACTCGGACAGCTCCTACGAGCAGTACTTC	CCCFCCCDEEFAECCCDFDFEGDCCEDCDFDDCDCBCCDDEE	TRBV6-2*00(1094,8),TRBV6-3*00(1094,8)		TRBJ2-7*00(241,8)	TRBC2*00(95)	427|445|464|0|18||90.0;427|445|464|0|18||90.0		18|39|67|21|42||105.0		TGTGCCAGCAGTTACTCGGACAGCTCCTACGAGCAGTACTTC	32	CASSYSDSSYEQYF	:::::::::0:1:18:::::21:2:42:::
533	84	0.000333	TGTGCCAGCAGCTTAGCAGGAGGGAAGACCCAGTACTTC	DDDCFECEDDBCFDDCCEDFDDEDCECDBGDCDCFDDEC	TRBV7-2*00(1193,1)	TRBD2*00(30)	TRBJ2-5*00(206,5)	TRBC2*00(96,4)	430|447|467|0|17||85.0	26|32|48|18|24||30.0	26|40|68|25|39||70.0		TGTGCCAGCAGCTTAGCAGGAGGGAAGACCCAGTACTTC	33	CASSLAGGKTQYF	:::::::::0:0:17:18:-10:0:24:25:-6:39:::
534	84	0.000333	TGTGCCAGCAGCTTAGATCGCTTGAACACTGAAGCTTTCTTT	FDDCDFDDECCDDHCCDDDBBBEDCCCBCBCCEGDDFCDDGD	TRBV7-2*00(1138,8)		TRBJ1-1*00(238,1)	TRBC1*00(109,6)	430|446|467|0|16||80.0		20|40|68|22|42||100.0		TGTGCCAGCAGCTTAGATCGCTTGAACACTGAAGCTTTCTTT	33	CASSLDRLNTEAFF	:::::::::0:-1:16:::::22:0:42:::
535	84	0.000333	TGCAGTGCTAGAGGGGCAGGAGGGAAACCTTTCTTT	DCDDFCCDCDCCDFEBCCDCCCEECLDBCCMCDEIG	TRBV20-1*00(1198,5)	TRBD2*00(30)	TRBJ1-1*00(180)	TRBC1*00(106,7)	421|434|455|0|13||65.0	26|32|48|18|24||30.0	32|40|68|28|36||40.0		TGCAGTGCTAGAGGGGCAGGAGGGAAACCTTTCTTT	33	CSARGAGGKPFF	:::::::::0:-1:13:18:-10:0:24:28:-12:36:::
536	84	0.000333	TGCAGTGCTAGAGACTGGGACCGTTACAATGAGCAGTTCTTC	CDCCDHFEKCDDEEGCFLEDCDBBDCCDFDEDCDDCCDDDGE	TRBV20-1*00(1250,5)	TRBD1*00(25),TRBD2*00(25)	TRBJ2-1*00(228,9)	TRBC2*00(88,9)	421|435|455|0|14||70.0	12|17|36|16|21||25.0;16|21|48|16|21||25.0	24|42|70|24|42||90.0		TGCAGTGCTAGAGACTGGGACCGTTACAATGAGCAGTTCTTC	33	CSARDWDRYNEQFF	:::::::::0:0:14:16:0:-7:21:24:-4:42:::
537	84	0.000333	TGCAGTGCTAGAGAACTAGCGCAAGAGACCCAGTACTTC	CCCEGEFDIDDCDCFFDEDDDDCFDCHDDMDGCDDMMHE	TRBV20-1*00(1203,7)	TRBD2*00(35)	TRBJ2-5*00(226,3)	TRBC2*00(97,2)	421|435|455|0|14||70.0	19|26|48|14|21||35.0	22|40|68|21|39||90.0		TGCAGTGCTAGAGAACTAGCGCAAGAGACCCAGTACTTC	34	CSARELAQETQYF	:::::::::0:0:14:14:-3:-6:21:21:-2:39:::
538	83	0.000329	TGTGCCTGGAAGACTAGCGGGTCCTACGAGCAGTACTTC	DCBBBFCHCBDBCDCBBCFGCCADDCDCBCCBBCCDADF	TRBV30*00(1100,3)	TRBD2*00(50)	TRBJ2-7*00(223,5)	TRBC2*00(104)	421|431|455|0|10||50.0	18|28|48|11|21||50.0	21|39|67|21|39||90.0		TGTGCCTGGAAGACTAGCGGGTCCTACGAGCAGTACTTC	32	CAWKTSGSYEQYF	:::::::::0:-4:10:11:-2:-4:21:21:-1:39:::
539	83	0.000329	TGTGCCACCAGTGACCCGGACCGATACCAAGAGACCCAGTACTTC	BBDCBCFDFDCCCDEFCBFCBCCDDCGCEDDDCCCFFCDCCCCEC	TRBV24-1*00(1215,6)	TRBD1*00(25),TRBD2*00(25)	TRBJ2-5*00(243,8)	TRBC2*00(101,2)	427|441|465|0|14||70.0	9|14|36|14|19||25.0;13|18|48|14|19||25.0	19|40|68|24|45||105.0		TGTGCCACCAGTGACCCGGACCGATACCAAGAGACCCAGTACTTC	33	CATSDPDRYQETQYF	:::::::::0:-4:14:14:3:-10:19:24:1:45:::
540	83	0.000329	TGTGCCAGCAGTTTAGCGACTAGCGGGACTACTTACGAGCAGTACTTC	DDCCBFCA@@B>FECBBBDCBEDD@DDACACDDFDDCFEDECCMDDDC	TRBV28*00(1154,5)	TRBD2*00(55)	TRBJ2-7*00(212,4)	TRBC2*00(102)	427|442|464|0|15||75.0	18|29|48|17|28||55.0	24|39|67|33|48||75.0		TGTGCCAGCAGTTTAGCGACTAGCGGGACTACTTACGAGCAGTACTTC	29	CASSLATSGTTYEQYF	:::::::::0:-2:15:17:-2:-3:28:33:-4:48:::
541	83	0.000329	TGTGCCAGCAGTTACTCCGGGGCCGGCTACACCTTC	CCCC@DCCDCCECCBD?FAGEDDD@BADCCCCCBCC	TRBV6-6*00(1161,7)	TRBD1*00(25),TRBD2*00(25)	TRBJ1-2*00(197,1)	TRBC1*00(108,5)	427|444|464|0|17||85.0	19|24|36|18|23||25.0;29|34|48|19|24||25.0	28|40|68|24|36||60.0		TGTGCCAGCAGTTACTCCGGGGCCGGCTACACCTTC	30	CASSYSGAGYTF	:::::::::0:0:17:18:-7:0:23:24:-8:36:::
542	83	0.000329	TGTGCCAGCAGTTACTCACGGCTAGCGGGGATCTCCTACGAGCAGTACTTC	HCEDCFDDGCDBDCCDDHDDCCDDCDCGFDCBCCCCCDDCCBCCCEDCDEG	TRBV6-2*00(1106,9),TRBV6-3*00(1106,9)	TRBD2*00(35)	TRBJ2-7*00(236,8)	TRBC2*00(94,7)	427|444|464|0|17||85.0;427|444|464|0|17||85.0	20|27|48|21|28||35.0	16|39|67|28|51|SG19T|99.0		TGTGCCAGCAGTTACTCACGGCTAGCGGGGATCTCCTACGAGCAGTACTTC	33	CASSYSRLAGISYEQYF	:::::::::0:0:17:21:-4:-5:28:28:4:51:::
543	83	0.000329	TGTGCCAGCAGTCGACCGGGACAGGAGCTCCATGGCTACACCTTC	DCCFKECCDCCCDCCDDDGCDCDCCCCCDBDFCCICCCDDBCADC	TRBV25-1*00(1097,5)	TRBD1*00(50)	TRBJ1-2*00(208,6)	TRBC1*00(105,1)	427|439|464|0|12||60.0	10|20|36|15|25||50.0	26|40|68|31|45||70.0		TGTGCCAGCAGTCGACCGGGACAGGAGCTCCATGGCTACACCTTC	32	CASSRPGQELHGYTF	:::::::::0:-5:12:15:2:-4:25:31:-6:45:::
544	83	0.000329	TGTGCCAGCAGCCCCGGGACGAACAATGAGCAGTTCTTC	DFECDCCCCCC?EFCBFCDCCDCDBEECCDDFECDCBCC	TRBV7-3*00(1017,2)	TRBD1*00(40),TRBD2*00(40)	TRBJ2-1*00(220,3)	TRBC2*00(97,1)	430|442|467|0|12||60.0	9|17|36|12|20||40.0;13|21|48|12|20||40.0	25|42|70|22|39||85.0		TGTGCCAGCAGCCCCGGGACGAACAATGAGCAGTTCTTC	30	CASSPGTNNEQFF	:::::::::0:-5:12:12:3:-7:20:22:-5:39:::
545	83	0.000329	TGTGCCAGCAGCCCAGGGACAGGGACGGGTAATGAGCAGTTCTTC	CCDDBCECCBC@FFDDECBBBAFDCDCEECADCFCDDDECCDCIC	TRBV7-8*00(1088,1)	TRBD1*00(45)	TRBJ2-1*00(212,7)	TRBC2*00(103,8)	430|442|467|0|12||60.0	12|21|36|15|24||45.0	27|42|70|30|45||75.0		TGTGCCAGCAGCCCAGGGACAGGGACGGGTAATGAGCAGTTCTTC	31	CASSPGTGTGNEQFF	:::::::::0:-5:12:15:0:-3:24:30:-7:45:::
546	83	0.000329	TGTGCCAGCAGCCAAGAAAGGCATGAGCAGTTCTTC	DCCCAFDCCEDDDADCAGDDEGDDDDDDDDDDDDDE	TRBV4-2*00(1194,7)		TRBJ2-1*00(203,4)	TRBC2*00(101,5)	427|444|464|0|17||85.0		28|42|70|22|36||70.0		TGTGCCAGCAGCCAAGAAAGGCATGAGCAGTTCTTC	32	CASSQERHEQFF	:::::::::0:0:17:::::22:-8:36:::
547	83	0.000329	TGCAGTGCTAGGTCCGGGACTAGCGACCACAATGAGCAGTTCTTC	DEDEGEDEGDCEDEJCIKDCDDCCCCEDDDCDGCEDFCEJDDCJC	TRBV20-1*00(1228,3)	TRBD2*00(60)	TRBJ2-1*00(224,7)	TRBC2*00(100,8)	421|432|455|0|11||55.0	14|26|48|13|25||60.0	25|42|70|28|45||85.0		TGCAGTGCTAGGTCCGGGACTAGCGACCACAATGAGCAGTTCTTC	34	CSARSGTSDHNEQFF	:::::::::0:-3:11:13:2:-6:25:28:-5:45:::
548	81	0.000321	TGTGCCATCAGTGACGCAGGGGAGGACACTGAAGCTTTCTTT	CCBC@DDCDCBCEDBBBDDGFDCBDDDCCDFCFBBCHCDBED	TRBV10-3*00(1300,8)	TRBD1*00(30),TRBD2*00(30)	TRBJ1-1*00(221,9)	TRBC1*00(109,3)	427|441|464|0|14||70.0	16|22|36|16|22||30.0;25|31|48|19|25||30.0	23|40|68|25|42||85.0		TGTGCCATCAGTGACGCAGGGGAGGACACTGAAGCTTTCTTT	31	CAISDAGEDTEAFF	:::::::::0:-3:14:16:-4:-2:22:25:-3:42:::
549	81	0.000321	TGTGCCAGCAGTTTATCATGGGGAAGCTATGGCTACACCTTC	CDCFCEGCCCC@KDGBBBDDFHCDCCCCEDFBCBBBCDDECC	TRBV27*00(1223,2)		TRBJ1-2*00(219,3)	TRBC1*00(109,4)	427|444|464|0|17||85.0		24|40|68|26|42||80.0		TGTGCCAGCAGTTTATCATGGGGAAGCTATGGCTACACCTTC	31	CASSLSWGSYGYTF	:::::::::0:0:17:::::26:-4:42:::
550	81	0.000321	TGTGCCAGCAGTTTAATCGGGATCTCAGCTTTCTTT	FDCFADDFDCF?FK@DDC?FDCCDCECDC?MDD?GE	TRBV28*00(1219)	TRBD1*00(25),TRBD2*00(25)	TRBJ1-1*00(189,4)	TRBC1*00(107,4)	427|442|464|0|15||75.0	11|16|36|17|22||25.0;15|20|48|17|22||25.0	30|40|68|26|36||50.0		TGTGCCAGCAGTTTAATCGGGATCTCAGCTTTCTTT	30	CASSLIGISAFF	:::::::::0:-2:15:17:1:-8:22:26:-10:36:::
551	81	0.000321	TGTGCCAGCAGTGCCGGGACAGGTTCCTACGAGCAGTACTTC	CDDC@CCDDDCEEDCDEEDCDDFHFCDDDDCCGECEDCFKED	TRBV6-1*00(1156)	TRBD1*00(50)	TRBJ2-7*00(226,9)	TRBC2*00(96,6)	427|440|464|0|13||65.0	10|20|36|13|23||50.0	21|39|67|24|42||90.0		TGTGCCAGCAGTGCCGGGACAGGTTCCTACGAGCAGTACTTC	31	CASSAGTGSYEQYF	:::::::::0:-4:13:13:2:-4:23:24:-1:42:::
552	81	0.000321	TGTGCCAGCAGTGAGATCTATAGCAATCAGCCCCAGCATTTT	CECCDCDCCCDDCCCDECDFDCDDFHECDCBLFEDCCCDKMC	TRBV2*00(1100)		TRBJ1-5*00(260,2)	TRBC1*00(107,5)	430|444|467|0|14||70.0		17|42|70|17|42||125.0		TGTGCCAGCAGTGAGATCTATAGCAATCAGCCCCAGCATTTT	33	CASSEIYSNQPQHF	:::::::::0:-3:14:::::17:3:42:::
553	81	0.000321	TGTGCCAGCAGTGAAGAACAGGGAAGCGGCACAGATACGCAGTATTTT	DHIDGEEDCHIIDBDGADCCEGDCECC@CCCDFDCDCBCBCCCCDLHE	TRBV6-1*00(1191,4)	TRBD1*00(30)	TRBJ2-3*00(237,8)	TRBC2*00(105,1)	427|443|464|0|16||80.0	15|21|36|17|23||30.0	21|41|69|28|48||100.0		TGTGCCAGCAGTGAAGAACAGGGAAGCGGCACAGATACGCAGTATTTT	31	CASSEEQGSGTDTQYF	:::::::::0:-1:16:17:-3:-3:23:28:-1:48:::
554	81	0.000321	TGTGCCAGCAGCTTGATCACTGAAGCTTTCTTT	DEDDCDDCDCFCFDCDDCCGDCBFBCDHEDAFD	TRBV7-2*00(1115,4)		TRBJ1-1*00(222,4)	TRBC1*00(108,4)	430|444|467|0|14||70.0		20|40|68|13|33|SA23T|84.0		TGTGCCAGCAGCTTGATCACTGAAGCTTTCTTT	32	CASSLITEAFF	:::::::::0:-3:14:::::13:0:33:::
555	81	0.000321	TGTGCCAGCAGCCGTCGCGGTAGCGGGATGAGCTCCTACAATGAGCAGTTCTTC	GGGICFFCCCDCEDEDCGCHIIDFEHFDDDDCGCBDCCDDEHFDJDCDDFDEEG	TRBV7-3*00(875,4)	TRBD2*00(40)	TRBJ2-1*00(262,1)	TRBC2*00(102,6)	430|442|467|0|12||60.0	21|29|48|20|28||40.0	17|42|70|29|54||125.0		TGTGCCAGCAGCCGTCGCGGTAGCGGGATGAGCTCCTACAATGAGCAGTTCTTC	33	CASSRRGSGMSSYNEQFF	:::::::::0:-5:12:20:-5:-3:28:29:3:54:::
556	81	0.000321	TGTGCCAGCAGCCAAGTAAGCGGGAGCAATCAGCCCCAGCATTTT	CDDEDEFBCBBBECGFDCDDGBGECCDAFDDDDAFHEDCCB>DCD	TRBV3-1*00(1177,4)	TRBD2*00(30)	TRBJ1-5*00(238,3)	TRBC1*00(107,8)	427|443|464|0|16||80.0	22|28|48|18|24||30.0	21|42|70|24|45||105.0		TGTGCCAGCAGCCAAGTAAGCGGGAGCAATCAGCCCCAGCATTTT	29	CASSQVSGSNQPQHF	:::::::::0:-1:16:18:-6:-4:24:24:-1:45:::
557	81	0.000321	TGTGCCAGCAGCGTAGACCCAGGGACTAACTATGGCTACACCTTC	CDDDDDCCCCCCCLEDDBLFDAGCCCJDDCCCDCCBBCCBBB@CC	TRBV9*00(1173,7)	TRBD1*00(25)	TRBJ1-2*00(236,3)	TRBC1*00(109,6)	427|443|463|0|16||80.0	16|21|36|19|24||25.0	20|40|68|25|45||100.0		TGTGCCAGCAGCGTAGACCCAGGGACTAACTATGGCTACACCTTC	31	CASSVDPGTNYGYTF	:::::::::0:0:16:19:-4:-3:24:25:0:45:::
558	81	0.000321	TGTGCCAGCAGGGACAGTCTGAACACTGAAGCTTTCTTT	CBCCCDFDCBDGCBCDDFCCDCFDBCCEAFDCCFCCBLF	TRBV6-5*00(1157,8)	TRBD1*00(30)	TRBJ1-1*00(235,9)	TRBC1*00(107)	427|438|464|0|11||55.0	13|19|36|11|17||30.0	20|40|68|19|39||100.0		TGTGCCAGCAGGGACAGTCTGAACACTGAAGCTTTCTTT	32	CASRDSLNTEAFF	:::::::::0:-6:11:11:-1:-5:17:19:0:39:::
559	81	0.000321	TGCGCCAGCAGCCTACTCGGGGAGACAGGTTACAATGAGCAGTTCTTC	CBBCEFCCBBC@CCCDDCDKHCCCCDDDEAFECBDDCDCDDD@DCAGC	TRBV5-1*00(1189,3)	TRBD1*00(30)	TRBJ2-1*00(228,8)	TRBC2*00(94,8)	427|439|463|0|12||60.0	14|20|36|23|29||30.0	24|42|70|30|48||90.0		TGCGCCAGCAGCCTACTCGGGGAGACAGGTTACAATGAGCAGTTCTTC	31	CASSLLGETGYNEQFF	:::::::::0:-4:12:23:-2:-4:29:30:-4:48:::
560	81	0.000321	TGCAGTGCTAGAGATGAGGTGAAACAGAATGGCTACACCTTC	CCCCEFCIDDECFDEECFECDBGFDDCDHEIBCCCCDDCFCC	TRBV20-1*00(1182,4)		TRBJ1-2*00(208,8)	TRBC1*00(107,5)	421|436|455|0|15||75.0		26|40|68|28|42||70.0		TGCAGTGCTAGAGATGAGGTGAAACAGAATGGCTACACCTTC	33	CSARDEVKQNGYTF	:::::::::0:1:15:::::28:-6:42:::
561	81	0.000321	TGCAGTGCCTCCGGCCCCATTCCCGGGACTAGCTATGAGCAGTTCTTC	DCDDFDGICCDDCECFGDCCDELECGCDCCCCCCDCDDCCEFDGDCEC	TRBV20-1*00(1247,3)	TRBD2*00(65)	TRBJ2-1*00(209,2)	TRBC2*00(96,5)	421|429|455|0|8||40.0	12|25|48|20|33||65.0	28|42|70|34|48||70.0		TGCAGTGCCTCCGGCCCCATTCCCGGGACTAGCTATGAGCAGTTCTTC	34	CSASGPIPGTSYEQFF	:::::::::0:-6:8:20:4:-7:33:34:-8:48:::
562	81	0.000321	TGCAGCGCAAGGACTAGCGGGAGGGCTGGCGACGAGCAGTACTTC	CCDCBBBBACCEBDCDCDAGDEBFCCC@ECDCCDCEGFDCBCBCC	TRBV29-1*00(1188,2)	TRBD2*00(80)	TRBJ2-7*00(202,6)	TRBC2*00(95,2)	421|428|455|0|7||35.0	17|33|48|10|26||80.0	25|39|67|31|45||70.0		TGCAGCGCAAGGACTAGCGGGAGGGCTGGCGACGAGCAGTACTTC	31	CSARTSGRAGDEQYF	:::::::::0:-7:7:10:-1:1:26:31:-5:45:::
563	80	0.000317	TGTGCCACCAGTGACCGGAGATTGGGCCAGTACTTC	CDCEDDFEDECDCCFDFEDCCCFCFECCCCDDEFEC	TRBV24-1*00(1171,1)		TRBJ2-5*00(190)	TRBC2*00(104,5)	427|441|465|0|14||70.0		30|40|68|26|36||50.0		TGTGCCACCAGTGACCGGAGATTGGGCCAGTACTTC	34	CATSDRRLGQYF	:::::::::0:-4:14:::::26:-10:36:::
564	80	0.000317	TGTGCCAGCACCATACAGACAGGGGCTAACACTGAAGCTTTCTTT	CCCCECDCCCDCDECCDECCCBDDBBDDCCCCCCDECBCECCEEE	TRBV27*00(1144,1)	TRBD1*00(40)	TRBJ1-1*00(228,8)	TRBC1*00(109,6)	427|437|464|0|10||50.0	14|22|36|17|25||40.0	22|40|68|27|45||90.0		TGTGCCAGCACCATACAGACAGGGGCTAACACTGAAGCTTTCTTT	33	CASTIQTGANTEAFF	:::::::::0:-7:10:17:-2:-2:25:27:-2:45:::
565	80	0.000317	TGTGCCAGCAGTTTTAGCAATCAGCCCCAGCATTTT	CCDBABCCCCCBEFCBBDCCDCFCBIGMDBBCCEEC	TRBV12-4*00(1212,1)		TRBJ1-5*00(248,2)	TRBC1*00(109,1)	430|444|467|0|14||70.0		20|42|70|14|36||110.0		TGTGCCAGCAGTTTTAGCAATCAGCCCCAGCATTTT	32	CASSFSNQPQHF	:::::::::0:-3:14:::::14:0:36:::
566	80	0.000317	TGTGCCAGCAGTCGGGAGGCGGGAGCCCTCCTCTTC	DDFFCFEIJLDFCBEDCDCCCEEECAGDDBGCC@DD	TRBV5-4*00(1174,2)	TRBD2*00(35)	TRBJ2-1*00(160,8)	TRBC2*00(100,7)	427|438|463|0|11||55.0	23|30|48|18|25||35.0	37|42|70|31|36||25.0		TGTGCCAGCAGTCGGGAGGCGGGAGCCCTCCTCTTC	31	CASSREAGALLF	:::::::::0:-5:11:18:-7:-2:25:31:-17:36:::
567	80	0.000317	TGTGCCAGCAGTGAAGGAAGCGGTTCCTCCTACGAGCAGTACTTC	BBCCADEDDBCECCCAAFDCCBDADBDCADDCCFDCCCEEDCCED	TRBV6-1*00(1188)	TRBD2*00(25)	TRBJ2-7*00(228,6)	TRBC2*00(95,7)	427|443|464|0|16||80.0	22|27|48|18|23||25.0	20|39|67|26|45||95.0		TGTGCCAGCAGTGAAGGAAGCGGTTCCTCCTACGAGCAGTACTTC	32	CASSEGSGSSYEQYF	:::::::::0:-1:16:18:-6:-5:23:26:0:45:::
568	80	0.000317	TGTGCCAGCAGTACAAAGCGGGAGGGCCGAAGGAATGAGCAGTTCTTC	CCDDECCCCCDCDDDECDEDDCCAFB?DB@BDDAEDCDFDCEACDBEE	TRBV6-2*00(1089,3),TRBV6-3*00(1089,3)	TRBD2*00(60)	TRBJ2-1*00(213)	TRBC2*00(101,5)	427|439|464|0|12||60.0;427|439|464|0|12||60.0	22|34|48|16|28||60.0	27|42|70|33|48||75.0		TGTGCCAGCAGTACAAAGCGGGAGGGCCGAAGGAATGAGCAGTTCTTC	30	CASSTKREGRRNEQFF	:::::::::0:-5:12:16:-6:2:28:33:-7:48:::
569	80	0.000317	TGTGCCAGCAGCTCGGCTGTTAGCGGGAACCCCTACGAGCAGTACTTC	CDFCFBCDCDDBDCCBDCC@CCCDDMCDFEGFEECCBCBCCCDCDCFD	TRBV6-2*00(1069,5),TRBV6-3*00(1069,5)	TRBD2*00(40)	TRBJ2-7*00(223)	TRBC2*00(93,2)	427|438|464|0|11||55.0;427|438|464|0|11||55.0	21|29|48|20|28||40.0	22|39|67|31|48||85.0		TGTGCCAGCAGCTCGGCTGTTAGCGGGAACCCCTACGAGCAGTACTTC	31	CASSSAVSGNPYEQYF	:::::::::0:-6:11:20:-5:-3:28:31:-2:48:::
570	80	0.000317	TGTGCCAGCAGCCCGGGACAGACTAACTATGGCTACACCTTC	CCCCDBDDCCCCECBEDCDCDCCCDGDDDGDCDCECBBDBCC	TRBV7-2*00(1121)	TRBD1*00(45)	TRBJ1-2*00(240)	TRBC1*00(105,9)	430|442|467|0|12||60.0	10|19|36|12|21||45.0	20|40|68|22|42||100.0		TGTGCCAGCAGCCCGGGACAGACTAACTATGGCTACACCTTC	33	CASSPGQTNYGYTF	:::::::::0:-5:12:12:2:-5:21:22:0:42:::
571	80	0.000317	TGTGCCAGCAGCCCGGACGTGGTGGGGACCCAGTACTTC	DCCCCBCDDBCCMCDCDCDEECCBEEDCBFECHDCDDGD	TRBV12-3*00(1115,4)	TRBD1*00(25),TRBD2*00(25)	TRBJ2-5*00(204,6)	TRBC2*00(102,1)	430|441|467|0|11||55.0	9|14|36|11|16||25.0;13|18|48|11|16||25.0	27|40|68|26|39||65.0		TGTGCCAGCAGCCCGGACGTGGTGGGGACCCAGTACTTC	33	CASSPDVVGTQYF	:::::::::0:-6:11:11:3:-10:16:26:-7:39:::
572	80	0.000317	TGTGCCAGCAAGGGACAGGGTAACACTGAAGCTTTCTTT	DCCEAGDDCBCBFECDCAEHCCFECECCDDECAMCCAGD	TRBV11-2*00(1161,5)	TRBD1*00(45)	TRBJ1-1*00(228,8)	TRBC1*00(105,3)	430|440|467|0|10||50.0	12|21|36|11|20||45.0	22|40|68|21|39||90.0		TGTGCCAGCAAGGGACAGGGTAACACTGAAGCTTTCTTT	32	CASKGQGNTEAFF	:::::::::0:-7:10:11:0:-3:20:21:-2:39:::
573	80	0.000317	TGCAGTGCTACCGACCGACTAGCGGGCGTGGATGAGCAGTTCTTC	EEDDCFDEIEFGKEMELGFIJFDHGCBBBDDDEEGFCCDACCDEF	TRBV20-1*00(1181,4)	TRBD2*00(50)	TRBJ2-1*00(207,1)	TRBC2*00(99,6)	421|431|455|0|10||50.0	18|28|48|16|26||50.0	28|42|70|31|45||70.0		TGCAGTGCTACCGACCGACTAGCGGGCGTGGATGAGCAGTTCTTC	32	CSATDRLAGVDEQFF	:::::::::0:-4:10:16:-2:-4:26:31:-8:45:::
574	80	0.000317	TGCAGCGTTGGCAGTTCCTACGAGCAGTACTTC	EDCCCCBADADDCDCDCCCCDCCCFCBBBCEDD	TRBV29-1*00(1147,7)		TRBJ2-7*00(221,9)	TRBC2*00(96,3)	421|431|455|0|10||50.0		21|39|67|15|33||90.0		TGCAGCGTTGGCAGTTCCTACGAGCAGTACTTC	32	CSVGSSYEQYF	:::::::::0:-4:10:::::15:-1:33:::
575	78	0.000309	TGTGCCTGCAGTGCTAGCACAGATACGCAGTATTTT	DDIIFJKDDFGGIFEECCCCFDDDECCCCBBBCEFF	TRBV30*00(1164,3)		TRBJ2-3*00(264,5)	TRBC2*00(97,9)	421|434|455|0|13|SG429C|49.0		15|41|69|10|36||130.0		TGTGCCTGCAGTGCTAGCACAGATACGCAGTATTTT	33	CACSASTDTQYF	:::::::::0:-1:13:::::10:5:36:::
576	78	0.000309	TGTGCCATTACGACAACTAACTATGGCTACACCTTC	CCCDADCHEDCDCCCCCDDCDEDCCCCBABDDCBDD	TRBV10-3*00(1305)		TRBJ1-2*00(233,2)	TRBC1*00(106,4)	427|435|464|0|8||40.0		20|40|68|16|36||100.0		TGTGCCATTACGACAACTAACTATGGCTACACCTTC	32	CAITTTNYGYTF	:::::::::0:-9:8:::::16:0:36:::
577	78	0.000309	TGTGCCACCCGGTTGACTAATGACCTCAAGCAGCCCCAGCATTTT	CCDCACBDDCADAECCCDAGDDC@BCEFEHDGDAKFDDBBBACCC	TRBV6-5*00(1113,4)	TRBD1*00(25),TRBD2*00(25)	TRBJ1-5*00(201,5)	TRBC1*00(105)	427|434|464|0|7||35.0	9|14|36|7|12||25.0;13|18|48|7|12||25.0	23|42|70|26|45|ST26G|79.0		TGTGCCACCCGGTTGACTAATGACCTCAAGCAGCCCCAGCATTTT	31	CATRLTNDLKQPQHF	:::::::::0:-10:7:7:3:-10:12:26:-3:45:::
578	78	0.000309	TGTGCCAGCACCTTGACAGACTCTGGAAACACCATATATTTT	DFCCCCCCDDDDCECGCCDFFDDCCDCECCDFEDDCCDAFDD	TRBV7-2*00(1192,3)	TRBD1*00(25)	TRBJ1-3*00(250)	TRBC1*00(109,9)	430|444|467|0|14|SG440C|54.0	14|19|36|14|19||25.0	20|42|70|20|42||110.0		TGTGCCAGCACCTTGACAGACTCTGGAAACACCATATATTTT	32	CASTLTDSGNTIYF	:::::::::0:-3:14:14:-2:-5:19:20:0:42:::
579	78	0.000309	TGTGCCAGCAGTTTAAGGCGAGAGACCCAGTACTTC	CFCCCEDDCBBADCBEDDFCCCCCCDFDDECCDCDC	TRBV27*00(1138,4)		TRBJ2-5*00(219,2)	TRBC2*00(104,9)	427|442|464|0|15||75.0		24|40|68|20|36||80.0		TGTGCCAGCAGTTTAAGGCGAGAGACCCAGTACTTC	32	CASSLRRETQYF	:::::::::0:-2:15:::::20:-4:36:::
580	78	0.000309	TGTGCCAGCAGTTACTCGGCAGAGAACACTGAAGCTTTCTTT	CCCCDDDCCCECFCCCDDDBDEDDDDCDCDCCGCCCFCCDFJ	TRBV6-2*00(1061,8),TRBV6-3*00(1061,8)		TRBJ1-1*00(234)	TRBC1*00(109,6)	427|445|464|0|18||90.0;427|445|464|0|18||90.0		21|40|68|23|42||95.0		TGTGCCAGCAGTTACTCGGCAGAGAACACTGAAGCTTTCTTT	33	CASSYSAENTEAFF	:::::::::0:1:18:::::23:-1:42:::
581	78	0.000309	TGTGCCAGCAGTCGTCTTACTAGCGCGGATACGCAGTATTTT	CEDEAFDCDCDDDJCCCGEJGKGGFDDDDFEDCCCCCC@FFD	TRBV6-5*00(1155,3)		TRBJ2-3*00(219)	TRBC2*00(97,7)	427|439|464|0|12||60.0		18|41|69|19|42|SA23GSA25G|83.0		TGTGCCAGCAGTCGTCTTACTAGCGCGGATACGCAGTATTTT	31	CASSRLTSADTQYF	:::::::::0:-5:12:::::19:2:42:::
582	78	0.000309	TGTGCCAGCAGCTTAGAGGCAGCCAATTCACCCCTCCACTTT	CBCBBDCCCCBCDCCCC@FBCCBECECCCCBDCCBACBCAFC	TRBV7-9*00(1229)		TRBJ1-6*00(219,5)	TRBC1*00(106,6)	430|446|467|0|16||80.0		27|45|73|24|42||90.0		TGTGCCAGCAGCTTAGAGGCAGCCAATTCACCCCTCCACTTT	31	CASSLEAANSPLHF	:::::::::0:-1:16:::::24:-7:42:::
583	78	0.000309	TGTGCCAGCAGCTCCCCAGACAGGGTTGCGCAGTATTTT	EDDEFHEDCCBCBBJJICFDDCAHEDFCDFDDDCC;DFC	TRBV7-2*00(1198,3)	TRBD1*00(35)	TRBJ2-3*00(194,5)	TRBC2*00(100,4)	430|443|467|0|13||65.0	14|21|36|18|25||35.0	30|41|69|28|39||55.0		TGTGCCAGCAGCTCCCCAGACAGGGTTGCGCAGTATTTT	26	CASSSPDRVAQYF	:::::::::0:-4:13:18:-2:-3:25:28:-10:39:::
584	78	0.000309	TGTGCCAGCAGCCGGGGCTCGACGGCATTATATGGCTACACCTTC	FCCCBEBBAACBDBEEAACDCCEBFECBGEDDCBCCDCCBACADC	TRBV6-5*00(1104,9)	TRBD1*00(25),TRBD2*00(25)	TRBJ1-2*00(202,6)	TRBC1*00(107)	427|438|464|0|11||55.0	10|15|36|11|16||25.0;14|19|48|11|16||25.0	25|40|68|30|45||75.0		TGTGCCAGCAGCCGGGGCTCGACGGCATTATATGGCTACACCTTC	32	CASSRGSTALYGYTF	:::::::::0:-6:11:11:2:-9:16:30:-5:45:::
585	78	0.000309	TGTGCCAGCAGGTCCCAGGGCTCCTACGAGCAGTACTTC	CCCCBDDFCCBDCBKCBDFBBDFGDIDEDCFEGFECGCD	TRBV28*00(1161,6)	TRBD1*00(25),TRBD2*00(25)	TRBJ2-7*00(238,7)	TRBC2*00(103,8)	427|438|464|0|11||55.0	7|12|36|11|16||25.0;11|16|48|11|16||25.0	19|39|67|19|39||100.0		TGTGCCAGCAGGTCCCAGGGCTCCTACGAGCAGTACTTC	33	CASRSQGSYEQYF	:::::::::0:-6:11:11:5:-12:16:19:1:39:::
586	78	0.000309	TGTGCCAGCAGACTCGGGACAGGGCTCACAGATACGCAGTATTTT	DDDFAHECDCDBDBCBFDCCCBKCDBCCDGDGECCEHECDDCCCC	TRBV6-1*00(1158,2)	TRBD1*00(50)	TRBJ2-3*00(231,4)	TRBC2*00(100,4)	427|438|464|0|11||55.0	11|21|36|14|24||50.0	22|41|69|26|45||95.0		TGTGCCAGCAGACTCGGGACAGGGCTCACAGATACGCAGTATTTT	32	CASRLGTGLTDTQYF	:::::::::0:-6:11:14:1:-3:24:26:-2:45:::
587	78	0.000309	TGTGCCAGCAACGGGCAGGGAGACACCATATATTTT	CCBCBECBCBCCDFCCBCFDCBBCBADCDCBCBGFD	TRBV6-6*00(1151)		TRBJ1-3*00(211,4)	TRBC1*00(108,6)	427|437|464|0|10||50.0		24|42|70|18|36|SA27G|74.0		TGTGCCAGCAACGGGCAGGGAGACACCATATATTTT	32	CASNGQGDTIYF	:::::::::0:-7:10:::::18:-4:36:::
588	78	0.000309	TGCAGTGCGCCGGGACAGGGGAACACTGAAGCTTTCTTT	CCCDDDCCDCGKKCECCEEFDDFDDJCDDDECCECCBJG	TRBV20-1*00(1168,3)	TRBD1*00(55)	TRBJ1-1*00(234,7)	TRBC1*00(108,8)	421|429|455|0|8||40.0	10|21|36|9|20||55.0	21|40|68|20|39||95.0		TGCAGTGCGCCGGGACAGGGGAACACTGAAGCTTTCTTT	33	CSAPGQGNTEAFF	:::::::::0:-6:8:9:2:-3:20:20:-1:39:::
589	78	0.000309	TGCAGCGTTGGCGCGAGGGATGGCTACACCTTC	CCCCBBC@E@CCEDDD@FDCCBBBCCCCFC@CF	TRBV29-1*00(1213,8)	TRBD2*00(29)	TRBJ1-2*00(203,1)	TRBC1*00(108,4)	421|431|455|0|10||50.0	23|32|48|10|19|SG26C|29.0	26|40|68|19|33||70.0		TGCAGCGTTGGCGCGAGGGATGGCTACACCTTC	31	CSVGARDGYTF	:::::::::0:-4:10:10:-7:0:19:19:-6:33:::
590	76	0.000301	TGTGCCACCCGCGGACTAGCGGAACACAATGAGCAGTTCTTC	DFFDADC@LGCJBFEFCDCDFDAEDCCBECEDCDDEAEIACD	TRBV6-4*00(1137)	TRBD2*00(50)	TRBJ2-1*00(222,2)	TRBC2*00(96,3)	427|434|464|0|7||35.0	17|27|48|12|22||50.0	25|42|70|25|42||85.0		TGTGCCACCCGCGGACTAGCGGAACACAATGAGCAGTTCTTC	31	CATRGLAEHNEQFF	:::::::::0:-10:7:12:-1:-5:22:25:-5:42:::
591	76	0.000301	TGTGCCAGCTCACCAAGCCCAGATACGCAGTATTTT	CCDFHFCDDCDEDDHCCILDHHJGCGFCCDJDEDEC	TRBV18*00(1209,2)		TRBJ2-3*00(225,8)	TRBC2*00(98,4)	430|445|467|0|15||75.0		20|41|69|15|36|SA23C|89.0		TGTGCCAGCTCACCAAGCCCAGATACGCAGTATTTT	34	CASSPSPDTQYF	:::::::::0:-2:15:::::15:0:36:::
592	76	0.000301	TGTGCCAGCAGTTCGGCTAATTCACCCCTCCACTTT	CDCCBECDDCCBDCBCCBCCBCBBBEDBBEDDCAEC	TRBV6-6*00(1180,7)		TRBJ1-6*00(216,3)	TRBC1*00(109)	427|440|464|0|13||65.0		26|45|73|17|36||95.0		TGTGCCAGCAGTTCGGCTAATTCACCCCTCCACTTT	32	CASSSANSPLHF	:::::::::0:-4:13:::::17:-6:36:::
593	76	0.000301	TGTGCCAGCAGTGACACCGATGGACAGGGAGGAAATGAGCAGTTCTTC	CCDDAIGCICCDCCFCBCDCBDDDDDDFBBBGBDDCDDCDDDDDCCDC	TRBV6-4*00(1206,2)	TRBD1*00(40)	TRBJ2-1*00(211,7)	TRBC2*00(90,4)	427|442|464|0|15||75.0	13|21|36|21|29||40.0	27|42|70|33|48||75.0		TGTGCCAGCAGTGACACCGATGGACAGGGAGGAAATGAGCAGTTCTTC	32	CASSDTDGQGGNEQFF	:::::::::0:-2:15:21:-1:-3:29:33:-7:48:::
594	76	0.000301	TGTGCCAGCAGTGAACAGGGGAAGACAGATACGCAGTATTTT	FDECBDHFDCECHDCDCDFFCCCCEDGCCDDCBDKEDBCDDC	TRBV28*00(1120)	TRBD1*00(35)	TRBJ2-3*00(223,3)	TRBC2*00(102,1)	427|439|464|0|12||60.0	15|22|36|14|21||35.0	23|41|69|24|42||90.0		TGTGCCAGCAGTGAACAGGGGAAGACAGATACGCAGTATTTT	33	CASSEQGKTDTQYF	:::::::::0:-5:12:14:-3:-2:21:24:-3:42:::
595	76	0.000301	TGTGCCAGCAGCTTAGCACTAGTCAGCACAGATACGCAGTATTTT	DCEDCDDECCCDDJCCGGGGFEEDCCDCCGJLIECCDCBCC?DDD	TRBV7-2*00(1206,6)		TRBJ2-3*00(241,3)	TRBC2*00(95,9)	430|451|467|0|21|SG447A|89.0		20|41|69|24|45||105.0		TGTGCCAGCAGCTTAGCACTAGTCAGCACAGATACGCAGTATTTT	30	CASSLALVSTDTQYF	:::::::::0:4:21:::::24:0:45:::
596	76	0.000301	TGTGCCAGCAGCCTGTACAATGAGCAGTTCTTC	EFEMBECCDDCDCBCCDCDDCDCCCCDBGEAEE	TRBV7-8*00(1084,4)		TRBJ2-1*00(228,1)	TRBC2*00(101,5)	430|442|467|0|12||60.0		24|42|70|15|33||90.0		TGTGCCAGCAGCCTGTACAATGAGCAGTTCTTC	32	CASSLYNEQFF	:::::::::0:-5:12:::::15:-4:33:::
597	76	0.000301	TGTGCCAGCAGGACTAGCGGGAGGGATGAGCAGTTCTTC	DDFCCCCDCCCDDCBCCCDEBBDECCCCCCEDDBDDDEC	TRBV6-2*00(1042,7),TRBV6-3*00(1042,7)	TRBD2*00(70)	TRBJ2-1*00(208)	TRBC2*00(99,5)	427|438|464|0|11||55.0;427|438|464|0|11||55.0	18|32|48|11|25||70.0	28|42|70|25|39||70.0		TGTGCCAGCAGGACTAGCGGGAGGGATGAGCAGTTCTTC	33	CASRTSGRDEQFF	:::::::::0:-6:11:11:-2:0:25:25:-8:39:::
598	76	0.000301	TGCAGTGCTCCGGAGGCAGCGGAGACCCAGTACTTC	CDDFDDDCDEGDFDDCCCCCDDFCBDFDCFCDCDGC	TRBV20-1*00(1206,8)	TRBD2*00(25)	TRBJ2-5*00(213,5)	TRBC2*00(102,1)	421|430|455|0|9||45.0	26|31|48|11|16||25.0	25|40|68|21|36||75.0		TGCAGTGCTCCGGAGGCAGCGGAGACCCAGTACTTC	33	CSAPEAAETQYF	:::::::::0:-5:9:11:-10:-1:16:21:-5:36:::
599	76	0.000301	TGCAGTGCTAGAGAGGAGACCCAGTACTTC	CCCDEDDFCDCDFDEECCCIIGFGDDDGGC	TRBV20-1*00(1206,9)		TRBJ2-5*00(214,3)	TRBC2*00(99,6)	421|435|455|0|14||70.0		25|40|68|15|30||75.0		TGCAGTGCTAGAGAGGAGACCCAGTACTTC	34	CSAREETQYF	:::::::::0:0:14:::::15:-5:30:::
600	76	0.000301	TGCAGTGCCGGGATCTTAACGGGAGGGCCTTCAGAGACCCAGTACTTC	EGGFEEGJGLMFHHEGJFDEEIGFCECBCCDDCFDDCCGECDDCEDFC	TRBV20-1*00(1220,8)	TRBD2*00(50)	TRBJ2-5*00(218,7)	TRBC2*00(101,8)	421|429|455|0|8||40.0	24|34|48|19|29||50.0	24|40|68|32|48||80.0		TGCAGTGCCGGGATCTTAACGGGAGGGCCTTCAGAGACCCAGTACTTC	33	CSAGILTGGPSETQYF	:::::::::0:-6:8:19:-8:2:29:32:-4:48:::
601	75	0.000297	TGTGCCACCAGCCCCACACTAGCTGACTCCTACAATGAGCAGTTCTTC	GCDECFCDCDDEEFCGDCCDGBBCDDCDCDDEDFGDDGFCEGBCDBDD	TRBV15*00(1027,1)	TRBD2*00(30)	TRBJ2-1*00(249,6)	TRBC2*00(104,8)	427|439|464|0|12||60.0	19|25|48|17|23||30.0	20|42|70|26|48||110.0		TGTGCCACCAGCCCCACACTAGCTGACTCCTACAATGAGCAGTTCTTC	33	CATSPTLADSYNEQFF	:::::::::0:-5:12:17:-3:-7:23:26:0:48:::
602	75	0.000297	TGTGCCACCAGCAGGCGAATGACAGGGGATGGCTACACCTTC	CDEFECECFFDDFGEEEEFGDDDFDLMEDCBBDDDDGDCDCC	TRBV15*00(1061,1)	TRBD1*00(40)	TRBJ1-2*00(206,4)	TRBC1*00(109,6)	427|441|464|0|14||70.0	14|22|36|20|28||40.0	26|40|68|28|42||70.0		TGTGCCACCAGCAGGCGAATGACAGGGGATGGCTACACCTTC	33	CATSRRMTGDGYTF	:::::::::0:-3:14:20:-2:-2:28:28:-6:42:::
603	75	0.000297	TGTGCCAGCACCTCTCCCCGAAGGGGTAGCGCGCAAAGCTCCTACAATGAGCAGTTCTTC	CCGDCGLEFCBECCDCJIJD@C@FGGFFCCCCDDAHEBBBCECEECGCCECCDDBECAED	TRBV7-2*00(1149,1)	TRBD1*00(25),TRBD2*00(25)	TRBJ2-1*00(258,1)	TRBC2*00(97,8)	430|440|467|0|10||50.0	17|22|36|21|26||25.0;2|7|48|13|18||25.0	18|42|70|36|60||120.0		TGTGCCAGCACCTCTCCCCGAAGGGGTAGCGCGCAAAGCTCCTACAATGAGCAGTTCTTC	31	CASTSPRRGSAQSSYNEQFF	:::::::::0:-7:10:21:-5:-2:26:36:2:60:::
604	75	0.000297	TGTGCCAGCAGTTTCTCCAGCTCCTACAATGAGCAGTTCTTC	FDFFGLGGJEG@FCDCCGCCBCADCCCCDCDCEEDGADDDLM	TRBV28*00(1203,8)		TRBJ2-1*00(258,7)	TRBC2*00(102,3)	427|441|464|0|14||70.0		18|42|70|18|42||120.0		TGTGCCAGCAGTTTCTCCAGCTCCTACAATGAGCAGTTCTTC	31	CASSFSSSYNEQFF	:::::::::0:-3:14:::::18:2:42:::
605	75	0.000297	TGTGCCAGCAGTTCCAGAAGTGAAGCTTTCTTT	HFDDADDDCCCADDCCD@DDDDFDCCBEDEAFG	TRBV28*00(1199,1)		TRBJ1-1*00(203,3)	TRBC1*00(109,5)	427|440|464|0|13||65.0		27|40|68|20|33||65.0		TGTGCCAGCAGTTCCAGAAGTGAAGCTTTCTTT	31	CASSSRSEAFF	:::::::::0:-4:13:::::20:-7:33:::
606	75	0.000297	TGTGCCAGCAGTGCAGGGAGGAACACTGAAGCTTTCTTT	CCCCEEEBCBDCBCBDEECADBECBCEDADCDCKECCGD	TRBV6-1*00(1044,4)	TRBD1*00(25),TRBD2*00(25)	TRBJ1-1*00(233,9)	TRBC1*00(108,4)	427|440|464|0|13||65.0	16|21|36|13|18||25.0;25|30|48|15|20||25.0	21|40|68|20|39||95.0		TGTGCCAGCAGTGCAGGGAGGAACACTGAAGCTTTCTTT	32	CASSAGRNTEAFF	:::::::::0:-4:13:13:-4:-3:18:20:-1:39:::
607	75	0.000297	TGTGCCAGCAGTGACTCGACCACAGATACGCAGTATTTT	FGDCBHDEIGEDDGECDDDDDBCEFEDCCCCCCDCAGGE	TRBV6-4*00(1196,7)		TRBJ2-3*00(224,4)	TRBC2*00(96,2)	427|446|464|0|19||95.0		22|41|69|20|39||95.0		TGTGCCAGCAGTGACTCGACCACAGATACGCAGTATTTT	32	CASSDSTTDTQYF	:::::::::0:2:19:::::20:-2:39:::
608	75	0.000297	TGTGCCAGCAGTAGGACAGGGAATGAGCAGTTCTTC	DDDCCEFDCCDDDCDCDDDEDBDCDDCECDDCDCEM	TRBV6-2*00(1041),TRBV6-3*00(1041)	TRBD1*00(40)	TRBJ2-1*00(213,3)	TRBC2*00(101,6)	427|439|464|0|12||60.0;427|439|464|0|12||60.0	13|21|36|13|21||40.0	27|42|70|21|36||75.0		TGTGCCAGCAGTAGGACAGGGAATGAGCAGTTCTTC	33	CASSRTGNEQFF	:::::::::0:-5:12:13:-1:-3:21:21:-7:36:::
609	75	0.000297	TGTGCCAGCAGCCGAGACAGCTTCACAGATACGCAGTATTTT	CDCFCDDCDCDBDCDECDCCCBJECDIEEDFCCCCDCCBEDC	TRBV9*00(1167)	TRBD1*00(25)	TRBJ2-3*00(233,8)	TRBC2*00(107)	427|439|463|0|12||60.0	14|19|36|15|20||25.0	22|41|69|23|42||95.0		TGTGCCAGCAGCCGAGACAGCTTCACAGATACGCAGTATTTT	33	CASSRDSFTDTQYF	:::::::::0:-4:12:15:-2:-5:20:23:-2:42:::
610	75	0.000297	TGTGCCAGCAGCGTATCCTCGACAGGGCGACAAGAGACCCAGTACTTC	CCDECDFEEDCCDCECFCCBBECCFDCCBBDDDEDDECHDECEEDDDF	TRBV9*00(1087,7)	TRBD1*00(35)	TRBJ2-5*00(228,5)	TRBC2*00(102,9)	427|442|463|0|15||75.0	14|21|36|20|27||35.0	22|40|68|30|48||90.0		TGTGCCAGCAGCGTATCCTCGACAGGGCGACAAGAGACCCAGTACTTC	33	CASSVSSTGRQETQYF	:::::::::0:-1:15:20:-2:-3:27:30:-2:48:::
611	75	0.000297	TGTGCCAGCAGCGTAGCGGGTCTTAACACTGAAGCTTTCTTT	CDDBBEHCCCCCBCCFFBHEFC@CDDDCCCFCFCCCEECDEF	TRBV9*00(1186,8)		TRBJ1-1*00(229)	TRBC1*00(109,2)	427|444|463|0|17||85.0		22|40|68|24|42||90.0		TGTGCCAGCAGCGTAGCGGGTCTTAACACTGAAGCTTTCTTT	31	CASSVAGLNTEAFF	:::::::::0:1:17:::::24:-2:42:::
612	75	0.000297	TGTGCCAGCAGGAGGGAGAATGAGCAGTTCTTC	DDDCCECEEELFEFHCCDDDEJIEGFDCDDDEC	TRBV2*00(922,7)	TRBD2*00(25)	TRBJ2-1*00(213,3)	TRBC2*00(106,7)	430|441|467|0|11||55.0	25|30|48|13|18||25.0	27|42|70|18|33||75.0		TGTGCCAGCAGGAGGGAGAATGAGCAGTTCTTC	34	CASRRENEQFF	:::::::::0:-6:11:13:-9:-2:18:18:-7:33:::
613	75	0.000297	TGTGCCAGCAACCCGACAGGCGTCTCTGGAAACACCATATATTTT	CCCCCCDDCDDCFCCCDDDCDBBCCCEAFAFECBACDDCCCAFDE	TRBV12-3*00(1142,3)	TRBD1*00(30)	TRBJ1-3*00(244,3)	TRBC1*00(110)	430|440|467|0|10||50.0	14|20|36|14|20||30.0	20|42|70|23|45||110.0		TGTGCCAGCAACCCGACAGGCGTCTCTGGAAACACCATATATTTT	32	CASNPTGVSGNTIYF	:::::::::0:-7:10:14:-2:-4:20:23:0:45:::
614	75	0.000297	TGCGCCAGCAGCTTGGACAGTCTGAACACTGAAGCTTTCTTT	DBBCDCBCBBCDCEDDDCCDCDDDDDCCDCEBEBBAFDDAJD	TRBV5-1*00(1197,9)		TRBJ1-1*00(238,2)	TRBC1*00(109,5)	427|443|463|0|16||80.0		20|40|68|22|42||100.0		TGCGCCAGCAGCTTGGACAGTCTGAACACTGAAGCTTTCTTT	32	CASSLDSLNTEAFF	:::::::::0:0:16:::::22:0:42:::
615	75	0.000297	TGCAGCGTTGAAGATCTTCCTCGTTCCATGTTCCAAGGACAGGGAGGATTCACTGAAGCTTTCTTT	CBBBDABBKB@DBABCCACABCBBCACCBCACCDBCFDCCCDGCC@EFACDCCDDBECCBGDECIE	TRBV29-1*00(1096,5)	TRBD1*00(40)	TRBJ1-1*00(219,6)	TRBC1*00(108,3)	421|440|455|0|19||95.0	13|21|36|36|44||40.0	24|40|68|50|66||80.0		TGCAGCGTTGAAGATCTTCCTCGTTCCATGTTCCAAGGACAGGGAGGATTCACTGAAGCTTTCTTT	31	CSVEDLPRSMFQGQGGFTEAFF	:::::::::0:5:19:36:-1:-3:44:50:-4:66:::
616	73	0.000289	TGTGCCATTCGGGAGGAGGCCTCTGAAGCTTTCTTT	EGDDCDCFDEBDCCACD@D@DCECDDDDDDFCDCLG	TRBV6-2*00(1114,5),TRBV6-3*00(1114,5)	TRBD2*00(35)	TRBJ1-1*00(208,7)	TRBC1*00(107,6)	427|434|464|0|7||35.0;427|434|464|0|7||35.0	24|31|48|9|16||35.0	26|40|68|22|36||70.0		TGTGCCATTCGGGAGGAGGCCTCTGAAGCTTTCTTT	31	CAIREEASEAFF	:::::::::0:-10:7:9:-8:-1:16:22:-6:36:::
617	73	0.000289	TGTGCCAGCTCATCCCAAGAGACCCAGTACTTC	DDDIDCGGCCDDCCGDCDDDDCDHDDDEDDDGC	TRBV18*00(1198,8)		TRBJ2-5*00(231,4)	TRBC2*00(102)	430|442|467|0|12||60.0		21|40|68|14|33||95.0		TGTGCCAGCTCATCCCAAGAGACCCAGTACTTC	34	CASSSQETQYF	:::::::::0:-5:12:::::14:-1:33:::
618	73	0.000289	TGTGCCAGCAGTTTGAAGGGACCTAGCACAGATACGCAGTATTTT	DFHFGJLCFGCFEDDIHCFHCEECDCCDCGDEEDEDCDCBDDILD	TRBV27*00(1170,8)	TRBD1*00(25),TRBD2*00(25)	TRBJ2-3*00(250,4)	TRBC2*00(107,5)	427|441|464|0|14||70.0	12|17|36|17|22||25.0;16|21|48|17|22||25.0	18|41|69|22|45||115.0		TGTGCCAGCAGTTTGAAGGGACCTAGCACAGATACGCAGTATTTT	33	CASSLKGPSTDTQYF	:::::::::0:-3:14:17:0:-7:22:22:2:45:::
619	73	0.000289	TGTGCCAGCAGCTTACAGGGAGATACGCAGTATTTT	DFCDCCCCCBBDDDFECDJGLDEEDEDCCDDCCIME	TRBV7-2*00(1187,8)	TRBD1*00(25)	TRBJ2-3*00(219,1)	TRBC2*00(99,8)	430|445|467|0|15||75.0	16|21|36|15|20||25.0	25|41|69|20|36||80.0		TGTGCCAGCAGCTTACAGGGAGATACGCAGTATTTT	33	CASSLQGDTQYF	:::::::::0:-2:15:15:-4:-3:20:20:-5:36:::
620	73	0.000289	TGTGCCAGCAGCCTAGGGCAGGGGAATGAGCAGTTCTTC	GCDCADFCDCCACDEEJDGCBFFCCGDCDDDEEGMDAJD	TRBV11-2*00(1188,6)	TRBD1*00(30)	TRBJ2-1*00(212)	TRBC2*00(93,3)	430|446|467|0|16|ST442C|64.0	16|22|36|18|24||30.0	27|42|70|24|39||75.0		TGTGCCAGCAGCCTAGGGCAGGGGAATGAGCAGTTCTTC	32	CASSLGQGNEQFF	:::::::::0:-1:16:18:-4:-2:24:24:-7:39:::
621	73	0.000289	TGTGCCAGCAGCCAGGACAGGGCTCAGCCCCAGCATTTT	DEDDADFDCDCGDDDECFCDGBCBCKDDGEFDBCB=DDC	TRBV11-2*00(1179,7)	TRBD1*00(40)	TRBJ1-5*00(217,7)	TRBC1*00(107,9)	430|442|467|0|12||60.0	13|21|36|14|22||40.0	26|42|70|23|39||80.0		TGTGCCAGCAGCCAGGACAGGGCTCAGCCCCAGCATTTT	28	CASSQDRAQPQHF	:::::::::0:-5:12:14:-1:-3:22:23:-6:39:::
622	73	0.000289	TGTGCCAGCAGCAACTCGTGGGGAAGGGATAACTATGGCTACACCTTC	CCDCCGDDFDCCFCCDDCCDJGCEDCGCDDDEDJDCDBDDDDDDCCDB	TRBV7-2*00(1200,7)		TRBJ1-2*00(231,4)	TRBC1*00(109,7)	430|442|467|0|12||60.0		21|40|68|29|48||95.0		TGTGCCAGCAGCAACTCGTGGGGAAGGGATAACTATGGCTACACCTTC	33	CASSNSWGRDNYGYTF	:::::::::0:-5:12:::::29:-1:48:::
623	73	0.000289	TGTGCCAGCAGGGGACAGACTACGAGCAGTACTTC	DDEDBDDCCCDGEEEGBBCCBCCCCCDDDDCCBED	TRBV6-4*00(1178,6)	TRBD1*00(35)	TRBJ2-7*00(215,5)	TRBC2*00(100,7)	427|438|464|0|11||55.0	12|19|36|11|18||35.0	23|39|67|19|35||80.0		TGTGCCAGCAGGGGACAGACTACGAGCAGTACTTC	33	CASRGQ_YEQYF	:::::::::0:-6:11:11:0:-5:18:19:-3:35:::
624	73	0.000289	TGTGCCAGCAAGGAGTGGGAGGGCACTGAAGCTTTCTTT	CCCDFDDCCCFBDDDC>FCCBFDCCCDCBFBCCHCCCLF	TRBV6-4*00(1182,7)	TRBD2*00(35)	TRBJ1-1*00(217,7)	TRBC1*00(106,8)	427|437|464|0|10||50.0	25|32|48|16|23||35.0	24|40|68|23|39||80.0		TGTGCCAGCAAGGAGTGGGAGGGCACTGAAGCTTTCTTT	29	CASKEWEGTEAFF	:::::::::0:-7:10:16:-9:0:23:23:-4:39:::
625	73	0.000289	TGCAGTGCTCAGGGAGAGGGGCCAGATACGCAGTATTTT	DDDDFDCCEGECMEEECCGGCCFFFDEDCEDDCCCCHGD	TRBV20-1*00(1192)	TRBD1*00(34)	TRBJ2-3*00(222,8)	TRBC2*00(97,5)	421|430|455|0|9||45.0	12|22|36|11|21|SC16G|34.0	24|41|69|22|39||85.0		TGCAGTGCTCAGGGAGAGGGGCCAGATACGCAGTATTTT	34	CSAQGEGPDTQYF	:::::::::0:-5:9:11:0:-2:21:22:-4:39:::
626	73	0.000289	TGCAGTGCTGACTCAGACAGGGACCTACGGGAGCAGTACTTC	CCCDDBCCCDCDCGIHECFKMGDDDCIDIIADCDEDBDDDDC	TRBV20-1*00(1146,8)	TRBD1*00(35)	TRBJ2-7*00(195,3)	TRBC2*00(95)	421|430|455|0|9||45.0	14|21|36|15|22||35.0	27|39|67|30|42||60.0		TGCAGTGCTGACTCAGACAGGGACCTACGGGAGCAGTACTTC	32	CSADSDRDLREQYF	:::::::::0:-5:9:15:-2:-3:22:30:-7:42:::
627	73	0.000289	TGCAGTGCTAGGTACCTAGCGGACTACAATGAGCAGTTCTTC	DDDDEFDDHJIGFGGIEDGCGCDEGDCCEDEHEFHLLECDEC	TRBV20-1*00(1226,2)	TRBD2*00(35)	TRBJ2-1*00(231,1)	TRBC2*00(102,9)	421|432|455|0|11||55.0	20|27|48|15|22||35.0	23|42|70|23|42||95.0		TGCAGTGCTAGGTACCTAGCGGACTACAATGAGCAGTTCTTC	34	CSARYLADYNEQFF	:::::::::0:-3:11:15:-4:-5:22:23:-3:42:::
628	73	0.000289	TGCAGTGCTAGAGATAGGGAGGGAGGGCAGAATGAGCAGTTCTTC	DDCECCDEIMDDDEHDLHCDCGEDEECCEGFGIFDEEFECCDCCD	TRBV20-1*00(1250,7)	TRBD2*00(40)	TRBJ2-1*00(213,5)	TRBC2*00(98,8)	421|436|455|0|15||75.0	25|33|48|20|28||40.0	27|42|70|30|45||75.0		TGCAGTGCTAGAGATAGGGAGGGAGGGCAGAATGAGCAGTTCTTC	34	CSARDREGGQNEQFF	:::::::::0:1:15:20:-9:1:28:30:-7:45:::
629	72	0.000285	TGTGCCACCAGCACACGGACTACAGGGGATGGCTACACCTTC	DCDDBEECDFCEGDGEDGCDCEDDCGLHGCBBBCCCCCCBCD	TRBV15*00(1027)	TRBD1*00(35),TRBD2*00(30)	TRBJ1-2*00(207,9)	TRBC1*00(109)	427|440|464|0|13||65.0	15|22|36|21|28||35.0;17|23|48|16|22||30.0	26|40|68|28|42||70.0		TGTGCCACCAGCACACGGACTACAGGGGATGGCTACACCTTC	33	CATSTRTTGDGYTF	:::::::::0:-4:13:21:-3:-2:28:28:-6:42:::
630	72	0.000285	TGTGCCAGCGAGCCGGGACAGAACTACGAGCAGTACTTC	CCDCBEGABABBBFAEECDCDBDDCCCBCBCCCCBHEED	TRBV6-1*00(1112,5)	TRBD1*00(45)	TRBJ2-7*00(216,3)	TRBC2*00(96,2)	427|436|464|0|9||45.0	10|19|36|12|21||45.0	23|39|67|23|39||80.0		TGTGCCAGCGAGCCGGGACAGAACTACGAGCAGTACTTC	32	CASEPGQNYEQYF	:::::::::0:-8:9:12:2:-5:21:23:-3:39:::
631	72	0.000285	TGTGCCAGCAGTTTCTCGGGGAAGACTGAAGCTTTCTTT	CDDBCCBCCEGCGCCCBADDCCCCCCCDBECCBFBCDLH	TRBV6-6*00(1132,9)		TRBJ1-1*00(214,6)	TRBC1*00(108,8)	427|445|464|0|18|SA440T|74.0		21|40|68|20|39|SC24G|79.0		TGTGCCAGCAGTTTCTCGGGGAAGACTGAAGCTTTCTTT	32	CASSFSGKTEAFF	:::::::::0:1:18:::::20:-1:39:::
632	72	0.000285	TGTGCCAGCAGTTACTCGAGAGGGAGGACAGATACGCAGTATTTT	CCCDBEDDCDFBFCEDEDCCCDJJCCDCCGELFCCCDCBCB@CCB	TRBV6-5*00(1159,6)	TRBD2*00(30)	TRBJ2-3*00(226,8)	TRBC2*00(101)	427|447|464|0|20||100.0	25|31|48|21|27||30.0	23|41|69|27|45||90.0		TGTGCCAGCAGTTACTCGAGAGGGAGGACAGATACGCAGTATTTT	31	CASSYSRGRTDTQYF	:::::::::0:3:20:21:-9:-1:27:27:-3:45:::
633	72	0.000285	TGTGCCAGCAGTGTCGCATTGACTGAAGCTTTCTTT	CDDEAEDDDCFDDCBBBBADDCDCCFECCAHGBCGE	TRBV6-1*00(1190,6)		TRBJ1-1*00(214,2)	TRBC1*00(108,1)	427|440|464|0|13||65.0		25|40|68|21|36||75.0		TGTGCCAGCAGTGTCGCATTGACTGAAGCTTTCTTT	32	CASSVALTEAFF	:::::::::0:-4:13:::::21:-5:36:::
634	72	0.000285	TGTGCCAGCAGTGATCGGGAGACCCAGTACTTC	CCCC@CCBCBDCCCCDAFCCBBBFEBDCCDDGE	TRBV25-1*00(1173,2)		TRBJ2-5*00(213,1)	TRBC2*00(105,3)	427|441|464|0|14||70.0		25|40|68|18|33||75.0		TGTGCCAGCAGTGATCGGGAGACCCAGTACTTC	31	CASSDRETQYF	:::::::::0:-3:14:::::18:-5:33:::
635	72	0.000285	TGTGCCAGCAGTGACTCGACGGGAGCAGATACGCAGTATTTT	DDGGDGCCCEGKFCCCFDDDAGGCDDHEDDDCFECCCDDFJH	TRBV6-4*00(1204,8)	TRBD2*00(30)	TRBJ2-3*00(219,4)	TRBC2*00(93,9)	427|446|464|0|19||95.0	24|30|48|19|25||30.0	24|41|69|25|42||85.0		TGTGCCAGCAGTGACTCGACGGGAGCAGATACGCAGTATTTT	32	CASSDSTGADTQYF	:::::::::0:2:19:19:-8:-2:25:25:-4:42:::
636	72	0.000285	TGTGCCAGCAGTAACACAGATACGCAGTATTTT	DEEDCCCDGGDDDDDEDDDFFDCDFDCDDDIEC	TRBV12-3*00(445,5)		TRBJ2-3*00(231,8)	TRBC2*00(103,8)	430|442|467|0|12||60.0		22|41|69|14|33||95.0		TGTGCCAGCAGTAACACAGATACGCAGTATTTT	34	CASSNTDTQYF	:::::::::0:-5:12:::::14:-2:33:::
637	72	0.000285	TGTGCCAGCAGCCTTTCCCTGAACACTGAAGCTTTCTTT	CCCDADDCDCCCC?ED?GFECCCDCCCCADCCBECD?GD	TRBV6-5*00(1202,1)		TRBJ1-1*00(239,6)	TRBC1*00(109,1)	427|438|464|0|11||55.0		20|40|68|19|39||100.0		TGTGCCAGCAGCCTTTCCCTGAACACTGAAGCTTTCTTT	30	CASSLSLNTEAFF	:::::::::0:-6:11:::::19:0:39:::
638	72	0.000285	TGTGCCAGCAGCCCTGACAGAAACTATGGCTACACCTTC	CCCDEDDDEECBDDCEDDCCDMLCGDCDAABBDDDCBDE	TRBV7-2*00(1184,8)	TRBD1*00(25)	TRBJ1-2*00(225,6)	TRBC1*00(109)	430|442|467|0|12||60.0	14|19|36|15|20||25.0	22|40|68|21|39||90.0		TGTGCCAGCAGCCCTGACAGAAACTATGGCTACACCTTC	32	CASSPDRNYGYTF	:::::::::0:-5:12:15:-2:-5:20:21:-2:39:::
639	72	0.000285	TGTGCCAGCAGCCAGTCCGGGACTAGCGGAGACAATGAGCAGTTCTTC	FIIGBHDDDGFGMDDCBECEDCDCCBBCDCCCCADCCDGECDGECCDD	TRBV4-2*00(1098,9)	TRBD2*00(65)	TRBJ2-1*00(223,9)	TRBC2*00(101,7)	427|441|464|0|14||70.0	14|27|48|16|29||65.0	25|42|70|31|48||85.0		TGTGCCAGCAGCCAGTCCGGGACTAGCGGAGACAATGAGCAGTTCTTC	32	CASSQSGTSGDNEQFF	:::::::::0:-3:14:16:2:-5:29:31:-5:48:::
640	72	0.000285	TGTGCCAGCAGCGTAGGAAGGGTCGGCATTACACAAGAGACCCAGTACTTC	DFGDCDDDDCBCCDLFHBEAFGDD@DCCCFCCCDCDDCCCDEEECDDDEED	TRBV9*00(1197,1)		TRBJ2-5*00(229,7)	TRBC2*00(100,7)	427|443|463|0|16||80.0		22|40|68|33|51||90.0		TGTGCCAGCAGCGTAGGAAGGGTCGGCATTACACAAGAGACCCAGTACTTC	31	CASSVGRVGITQETQYF	:::::::::0:0:16:::::33:-2:51:::
641	72	0.000285	TGCAGTGCTAGATCCAGATCCGACAATGAGCAGTTCTTC	ECEDDCDIGCCEGJGKGDEGEEDDDFDEFCFFEDHFCDC	TRBV20-1*00(1243,9)		TRBJ2-1*00(228,7)	TRBC2*00(94,5)	421|433|455|0|12||60.0		21|42|70|18|39|ST24G|89.0		TGCAGTGCTAGATCCAGATCCGACAATGAGCAGTTCTTC	34	CSARSRSDNEQFF	:::::::::0:-2:12:::::18:-1:39:::
642	72	0.000285	TGCAGCGTTGAAGGCTTAAAGACTGGAAACAATGAGCAGTTCTTC	CCCCDEDBHFAHACD@G?FEEFDCBDAFDCBGDDDCDFGGCCAFE	TRBV29-1*00(1157,2)		TRBJ2-1*00(219,3)	TRBC2*00(96,2)	421|434|455|0|13||65.0		25|42|70|28|45||85.0		TGCAGCGTTGAAGGCTTAAAGACTGGAAACAATGAGCAGTTCTTC	30	CSVEGLKTGNNEQFF	:::::::::0:-1:13:::::28:-5:45:::
643	70	0.000278	TGTGCCGGCGGGAAGGCCGAGGTTCGGGAGCAGTACTTC	DCCCDBBDCDFCDDACBCCCBDBCBBFEDCDECCCCCDC	TRBV6-2*00(1027,3),TRBV6-3*00(1027,3)	TRBD2*00(39)	TRBJ2-7*00(195,7)	TRBC2*00(98,5)	427|433|464|0|6||30.0;427|433|464|0|6||30.0	23|34|48|7|18|SG29A|39.0	27|39|67|27|39||60.0		TGTGCCGGCGGGAAGGCCGAGGTTCGGGAGCAGTACTTC	32	CAGGKAEVREQYF	:::::::::0:-11:6:7:-7:2:18:27:-7:39:::
644	70	0.000278	TGTGCCAGTAGTATAAGGGGAACTGAAGCTTTCTTT	DCDCDCDFCCDEDDBCBEFGCCDCFCDCCHGCDDGE	TRBV19*00(1168,9)	TRBD1*00(25)	TRBJ1-1*00(214,2)	TRBC1*00(107,6)	427|442|464|0|15||75.0	17|22|36|15|20||25.0	25|40|68|21|36||75.0		TGTGCCAGTAGTATAAGGGGAACTGAAGCTTTCTTT	33	CASSIRGTEAFF	:::::::::0:-2:15:15:-5:-2:20:21:-5:36:::
645	70	0.000278	TGTGCCAGCACTTTTCGGACAGGGCAAGAGACCCAGTACTTC	CDCEBFFDBBCCEFDCCDCDCDFCDDDCCCCAGDDDEBCDDD	TRBV6-1*00(1179,5)	TRBD1*00(40)	TRBJ2-5*00(229,5)	TRBC2*00(95,3)	427|437|464|0|10||50.0	13|21|36|16|24||40.0	22|40|68|24|42||90.0		TGTGCCAGCACTTTTCGGACAGGGCAAGAGACCCAGTACTTC	32	CASTFRTGQETQYF	:::::::::0:-7:10:16:-1:-3:24:24:-2:42:::
646	70	0.000278	TGTGCCAGCAGTTTGTTACATGGCTACACCTTC	DDEDFDDCDECAGCDEDCCFCCCBFCCBBBDCB	TRBV27*00(1176)		TRBJ1-2*00(209)	TRBC1*00(107,9)	427|441|464|0|14||70.0		26|40|68|19|33||70.0		TGTGCCAGCAGTTTGTTACATGGCTACACCTTC	32	CASSLLHGYTF	:::::::::0:-3:14:::::19:-6:33:::
647	70	0.000278	TGTGCCAGCAGTTTGGGGCTGAACACTGAAGCTTTCTTT	DDDDCDCBCDC@EC=FFCCCDDEECCCDCGCEEKICCGE	TRBV6-2*00(1085,3),TRBV6-3*00(1085,3)	TRBD1*00(25)	TRBJ1-1*00(238,6)	TRBC1*00(108)	427|440|464|0|13||65.0;427|440|464|0|13||65.0	19|24|36|14|19||25.0	20|40|68|19|39||100.0		TGTGCCAGCAGTTTGGGGCTGAACACTGAAGCTTTCTTT	28	CASSLGLNTEAFF	:::::::::0:-4:13:14:-7:0:19:19:0:39:::
648	70	0.000278	TGTGCCAGCAGTTCACGGGAGACAGATACGCAGTATTTT	DDDDCDDHFDDAEECCBFECCBDDFEJCFEECCCCADEF	TRBV6-2*00(973,4),TRBV6-3*00(973,4)	TRBD2*00(30)	TRBJ2-3*00(226,4)	TRBC2*00(98,5)	427|440|464|0|13||65.0;427|440|464|0|13||65.0	24|30|48|15|21||30.0	23|41|69|21|39||90.0		TGTGCCAGCAGTTCACGGGAGACAGATACGCAGTATTTT	32	CASSSRETDTQYF	:::::::::0:-4:13:15:-8:-2:21:21:-3:39:::
649	70	0.000278	TGTGCCAGCAGTCCAAACACTGAAGCTTTCTTT	CDCDBDCDCCDDBCBDCCDECEAFCCBEECBMH	TRBV28*00(617,7)		TRBJ1-1*00(227,2)	TRBC1*00(108,7)	427|439|464|0|12||60.0		22|40|68|15|33||90.0		TGTGCCAGCAGTCCAAACACTGAAGCTTTCTTT	32	CASSPNTEAFF	:::::::::0:-5:12:::::15:-2:33:::
650	70	0.000278	TGTGCCAGCAGTGGGACTAGCGGAGCAGATACGCAGTATTTT	CDFDHEKCGCDD@HDCCCDDFBEEDCIDFECCCEEDCCAFLE	TRBV6-4*00(1136,9)	TRBD2*00(50)	TRBJ2-3*00(215,5)	TRBC2*00(101,3)	427|440|464|0|13||65.0	17|27|48|13|23||50.0	24|41|69|25|42||85.0		TGTGCCAGCAGTGGGACTAGCGGAGCAGATACGCAGTATTTT	31	CASSGTSGADTQYF	:::::::::0:-4:13:13:-1:-5:23:25:-4:42:::
651	70	0.000278	TGTGCCAGCAGCTCACTCCCGGGACTAGCGTACTCCTACGAGCAGTACTTC	GCBBCDDCBCCCDCCBCCHBCEABBCDCCBCBBBBEDCCCEGBCCBCDFED	TRBV7-2*00(1106,2)	TRBD2*00(70)	TRBJ2-7*00(226,1)	TRBC2*00(95,3)	430|443|467|0|13||65.0	12|26|48|16|30||70.0	20|39|67|32|51||95.0		TGTGCCAGCAGCTCACTCCCGGGACTAGCGTACTCCTACGAGCAGTACTTC	32	CASSSLPGLAYSYEQYF	:::::::::0:-4:13:16:4:-6:30:32:0:51:::
652	70	0.000278	TGTGCCAGCAGCCTTCAGGGAGCAGATACGCAGTATTTT	DFGDDDDCCDDBGDGDEFFEDEEGGDJCDFCCCDCCGFD	TRBV11-3*00(1172,2)	TRBD1*00(25),TRBD2*00(25)	TRBJ2-3*00(221,8)	TRBC2*00(100,9)	430|442|467|0|12||60.0	16|21|36|15|20||25.0;25|30|48|17|22||25.0	24|41|69|22|39||85.0		TGTGCCAGCAGCCTTCAGGGAGCAGATACGCAGTATTTT	33	CASSLQGADTQYF	:::::::::0:-5:12:15:-4:-3:20:22:-4:39:::
653	70	0.000278	TGTGCCAGCAGCATCGACAGGAATGAGCAGTTCTTC	DDDDDDECCCCDFCCDCCCADDHDECEDDEFEDDFE	TRBV7-2*00(1189,8)	TRBD1*00(30)	TRBJ2-1*00(214,2)	TRBC2*00(100)	430|442|467|0|12||60.0	14|20|36|15|21||30.0	27|42|70|21|36||75.0		TGTGCCAGCAGCATCGACAGGAATGAGCAGTTCTTC	32	CASSIDRNEQFF	:::::::::0:-5:12:15:-2:-4:21:21:-7:36:::
654	70	0.000278	TGTGCCAGCAGCAGAGGGAGGAGGACAGATACGCAGTATTTT	DCEDCCEFCDCCFCDFFDDCEDCDBCDGLLDEEDEDHIGHGF	TRBV2*00(842,6)	TRBD2*00(30)	TRBJ2-3*00(227,4)	TRBC2*00(100,2)	430|441|467|0|11||55.0	25|31|48|15|21||30.0	23|41|69|24|42||90.0		TGTGCCAGCAGCAGAGGGAGGAGGACAGATACGCAGTATTTT	33	CASSRGRRTDTQYF	:::::::::0:-6:11:15:-9:-1:21:24:-3:42:::
655	70	0.000278	TGCAGTGCTAGAGTGCTGGCGGGAGGTATAAATGAGCAGTTCTTC	DFDDDECFHCDFEDDCCFFGLLBCDEGEJDGDCFDDDCEEDEECC	TRBV20-1*00(1226,1)	TRBD2*00(40)	TRBJ2-1*00(213,5)	TRBC2*00(102)	421|434|455|0|13||65.0	23|31|48|18|26||40.0	27|42|70|30|45||75.0		TGCAGTGCTAGAGTGCTGGCGGGAGGTATAAATGAGCAGTTCTTC	33	CSARVLAGGINEQFF	:::::::::0:-1:13:18:-7:-1:26:30:-7:45:::
656	70	0.000278	TGCAGTGCTAGAGGACTAGCGGGCGTCTCCTACAATGAGCAGTTCTTC	ECCDFEFCEEECFJDECDEDGECCCCCDDECCCDDCCECEDEFGFFJC	TRBV20-1*00(1184,7)	TRBD2*00(50)	TRBJ2-1*00(240,8)	TRBC2*00(103,4)	421|434|455|0|13||65.0	18|28|48|13|23||50.0	20|42|70|26|48||110.0		TGCAGTGCTAGAGGACTAGCGGGCGTCTCCTACAATGAGCAGTTCTTC	34	CSARGLAGVSYNEQFF	:::::::::0:-1:13:13:-2:-4:23:26:0:48:::
657	70	0.000278	TGCAGTGCTAGAGATTTACTAGCGGGAGAGACAGAGACCCAGTACTTC	BBDCGCCCECDCCCGLIDDCDEDDFEGGCFCDCDDCCCGDDCDDDCDD	TRBV20-1*00(1269,6)	TRBD2*00(55)	TRBJ2-5*00(220)	TRBC2*00(103)	421|436|455|0|15||75.0	19|30|48|17|28||55.0	24|40|68|32|48||80.0		TGCAGTGCTAGAGATTTACTAGCGGGAGAGACAGAGACCCAGTACTTC	33	CSARDLLAGETETQYF	:::::::::0:1:15:17:-3:-2:28:32:-4:48:::
658	70	0.000278	TGCAGTGCTAGAGATCAGCGGAGCCTCACAGATACGCAGTATTTT	FDECGFCCFLFCGCHFCDCDDECCCCDECFELEDEFEEDDCGJFE	TRBV20-1*00(1237,7)	TRBD2*00(25)	TRBJ2-3*00(235)	TRBC2*00(102,8)	421|437|455|0|16||80.0	22|27|48|16|21||25.0	22|41|69|26|45||95.0		TGCAGTGCTAGAGATCAGCGGAGCCTCACAGATACGCAGTATTTT	34	CSARDQRSLTDTQYF	:::::::::0:2:16:16:-6:-5:21:26:-2:45:::
659	70	0.000278	TGCAGTGCTAGAGAATGGGCGGCGGACAATTCACCCCTCCACTTT	EBBDCCCCIDDCGEIFGJCCMCIGDFCCDJCCDGMKBCCFEDDHC	TRBV20-1*00(1257,2)	TRBD1*00(25)	TRBJ1-6*00(212,4)	TRBC1*00(108,3)	421|435|455|0|14||70.0	20|25|36|16|21||25.0	27|45|73|27|45||90.0		TGCAGTGCTAGAGAATGGGCGGCGGACAATTCACCCCTCCACTTT	33	CSAREWAADNSPLHF	:::::::::0:0:14:16:-8:1:21:27:-7:45:::
660	70	0.000278	TGCAGTGCCCAAAGGGGTCTTTCTACCGAGCAGTACTTC	CIDDDCBDJCCECEDDCCCFHICCFECCCDECBDEDDDC	TRBV20-1*00(1207)	TRBD1*00(25)	TRBJ2-7*00(203,1)	TRBC2*00(100,8)	421|429|455|0|8||40.0	17|22|36|12|17||25.0	26|39|67|26|39||65.0		TGCAGTGCCCAAAGGGGTCTTTCTACCGAGCAGTACTTC	33	CSAQRGLSTEQYF	:::::::::0:-6:8:12:-5:-2:17:26:-6:39:::
661	70	0.000278	TGCAGCGCCCGGAGGGAGGGCCAACTTCGGCAGTACTTC	BBCDDBB>FD@CC>DCB>EE@E@DEAEDAFECDDCD@DC	TRBV29-1*00(1056,1)	TRBD2*00(45)	TRBJ2-7*00(188,2)	TRBC2*00(96,8)	421|428|455|0|7||35.0	25|34|48|13|22||45.0	29|39|67|29|39||50.0		TGCAGCGCCCGGAGGGAGGGCCAACTTCGGCAGTACTTC	29	CSARREGQLRQYF	:::::::::0:-7:7:13:-9:2:22:29:-9:39:::
662	70	0.000278	TGCAGCGATGATACGCAGTATTTT	FCGCDCCGDGDDCDDCCCDDBHEG	TRBV29-1*00(1141,5)		TRBJ2-3*00(211,4)	TRBC2*00(106,1)	421|432|455|0|11|ST428A|39.0		26|41|69|9|24||75.0		TGCAGCGATGATACGCAGTATTTT	33	CSDDTQYF	:::::::::0:-3:11:::::9:-6:24:::
663	70	0.000278	TGCAGCACACGGACAGGTCCCTACGAGCAGTACTTC	DFDDDBCEDCBCDHDADCDHDDCFCFCECCDECADD	TRBV29-1*00(1141,2)	TRBD1*00(35)	TRBJ2-7*00(220)	TRBC2*00(97,2)	421|427|455|0|6||30.0	13|20|36|10|17||35.0	22|39|67|19|36||85.0		TGCAGCACACGGACAGGTCCCTACGAGCAGTACTTC	32	CSTRTGPYEQYF	:::::::::0:-8:6:10:-1:-4:17:19:-2:36:::
664	69	0.000274	TGTGCCTCAGATGCTTTCTTT	CCCCCCCCCCCEBDFECDDIG	TRBV30*00(1168,5)		TRBJ1-1*00(183,2)	TRBC1*00(110,3)	421|428|455|0|7||35.0		31|40|68|12|21||45.0		TGTGCCTCAGATGCTTTCTTT	33	CASDAFF	:::::::::0:-7:7:::::12:-11:21:::
665	69	0.000274	TGTGCCAGCTAGCGTTATAGGCCCTAATAGCAATCAGCCCCAGCATTTT	CDFCCBCEEFCCDCCGGCDBHBEDCAECDCECFEDCDGHLFCBBCDKFF	TRBV9*00(1109,1)	TRBD2*00(30)	TRBJ1-5*00(253,6)	TRBC1*00(107,4)	427|441|463|0|15|I436T|49.0	30|36|48|19|25||30.0	19|42|70|26|49||115.0		TGTGCCAGCTAGCGTTATAGGCCCTAATAGCAATCAGCCCCAGCATTTT	32	CAS*RYRP_NSNQPQHF	:::::::::0:-2:15:19:-14:4:25:26:1:49:::
666	69	0.000274	TGTGCCAGCACCAGACAGGGGCGAACTTACAATGAGCAGTTCTTC	DDHCCIDCDDBGKDDDJDEECCBBCCBDCCEDCCCCEECACCAFD	TRBV12-3*00(1147)	TRBD1*00(40)	TRBJ2-1*00(229)	TRBC2*00(104,2)	430|440|467|0|10||50.0	14|22|36|13|21||40.0	24|42|70|27|45||90.0		TGTGCCAGCACCAGACAGGGGCGAACTTACAATGAGCAGTTCTTC	32	CASTRQGRTYNEQFF	:::::::::0:-7:10:13:-2:-2:21:27:-4:45:::
667	69	0.000274	TGTGCCAGCAGTTTATCGGCGTCTAGCACAGATACGCAGTATTTT	CCDDDDCFDED@GCDDCBECDCCCEMHCDJFHFEEDCCCDDDEHF	TRBV28*00(1141,3)		TRBJ2-3*00(253,5)	TRBC2*00(98,4)	427|443|464|0|16||80.0		18|41|69|22|45||115.0		TGTGCCAGCAGTTTATCGGCGTCTAGCACAGATACGCAGTATTTT	31	CASSLSASSTDTQYF	:::::::::0:-1:16:::::22:2:45:::
668	69	0.000274	TGTGCCAGCAGTTACTCTCGGCAGGGAGGAGGAAACACCATATATTTT	DCCBACGEDEEBJDGCCCDADCBAECCADCADAFDCCADCDCCC;FDF	TRBV6-5*00(1204,8)	TRBD2*00(30)	TRBJ1-3*00(224,4)	TRBC1*00(106)	427|444|464|0|17||85.0	25|31|48|23|29||30.0	24|42|70|30|48||90.0		TGTGCCAGCAGTTACTCTCGGCAGGGAGGAGGAAACACCATATATTTT	26	CASSYSRQGGGNTIYF	:::::::::0:0:17:23:-9:-1:29:30:-4:48:::
669	69	0.000274	TGTGCCAGCAGTGAACTAGCGGGAGGCACAGATACGCAGTATTTT	CEDDAGDCDEDJGFCGIDCD?EDC@IABDHDDDCCCFFDDDDDDD	TRBV6-1*00(1192,1)	TRBD2*00(50)	TRBJ2-3*00(235,8)	TRBC2*00(98,7)	427|442|464|0|15||75.0	20|30|48|15|25||50.0	21|41|69|25|45||100.0		TGTGCCAGCAGTGAACTAGCGGGAGGCACAGATACGCAGTATTTT	30	CASSELAGGTDTQYF	:::::::::0:-2:15:15:-4:-2:25:25:-1:45:::
670	69	0.000274	TGTGCCAGCAGCTTAAATGGCGGCCTCTATGGCTACACCTTC	DDCEDFEDEFCCCCDFDDCCCCDDEFDMCBGBIFGDDFDBED	TRBV7-2*00(1131,2)		TRBJ1-2*00(218,5)	TRBC1*00(109,9)	430|445|467|0|15||75.0		24|40|68|26|42||80.0		TGTGCCAGCAGCTTAAATGGCGGCCTCTATGGCTACACCTTC	33	CASSLNGGLYGYTF	:::::::::0:-2:15:::::26:-4:42:::
671	69	0.000274	TGTGCCAGCAGCCCCGGGACTGGGGTGAACAATGAGCAGTTCTTC	ECCCFECCDCB@EFCDDCAACCHDCCDCDDBECCEDDDDACCBEC	TRBV7-3*00(1143,8)	TRBD1*00(49),TRBD2*00(45)	TRBJ2-1*00(221,3)	TRBC2*00(94)	430|442|467|0|12||60.0	9|22|36|12|25|SA17T|49.0;13|22|48|12|21||45.0	25|42|70|28|45||85.0		TGTGCCAGCAGCCCCGGGACTGGGGTGAACAATGAGCAGTTCTTC	31	CASSPGTGVNNEQFF	:::::::::0:-5:12:12:3:-2:25:28:-5:45:::
672	69	0.000274	TGTGCCAGCAGCCGAAACCCCGGGACTAAAGAGACCCAGTACTTC	CCCDEECGCCDBDDCEDBDDCCFBBCB>GCCCDC@EECLCCCCEC	TRBV6-2*00(1065,6),TRBV6-3*00(1065,6)	TRBD2*00(50)	TRBJ2-5*00(223,1)	TRBC2*00(106,8)	427|438|464|0|11||55.0;427|438|464|0|11||55.0	13|23|48|18|28||50.0	23|40|68|28|45||85.0		TGTGCCAGCAGCCGAAACCCCGGGACTAAAGAGACCCAGTACTTC	29	CASSRNPGTKETQYF	:::::::::0:-6:11:18:3:-9:28:28:-3:45:::
673	69	0.000274	TGTGCCAGCAGCATGGGGAGGGCCGGGCAGTACTTC	DDECADCCCCCCCCADDCCCEFBCCGEDBBCCCDFC	TRBV28*00(1186,3)	TRBD2*00(45)	TRBJ2-7*00(185,8)	TRBC2*00(104)	427|438|464|0|11||55.0	25|34|48|15|24||45.0	29|39|67|26|36||50.0		TGTGCCAGCAGCATGGGGAGGGCCGGGCAGTACTTC	32	CASSMGRAGQYF	:::::::::0:-6:11:15:-9:2:24:26:-9:36:::
674	69	0.000274	TGCAGTGCTAGAGGGCTAGCGGGAACTACGCAGTATTTT	GCDEDDIDDDCC@ECDEDGDGIGCDGEIGJHCCDCGHDC	TRBV20-1*00(1175,3)	TRBD2*00(45)	TRBJ2-3*00(202,2)	TRBC2*00(96,2)	421|434|455|0|13||65.0	20|29|48|15|24||45.0	28|41|69|26|39||65.0		TGCAGTGCTAGAGGGCTAGCGGGAACTACGCAGTATTTT	31	CSARGLAGTTQYF	:::::::::0:-1:13:15:-4:-3:24:26:-8:39:::
675	69	0.000274	TGCAGTGCCCCGGACCTGGGGAGGGAGACCCAGTACTTC	CDDECDDFJJGJICCCDFFFCCCHBCDCDHFCEDEEMDC	TRBV20-1*00(1212,1)	TRBD2*00(30)	TRBJ2-5*00(214,5)	TRBC2*00(97,8)	421|429|455|0|8||40.0	25|31|48|18|24||30.0	25|40|68|24|39||75.0		TGCAGTGCCCCGGACCTGGGGAGGGAGACCCAGTACTTC	33	CSAPDLGRETQYF	:::::::::0:-6:8:18:-9:-1:24:24:-5:39:::
676	67	0.000266	TGTGCCTGGGACAGGGGTGGCTACACCTTC	CCCBFADFDCCBCDDDCCABACCCABCBBB	TRBV30*00(1157,1)	TRBD1*00(40)	TRBJ1-2*00(201,3)	TRBC1*00(106,7)	421|430|455|0|9||45.0	14|22|36|9|17||40.0	27|40|68|17|30||65.0		TGTGCCTGGGACAGGGGTGGCTACACCTTC	32	CAWDRGGYTF	:::::::::0:-5:9:9:-2:-2:17:17:-7:30:::
677	67	0.000266	TGTGCCAGCACCCTGAGTCTGAACACTGAAGCTTTCTTT	CDCD@DDBBA?EBBDDCBCCCBDCCCCDAFDCAHDDALD	TRBV6-5*00(1117,7)	TRBD1*00(25)	TRBJ1-1*00(236,4)	TRBC1*00(109,8)	427|437|464|0|10||50.0	3|8|36|10|15||25.0	20|40|68|19|39||100.0		TGTGCCAGCACCCTGAGTCTGAACACTGAAGCTTTCTTT	30	CASTLSLNTEAFF	:::::::::0:-7:10:10:9:-16:15:19:0:39:::
678	67	0.000266	TGTGCCAGCAGTTTAATTCTAGGTAGCAATCAGCCCCAGCATTTT	CCCCCECCCCC?EECECCCDCEFEECCCEDFEDBHGDDCCDEIIC	TRBV28*00(1131,6)		TRBJ1-5*00(249,2)	TRBC1*00(109,9)	427|442|464|0|15||75.0		20|42|70|23|45||110.0		TGTGCCAGCAGTTTAATTCTAGGTAGCAATCAGCCCCAGCATTTT	30	CASSLILGSNQPQHF	:::::::::0:-2:15:::::23:0:45:::
679	67	0.000266	TGTGCCAGCAGTTACGACAGGTCCTCCTACGAGCAGTACTTC	BCFHFCCCCBCBEBBBDBBBCBCCCBDCDDCBDCECCECBGE	TRBV6-2*00(1116,4),TRBV6-3*00(1116,4)	TRBD1*00(30)	TRBJ2-7*00(232,4)	TRBC2*00(96,1)	427|442|464|0|15||75.0;427|442|464|0|15||75.0	14|20|36|15|21||30.0	20|39|67|23|42||95.0		TGTGCCAGCAGTTACGACAGGTCCTCCTACGAGCAGTACTTC	33	CASSYDRSSYEQYF	:::::::::0:-2:15:15:-2:-4:21:23:0:42:::
680	67	0.000266	TGTGCCAGCAGTCGGACAGGGGATAATGAGCAGTTCTTC	GGHHDICCDCDCCEDCCBDDDCDDDCDDCCDCCADCGGK	TRBV2*00(1048,2)	TRBD1*00(45)	TRBJ2-1*00(213,2)	TRBC2*00(102,4)	430|442|467|0|12||60.0	13|22|36|13|22||45.0	27|42|70|24|39||75.0		TGTGCCAGCAGTCGGACAGGGGATAATGAGCAGTTCTTC	32	CASSRTGDNEQFF	:::::::::0:-5:12:13:-1:-2:22:24:-7:39:::
681	67	0.000266	TGTGCCAGCAGTGTCGGTGATACGCAGTATTTT	CCCDDDCDDGDDEEDBEEEDDDCCCBDCDBGDG	TRBV2*00(1152,7)		TRBJ2-3*00(210,6)	TRBC2*00(107,1)	430|443|467|0|13||65.0		26|41|69|18|33||75.0		TGTGCCAGCAGTGTCGGTGATACGCAGTATTTT	33	CASSVGDTQYF	:::::::::0:-4:13:::::18:-6:33:::
682	67	0.000266	TGTGCCAGCAGTGATCAGGAGCCCTACGAGCAGTACTTC	CDDCEDCFECCDCCCCCCDDFDDDBCEDEBBDFDDCCFC	TRBV6-2*00(1171,2),TRBV6-3*00(1171,2)		TRBJ2-7*00(232,2)	TRBC2*00(93,2)	427|439|464|0|12||60.0;427|439|464|0|12||60.0		15|39|67|16|39|DT21|94.0		TGTGCCAGCAGTGATCAGGAGCCCTACGAGCAGTACTTC	33	CASSDQEPYEQYF	:::::::::0:-5:12:::::16:5:39:::
683	67	0.000266	TGTGCCAGCAGTGAGGGCAGGAACACTGAAGCTTTCTTT	DDDGAGCBCBDCDKDHCCCCD@CCCCCGBDCCALECAGE	TRBV25-1*00(1226,9)		TRBJ1-1*00(233,7)	TRBC1*00(107,3)	427|441|464|0|14||70.0		21|40|68|20|39||95.0		TGTGCCAGCAGTGAGGGCAGGAACACTGAAGCTTTCTTT	31	CASSEGRNTEAFF	:::::::::0:-3:14:::::20:-1:39:::
684	67	0.000266	TGTGCCAGCAGTGAAGCGCGGTCTGGGGCCAACGTCCTGACTTTC	CCDC@CDEBCCCCB@@BCCBEDDDAGEDABCDDCDDCDBCCGEEG	TRBV6-1*00(1166,8)		TRBJ2-6*00(258)	TRBC2*00(94,1)	427|446|464|0|19||95.0		21|45|73|21|45||120.0		TGTGCCAGCAGTGAAGCGCGGTCTGGGGCCAACGTCCTGACTTTC	31	CASSEARSGANVLTF	:::::::::0:2:19:::::21:-1:45:::
685	67	0.000266	TGTGCCAGCAGTGAAGCAGGGACGCATCAGCCCCAGCATTTT	CCCC@DCBEECCCBCCCCBEGECCDEDEECBFFFCDBBBCCB	TRBV6-1*00(1196,5)	TRBD1*00(25),TRBD2*00(25)	TRBJ1-5*00(221,1)	TRBC1*00(109,3)	427|444|464|0|17||85.0	12|17|36|18|23||25.0;16|21|48|18|23||25.0	25|42|70|25|42||85.0		TGTGCCAGCAGTGAAGCAGGGACGCATCAGCCCCAGCATTTT	31	CASSEAGTHQPQHF	:::::::::0:0:17:18:0:-7:23:25:-5:42:::
686	67	0.000266	TGTGCCAGCAGCCCGTACAATGAGCAGTTCTTC	DFDCCGJDDDCAHDCCBBDDDDDCCCDCJDBCC	TRBV12-3*00(1151)		TRBJ2-1*00(226,7)	TRBC2*00(100,7)	430|441|467|0|11||55.0		24|42|70|15|33||90.0		TGTGCCAGCAGCCCGTACAATGAGCAGTTCTTC	32	CASSPYNEQFF	:::::::::0:-6:11:::::15:-4:33:::
687	67	0.000266	TGTGCCAGCAGCGTAGAGTTGGGGTCTGGAAACACCATATATTTT	CDEBBBCCBCFDBBCDBBACBFFECDC@C>FDCCBCDDCCB;EEC	TRBV9*00(1203,1)		TRBJ1-3*00(241,5)	TRBC1*00(108,4)	427|443|463|0|16||80.0		21|42|70|24|45||105.0		TGTGCCAGCAGCGTAGAGTTGGGGTCTGGAAACACCATATATTTT	26	CASSVELGSGNTIYF	:::::::::0:0:16:::::24:-1:45:::
688	67	0.000266	TGCAGTGCTCCACCGCCGGGACTAGCTTACGAGCAGTACTTC	EEEFECCFCCFCEBCCFEHCDDDCCCJGCCCCCDGDHICDFD	TRBV20-1*00(1127,3)	TRBD2*00(55)	TRBJ2-7*00(212,4)	TRBC2*00(99)	421|430|455|0|9||45.0	14|25|48|15|26||55.0	24|39|67|27|42||75.0		TGCAGTGCTCCACCGCCGGGACTAGCTTACGAGCAGTACTTC	33	CSAPPPGLAYEQYF	:::::::::0:-5:9:15:2:-7:26:27:-4:42:::
689	67	0.000266	TGCAGTGCTAGCGTATCCCTAGCGATGAGAGAAGAGCAGTTCTTC	EDDEEFCDFFCBCIDDFGDCDCECCDFHCDHECDCCCDCCGCCCC	TRBV20-1*00(1187,6)		TRBJ2-1*00(197,6)	TRBC2*00(96,3)	421|443|455|0|23|SA432CI434TST437C|57.0		30|42|70|33|45||60.0		TGCAGTGCTAGCGTATCCCTAGCGATGAGAGAAGAGCAGTTCTTC	33	CSASVSLAMREEQFF	:::::::::0:8:23:::::33:-10:45:::
690	67	0.000266	TGCAGTGCAAGGGACTTGAGCTCCTACGAGCAGTACTTC	CDCEECCDEABHACHEEGCBBCCDDDCCCFIDECCDCEE	TRBV20-1*00(1225,5)	TRBD2*00(30)	TRBJ2-7*00(246,3)	TRBC2*00(92,7)	421|429|455|0|8||40.0	16|22|48|10|16||30.0	17|39|67|17|39||110.0		TGCAGTGCAAGGGACTTGAGCTCCTACGAGCAGTACTTC	32	CSARDLSSYEQYF	:::::::::0:-6:8:10:0:-10:16:17:3:39:::
691	66	0.000262	TGTGCTAGCAGCTTGACAGTTTCAGATACGCAGTATTTT	DCDFICCEDLDDEECGDDDCECCGDDEDDLDECCCCGGC	TRBV7-7*00(1169,8)	TRBD1*00(25)	TRBJ2-3*00(221,9)	TRBC2*00(103,2)	430|444|467|0|14|SC435T|54.0	14|19|36|14|19||25.0	24|41|69|22|39||85.0		TGTGCTAGCAGCTTGACAGTTTCAGATACGCAGTATTTT	34	CASSLTVSDTQYF	:::::::::0:-3:14:14:-2:-5:19:22:-4:39:::
692	66	0.000262	TGTGCCAGTAGTAACGGCTTCCAAGAGACCCAGTACTTC	CDDDCEDFCCCCDECCCCCDCGCCCCCCCFDCFFCDDED	TRBV19*00(1214,1)		TRBJ2-5*00(233,2)	TRBC2*00(104,1)	427|440|464|0|13||65.0		21|40|68|20|39||95.0		TGTGCCAGTAGTAACGGCTTCCAAGAGACCCAGTACTTC	34	CASSNGFQETQYF	:::::::::0:-4:13:::::20:-1:39:::
693	66	0.000262	TGTGCCAGCAGTTTAGCGGGAGGGTTCTATGAGCAGTTCTTC	CCDCCBCDCCCBECCCCCDEDBHDBDCDCCEFDCCCBGGBCC	TRBV12-3*00(1175,3)	TRBD2*00(30)	TRBJ2-1*00(209)	TRBC2*00(104,4)	430|448|467|0|18||90.0	26|32|48|18|24||30.0	28|42|70|28|42||70.0		TGTGCCAGCAGTTTAGCGGGAGGGTTCTATGAGCAGTTCTTC	33	CASSLAGGFYEQFF	:::::::::0:1:18:18:-10:0:24:28:-8:42:::
694	66	0.000262	TGTGCCAGCAGTTTAAGGGGATACGAGCAGTACTTC	CDCCBADDDDCBECDCCFFECDDCBDCCCDCCCBDD	TRBV12-3*00(1083)	TRBD1*00(25)	TRBJ2-7*00(213,3)	TRBC2*00(100,7)	430|445|467|0|15||75.0	17|22|36|15|20||25.0	24|39|67|21|36||75.0		TGTGCCAGCAGTTTAAGGGGATACGAGCAGTACTTC	32	CASSLRGYEQYF	:::::::::0:-2:15:15:-5:-2:20:21:-4:36:::
695	66	0.000262	TGTGCCAGCAGTTACCTAGCGGTTGGCTACAATGAGCAGTTCTTC	HIHCAFEDDCDAGDDGGGDCAHBDCDCFCCBDDEDDDDEBCCDDC	TRBV6-6*00(1215,1)	TRBD2*00(35)	TRBJ2-1*00(231,8)	TRBC2*00(98,2)	427|442|464|0|15||75.0	20|27|48|15|22||35.0	23|42|70|26|45||95.0		TGTGCCAGCAGTTACCTAGCGGTTGGCTACAATGAGCAGTTCTTC	32	CASSYLAVGYNEQFF	:::::::::0:-2:15:15:-4:-5:22:26:-3:45:::
696	66	0.000262	TGTGCCAGCAGTTACAGTCTGAACACTGAAGCTTTCTTT	BCFC@DDCCFDDCCCDFDDCCCDCCCCEDLDCBFCCAED	TRBV6-5*00(1209,8)		TRBJ1-1*00(236,5)	TRBC1*00(107,2)	427|442|464|0|15||75.0		20|40|68|19|39||100.0		TGTGCCAGCAGTTACAGTCTGAACACTGAAGCTTTCTTT	31	CASSYSLNTEAFF	:::::::::0:-2:15:::::19:0:39:::
697	66	0.000262	TGTGCCAGCAGTCGGGACAGGGCCTACGAGCAGTACTTC	CDDDDDBBCCDCDDFDCCBBCCADDDBBBCCDCDECDDE	TRBV27*00(607,5)	TRBD1*00(50)	TRBJ2-7*00(222,1)	TRBC2*00(98,4)	427|439|464|0|12||60.0	11|21|36|12|22||50.0	22|39|67|22|39||85.0		TGTGCCAGCAGTCGGGACAGGGCCTACGAGCAGTACTTC	32	CASSRDRAYEQYF	:::::::::0:-5:12:12:1:-3:22:22:-2:39:::
698	66	0.000262	TGTGCCAGCAGCTTAGCCCCGGGGCGGACTGAAGCTTTCTTT	FECDCBCDCCCBDCCBBEDADDD<ABDDJIGGDDCDMCEFMI	TRBV7-2*00(1155,8)	TRBD1*00(30),TRBD2*00(30)	TRBJ1-1*00(215)	TRBC1*00(108,3)	430|447|467|0|17||85.0	9|15|36|17|23||30.0;13|19|48|17|23||30.0	25|40|68|27|42||75.0		TGTGCCAGCAGCTTAGCCCCGGGGCGGACTGAAGCTTTCTTT	27	CASSLAPGRTEAFF	:::::::::0:0:17:17:3:-9:23:27:-5:42:::
699	66	0.000262	TGTGCCAGCAGCTTAGAAGAGACCCAGTACTTC	DCCDBCCBCBBBCGEDCGDFDCFJDCDEDCCDD	TRBV7-8*00(454,2)		TRBJ2-5*00(220,3)	TRBC2*00(97,4)	430|446|467|0|16||80.0		23|40|68|16|33||85.0		TGTGCCAGCAGCTTAGAAGAGACCCAGTACTTC	33	CASSLEETQYF	:::::::::0:-1:16:::::16:-3:33:::
700	66	0.000262	TGTGCCAGCAGCTCGTGGCCCGACTACGAGCAGTACTTC	GDFCBEDDFFCCCGBBBFBHEDDFFFDGCDDCCDCCDED	TRBV7-2*00(1172,1)	TRBD2*00(25)	TRBJ2-7*00(219,1)	TRBC2*00(97)	430|443|467|0|13||65.0	30|35|48|16|21||25.0	23|39|67|23|39||80.0		TGTGCCAGCAGCTCGTGGCCCGACTACGAGCAGTACTTC	33	CASSSWPDYEQYF	:::::::::0:-4:13:16:-14:3:21:23:-3:39:::
701	66	0.000262	TGTGCCAGCAGCCTCCACGGACAGGGATTGGGCGAGCAGTACTTC	CCCKCKCCDBBCBCFCCCDDDDCBECBDCBDAAACCCDCCDCADC	TRBV7-2*00(1159,6)	TRBD1*00(40)	TRBJ2-7*00(201,2)	TRBC2*00(101,2)	430|442|467|0|12||60.0	13|21|36|18|26||40.0	26|39|67|32|45||65.0		TGTGCCAGCAGCCTCCACGGACAGGGATTGGGCGAGCAGTACTTC	32	CASSLHGQGLGEQYF	:::::::::0:-5:12:18:-1:-3:26:32:-6:45:::
702	66	0.000262	TGTGCCAGCAGCCTCGGTGGCCTCTACGAGCAGTACTTC	CFDD@LGCFDD@CDDEDEFCFCCCDDDDBBCCCDCCDGC	TRBV11-2*00(1192,3)		TRBJ2-7*00(218,3)	TRBC2*00(96,8)	430|442|467|0|12||60.0		23|39|67|23|39||80.0		TGTGCCAGCAGCCTCGGTGGCCTCTACGAGCAGTACTTC	31	CASSLGGLYEQYF	:::::::::0:-5:12:::::23:-3:39:::
703	66	0.000262	TGCGCCAGCAGCTTTGGACAGGCATTGGGCTACACCTTC	EDDBBDDCCCCCCEGDDCDDBDDDBCACBBBBBBCBACD	TRBV5-1*00(1233,4)	TRBD1*00(35)	TRBJ1-2*00(197,2)	TRBC1*00(104,5)	427|441|463|0|14||70.0	13|20|36|15|22||35.0	28|40|68|27|39||60.0		TGCGCCAGCAGCTTTGGACAGGCATTGGGCTACACCTTC	32	CASSFGQALGYTF	:::::::::0:-2:14:15:-1:-4:22:27:-8:39:::
704	66	0.000262	TGCAGTGCTAGAGGGACAGTCCCCGAAGCTTTCTTT	DDEDDDCJCCEDCHDCDCCCJJMFDCDBBDHDCBMD	TRBV20-1*00(1245,3)	TRBD1*00(30),TRBD2*00(30)	TRBJ1-1*00(196,4)	TRBC1*00(107,3)	421|434|455|0|13||65.0	13|19|36|13|19||30.0;10|16|48|17|23||30.0	28|40|68|24|36||60.0		TGCAGTGCTAGAGGGACAGTCCCCGAAGCTTTCTTT	33	CSARGTVPEAFF	:::::::::0:-1:13:13:-1:-5:19:24:-8:36:::
705	66	0.000262	TGCAGTGCGCCAGACTTGGGCCGGGAGACCCAGTACTTC	EIDEEDDCCCDCCCDIFFGDGFLIHDCCGJDFDDDDCEC	TRBV20-1*00(1174,4)	TRBD2*00(25)	TRBJ2-5*00(214,4)	TRBC2*00(101,8)	421|429|455|0|8||40.0	29|34|48|17|22||25.0	25|40|68|24|39||75.0		TGCAGTGCGCCAGACTTGGGCCGGGAGACCCAGTACTTC	34	CSAPDLGRETQYF	:::::::::0:-6:8:17:-13:2:22:24:-5:39:::
706	66	0.000262	TGCAGCGCCCTCATAGGGCGGGAAGGCGAGCAGTACTTC	CCDDCCC?ECBBCCBADBBAFDAF@EDCCDECCCBCBGF	TRBV29-1*00(1150,6)	TRBD2*00(30)	TRBJ2-7*00(204)	TRBC2*00(99)	421|428|455|0|7||35.0	23|29|48|17|23||30.0	26|39|67|26|39||65.0		TGCAGCGCCCTCATAGGGCGGGAAGGCGAGCAGTACTTC	30	CSALIGREGEQYF	:::::::::0:-7:7:17:-7:-3:23:26:-6:39:::
707	66	0.000262	TGCAGCGCCGGTGAGGGGACTGGAAACACCATATATTTT	CCCCEDDBE@CCCC=FGBBBC@GAFDDDDFBCCDCAFKE	TRBV29-1*00(1200,8)	TRBD1*00(25),TRBD2*00(25)	TRBJ1-3*00(238,9)	TRBC1*00(109,8)	421|428|455|0|7||35.0	17|22|36|13|18||25.0;27|32|48|12|17||25.0	22|42|70|19|39||100.0		TGCAGCGCCGGTGAGGGGACTGGAAACACCATATATTTT	28	CSAGEGTGNTIYF	:::::::::0:-7:7:13:-5:-2:18:19:-2:39:::
708	64	0.000254	TGTGCCACCAGTGATTTGCCCTCTGAGCAGTTCTTC	CCCBBBCDDFDDDCBDCCCFGCCCCCCCDEBDDADC	TRBV24-1*00(1188,1)		TRBJ2-1*00(204,6)	TRBC2*00(105,9)	427|446|465|0|19||95.0		29|42|70|23|36||65.0		TGTGCCACCAGTGATTTGCCCTCTGAGCAGTTCTTC	32	CATSDLPSEQFF	:::::::::0:1:19:::::23:-9:36:::
709	64	0.000254	TGTGCCAGTACTCATGACAGGGAGGGTTCACCCCTCCACTTT	CCCDCFCDCBCBDDCDCDDDHDDBEDBDDCDDEBBCDCDAGD	TRBV19*00(1132,6)	TRBD1*00(35),TRBD2*00(35)	TRBJ1-6*00(216,8)	TRBC1*00(109,8)	427|437|464|0|10||50.0	14|21|36|15|22||35.0;25|32|48|19|26||35.0	29|45|73|26|42||80.0		TGTGCCAGTACTCATGACAGGGAGGGTTCACCCCTCCACTTT	32	CASTHDREGSPLHF	:::::::::0:-7:10:15:-2:-3:22:26:-9:42:::
710	64	0.000254	TGTGCCAGTAGTATTAAGGACGGATTCTACGAGCAGTACTTC	CCFBDCDCCBFCDDD@FACCCBCDBEFCCCDBDDDCDDDCFE	TRBV19*00(1177,6)		TRBJ2-7*00(218)	TRBC2*00(100,4)	427|441|464|0|14||70.0		23|39|67|26|42||80.0		TGTGCCAGTAGTATTAAGGACGGATTCTACGAGCAGTACTTC	31	CASSIKDGFYEQYF	:::::::::0:-3:14:::::26:-3:42:::
711	64	0.000254	TGTGCCAGCTCGCGGGCTAGCGGGAGCTCCTACGAGCAGTACTTC	CFEDADCBBBCFCBFBCDDCCADBCBBCBEDCCCDDCDCBBCBEC	TRBV6-5*00(1021,4)	TRBD2*00(30)	TRBJ2-7*00(247,6)	TRBC2*00(99,2)	427|436|464|0|9||45.0	20|26|48|16|22||30.0	16|39|67|22|45||115.0		TGTGCCAGCTCGCGGGCTAGCGGGAGCTCCTACGAGCAGTACTTC	32	CASSRASGSSYEQYF	:::::::::0:-8:9:16:-4:-6:22:22:4:45:::
712	64	0.000254	TGTGCCAGCAGTTCTCCCCGGACAGGGATGAACACTGAAGCTTTCTTT	DCEEEGGDCEDCECCAFEEAECCDCGDDDCCDECCCFCFCCAGEEDID	TRBV27*00(1166,2)	TRBD1*00(49)	TRBJ1-1*00(244,1)	TRBC1*00(108,9)	427|440|464|0|13||65.0	8|21|36|14|27|SG12C|49.0	19|40|68|27|48||105.0		TGTGCCAGCAGTTCTCCCCGGACAGGGATGAACACTGAAGCTTTCTTT	32	CASSSPRTGMNTEAFF	:::::::::0:-4:13:14:4:-3:27:27:1:48:::
713	64	0.000254	TGTGCCAGCAGTTACTTCAAGTATGGTGAGCAGTTCTTC	DGGHCIGEGEKGHEDCECDECCDDBFDFFGFEE@GFDGC	TRBV6-2*00(1028,1),TRBV6-3*00(1028,1)		TRBJ2-1*00(202,6)	TRBC2*00(99,9)	427|443|464|0|16||80.0;427|443|464|0|16||80.0		29|42|70|26|39||65.0		TGTGCCAGCAGTTACTTCAAGTATGGTGAGCAGTTCTTC	31	CASSYFKYGEQFF	:::::::::0:-1:16:::::26:-9:39:::
714	64	0.000254	TGTGCCAGCAGTTACTCCGTGGAGGTCACAGATACGCAGTATTTT	EDCC@EDCDDCBDCCDCFDCBEDBECCCCEIFDECDCDDCBAEEB	TRBV6-5*00(1156,4)	TRBD2*00(25)	TRBJ2-3*00(220,5)	TRBC2*00(99,3)	427|444|464|0|17||85.0	26|31|48|20|25||25.0	22|41|69|26|45||95.0		TGTGCCAGCAGTTACTCCGTGGAGGTCACAGATACGCAGTATTTT	31	CASSYSVEVTDTQYF	:::::::::0:0:17:20:-10:-1:25:26:-2:45:::
715	64	0.000254	TGTGCCAGCAGTTACGGTCCCACAGGGGCTAACACTGAAGCTTTCTTT	DCDCBDDCCCDKDBBBECCHCCDDFEFBBBAGDDDCDFDCCAEDDDED	TRBV6-5*00(1166)	TRBD1*00(35)	TRBJ1-1*00(224,1)	TRBC1*00(106,5)	427|442|464|0|15||75.0	15|22|36|21|28||35.0	22|40|68|30|48||90.0		TGTGCCAGCAGTTACGGTCCCACAGGGGCTAACACTGAAGCTTTCTTT	32	CASSYGPTGANTEAFF	:::::::::0:-2:15:21:-3:-2:28:30:-2:48:::
716	64	0.000254	TGTGCCAGCAGTCTAGGACTGAACACTGAAGCTTTCTTT	BCDDADCEDCCBBCDDCCDDCBCCCCECDDCBDFCDBGF	TRBV6-5*00(1178,8)		TRBJ1-1*00(238,2)	TRBC1*00(104,5)	427|439|464|0|12||60.0		20|40|68|19|39||100.0		TGTGCCAGCAGTCTAGGACTGAACACTGAAGCTTTCTTT	32	CASSLGLNTEAFF	:::::::::0:-5:12:::::19:0:39:::
717	64	0.000254	TGTGCCAGCAGTCCACTAGCGGGAGTGGAGAATGAGCAGTTCTTC	CCCDFDCDCDCDECDDFDDDBDDBCCACDCADDEDDDDFCDDEDC	TRBV6-2*00(1152,4),TRBV6-3*00(1152,4)	TRBD2*00(55)	TRBJ2-1*00(213,5)	TRBC2*00(93,4)	427|439|464|0|12||60.0;427|439|464|0|12||60.0	19|30|48|14|25||55.0	27|42|70|30|45||75.0		TGTGCCAGCAGTCCACTAGCGGGAGTGGAGAATGAGCAGTTCTTC	32	CASSPLAGVENEQFF	:::::::::0:-5:12:14:-3:-2:25:30:-7:45:::
718	64	0.000254	TGTGCCAGCAGCTTCACAGATACGCAGTATTTT	DDCCBGEDECCCFDCCFGDDDCCJCCCCBADDD	TRBV7-2*00(1192,3)		TRBJ2-3*00(233,2)	TRBC2*00(101,7)	430|444|467|0|14||70.0		22|41|69|14|33||95.0		TGTGCCAGCAGCTTCACAGATACGCAGTATTTT	32	CASSFTDTQYF	:::::::::0:-3:14:::::14:-2:33:::
719	64	0.000254	TGTGCCAGCAGCTTAGTCCACAGGGCCTACGAGCAGTACTTC	DDDECHCCCCBBBGCCCFCCCCCDDDCCCCDCCCCBBCDDFC	TRBV13*00(1204,3)	TRBD1*00(30)	TRBJ2-7*00(221,6)	TRBC2*00(93,2)	457|473|494|0|16||80.0	15|21|36|19|25||30.0	22|39|67|25|42||85.0		TGTGCCAGCAGCTTAGTCCACAGGGCCTACGAGCAGTACTTC	33	CASSLVHRAYEQYF	:::::::::0:-1:16:19:-3:-3:25:25:-2:42:::
720	64	0.000254	TGTGCCAGCAGCTTAGTAGACAGGGCCCAAGAGACCCAGTACTTC	DFDCCFDFCCCBCECCDCCGDCCFCHEFDCCDCCAHDCEFCCAEC	TRBV7-2*00(1235,2)	TRBD1*00(35)	TRBJ2-5*00(232,5)	TRBC2*00(94,1)	430|446|467|0|16||80.0	14|21|36|18|25||35.0	21|40|68|26|45||95.0		TGTGCCAGCAGCTTAGTAGACAGGGCCCAAGAGACCCAGTACTTC	32	CASSLVDRAQETQYF	:::::::::0:-1:16:18:-2:-3:25:26:-1:45:::
721	64	0.000254	TGTGCCAGCAGCTTAAATGGGTACTATGGCTACACCTTC	CDCBBBBBBBCCHGFLEDAIECCDCCBDBBCBBBDCACB	TRBV7-9*00(1217,1)		TRBJ1-2*00(219,8)	TRBC1*00(102,1)	430|445|467|0|15||75.0		23|40|68|22|39||85.0		TGTGCCAGCAGCTTAAATGGGTACTATGGCTACACCTTC	32	CASSLNGYYGYTF	:::::::::0:-2:15:::::22:-3:39:::
722	64	0.000254	TGTGCCAGCAGCTCCTCGGGGTTCGCTGAAGCTTTCTTT	DCCCEDECECCBDFDDEDFFCCCCECDCBFDEBHGCBED	TRBV7-3*00(1187,7)		TRBJ1-1*00(209,4)	TRBC1*00(107,3)	430|443|467|0|13||65.0		26|40|68|25|39||70.0		TGTGCCAGCAGCTCCTCGGGGTTCGCTGAAGCTTTCTTT	33	CASSSSGFAEAFF	:::::::::0:-4:13:::::25:-6:39:::
723	64	0.000254	TGTGCCAGCAGCTCACGTTGGACGGAAACTAACTATGGCTACACCTTC	GLECCDCDFDDDCDDDCAEAEDDELDIEDCDDECCHDBCBDDDCBBEC	TRBV7-9*00(1270,1)		TRBJ1-2*00(236,1)	TRBC1*00(108,4)	430|443|467|0|13||65.0		20|40|68|28|48||100.0		TGTGCCAGCAGCTCACGTTGGACGGAAACTAACTATGGCTACACCTTC	32	CASSSRWTETNYGYTF	:::::::::0:-4:13:::::28:0:48:::
724	64	0.000254	TGTGCCAGCAGCCTTGGGCGGGAGGGAGCCTATGGCTACACCTTC	FCCCCDDCBBBBCBFBFDCDECEDECJDAECDCABDCAABACCCC	TRBV9*00(1123,1)	TRBD2*00(45)	TRBJ1-2*00(218,4)	TRBC1*00(108,7)	427|439|463|0|12||60.0	23|32|48|17|26||45.0	24|40|68|29|45||80.0		TGTGCCAGCAGCCTTGGGCGGGAGGGAGCCTATGGCTACACCTTC	32	CASSLGREGAYGYTF	:::::::::0:-4:12:17:-7:0:26:29:-4:45:::
725	64	0.000254	TGTGCCAGCAGCCCGGGCGGGAGAGGGACTGAAGCTTTCTTT	CCDEBDBCCBCBGCBDBBBFDCCGGGCCCDDDDBBCEDDBFE	TRBV5-6*00(1171,5)	TRBD2*00(35),TRBD1*00(34)	TRBJ1-1*00(209,5)	TRBC1*00(109,4)	427|439|463|0|12||60.0	23|30|48|16|23||35.0;11|21|36|17|27|SC16G|34.0	25|40|68|27|42||75.0		TGTGCCAGCAGCCCGGGCGGGAGAGGGACTGAAGCTTTCTTT	33	CASSPGGRGTEAFF	:::::::::0:-4:12:16:-7:-2:23:27:-5:42:::
726	64	0.000254	TGTGCCAGCAGCCAACAGGACGGTTTCTACGAGCAGTACTTC	AACABHBBACB@BACCD@DEBCC>FDCCCCCBHDDCCBBBDD	TRBV3-1*00(1134,5)		TRBJ2-7*00(217,4)	TRBC2*00(103,9)	427|442|464|0|15||75.0		23|39|67|26|42||80.0		TGTGCCAGCAGCCAACAGGACGGTTTCTACGAGCAGTACTTC	29	CASSQQDGFYEQYF	:::::::::0:-2:15:::::26:-3:42:::
727	64	0.000254	TGTGCCAGCAGCGTTAGGCAATCCGGGAACACTGAAGCTTTCTTT	DCDDCDCEBCBBCBDCACCCCCCDCGDBDCDEKDDFCCAGCCDIH	TRBV11-2*00(1180,6)		TRBJ1-1*00(233,9)	TRBC1*00(108,5)	430|442|467|0|12||60.0		21|40|68|26|45||95.0		TGTGCCAGCAGCGTTAGGCAATCCGGGAACACTGAAGCTTTCTTT	32	CASSVRQSGNTEAFF	:::::::::0:-5:12:::::26:-1:45:::
728	64	0.000254	TGTGCCAGCAGCGTGGACACCAACTACGAGCAGTACTTC	BDCBADCCCCCCBB?CCBBAC@FFDCCCCDEDCBCDBDD	TRBV3-1*00(1130,2)	TRBD1*00(25)	TRBJ2-7*00(213,4)	TRBC2*00(100,9)	427|439|464|0|12||60.0	13|18|36|14|19||25.0	23|39|67|23|39||80.0		TGTGCCAGCAGCGTGGACACCAACTACGAGCAGTACTTC	30	CASSVDTNYEQYF	:::::::::0:-5:12:14:-1:-6:19:23:-3:39:::
729	64	0.000254	TGCAGTGCTAGATTGGGAGGGGCCCAGGAGACCCAGTACTTC	CECDFFDDHFDDHCCFDCCDFFAFDDHGCCCHMDDCCCCFDG	TRBV20-1*00(1159)	TRBD2*00(35)	TRBJ2-5*00(216,6)	TRBC2*00(103,6)	421|433|455|0|12||60.0	25|32|48|14|21||35.0	21|40|68|23|42|SA24G|79.0		TGCAGTGCTAGATTGGGAGGGGCCCAGGAGACCCAGTACTTC	32	CSARLGGAQETQYF	:::::::::0:-2:12:14:-9:0:21:23:-1:42:::
730	64	0.000254	TGCAGTGGGTCTCACAGTGGACTAGCGAATGAGCAGTTCTTC	DCCDCBCEDCCCCCCDCCDCDFCEDEFDDDDCDDEDCDDHEC	TRBV20-1*00(1168,2)	TRBD2*00(45)	TRBJ2-1*00(214,4)	TRBC2*00(100,8)	421|428|455|0|7||35.0	17|26|48|18|27||45.0	27|42|70|27|42||75.0		TGCAGTGGGTCTCACAGTGGACTAGCGAATGAGCAGTTCTTC	33	CSGSHSGLANEQFF	:::::::::0:-7:7:18:-1:-6:27:27:-7:42:::
731	64	0.000254	TGCAGCGTTGCGGACAGTTCCTACGAGCAGTACTTC	A@BBDCBDCDCACBBBCCCCDDCCEBEDFCCDCAEC	TRBV29-1*00(1140,3)	TRBD1*00(30)	TRBJ2-7*00(222,6)	TRBC2*00(94)	421|431|455|0|10||50.0	13|19|36|11|17||30.0	21|39|67|18|36||90.0		TGCAGCGTTGCGGACAGTTCCTACGAGCAGTACTTC	31	CSVADSSYEQYF	:::::::::0:-4:10:11:-1:-5:17:18:-1:36:::
732	63	0.00025	TGTGCCTGGAGTGTACCCAGGACTGGAGATACGCAGTATTTT	EGGGAECEGGEDCDCAIGDIGIGGBFEDGEDEDDCDCCAEFD	TRBV30*00(1209)	TRBD2*00(25)	TRBJ2-3*00(216,8)	TRBC2*00(103,4)	421|437|455|0|16||80.0	17|22|48|19|24||25.0	25|41|69|26|42||80.0		TGTGCCTGGAGTGTACCCAGGACTGGAGATACGCAGTATTTT	32	CAWSVPRTGDTQYF	:::::::::0:2:16:19:-1:-10:24:26:-5:42:::
733	63	0.00025	TGTGCCGTCTCAGGGAGTTACAATGAGCAGTTCTTC	EJDDBEDCCCDCFECBBAFDDAHECCFDCEADDEFC	TRBV6-2*00(1086,6),TRBV6-3*00(1086,6)	TRBD1*00(25),TRBD2*00(25)	TRBJ2-1*00(227)	TRBC2*00(106,3)	427|433|464|0|6||30.0;427|433|464|0|6||30.0	16|21|36|10|15||25.0;25|30|48|12|17||25.0	24|42|70|18|36||90.0		TGTGCCGTCTCAGGGAGTTACAATGAGCAGTTCTTC	32	CAVSGSYNEQFF	:::::::::0:-11:6:10:-4:-3:15:18:-4:36:::
734	63	0.00025	TGTGCCACCACCGGGACAGCTAATAATTCACCCCTCCACTTT	DCCFACCBCDDDAECCCDBBDFDJGFGCDCGEGDDDDDDEKC	TRBV28*00(1107,1)	TRBD1*00(45)	TRBJ1-6*00(223)	TRBC1*00(108,3)	427|434|464|0|7||35.0	10|19|36|10|19||45.0	25|45|73|22|42||100.0		TGTGCCACCACCGGGACAGCTAATAATTCACCCCTCCACTTT	32	CATTGTANNSPLHF	:::::::::0:-10:7:10:2:-5:19:22:-5:42:::
735	63	0.00025	TGTGCCAGCGGGTCCACAGATACGCAGTATTTT	CCECBECDDCEDCBDCDDEEFDDDDECBA@BBB	TRBV28*00(1048,7)		TRBJ2-3*00(228,4)	TRBC2*00(99,3)	427|436|464|0|9||45.0		22|41|69|14|33||95.0		TGTGCCAGCGGGTCCACAGATACGCAGTATTTT	31	CASGSTDTQYF	:::::::::0:-8:9:::::14:-2:33:::
736	63	0.00025	TGTGCCAGCATTGCCACCGGGTCGCGAGTCCGAGAGACCCAGTACTTC	EEFDADGCDCBCCBCCBD@FCCCCCDEDDCFDCCCCCEEEECDCCAFD	TRBV6-1*00(1182)	TRBD2*00(29),TRBD1*00(25)	TRBJ2-5*00(219,5)	TRBC2*00(97,5)	427|437|464|0|10||50.0	6|15|48|22|31|ST9G|29.0;10|15|36|16|21||25.0	24|40|68|32|48||80.0		TGTGCCAGCATTGCCACCGGGTCGCGAGTCCGAGAGACCCAGTACTTC	31	CASIATGSRVRETQYF	:::::::::0:-7:10:22:10:-17:31:32:-4:48:::
737	63	0.00025	TGTGCCAGCAGTTTGTCCCTTAACACTGAAGCTTTCTTT	CCDCADCECCCCECCFGEEGDDCBCCCCDGDCBMCCCFC	TRBV6-5*00(1135,6)	TRBD1*00(30)	TRBJ1-1*00(226,9)	TRBC1*00(106,9)	427|440|464|0|13||65.0	6|12|36|13|19||30.0	22|40|68|21|39||90.0		TGTGCCAGCAGTTTGTCCCTTAACACTGAAGCTTTCTTT	32	CASSLSLNTEAFF	:::::::::0:-4:13:13:6:-12:19:21:-2:39:::
738	63	0.00025	TGTGCCAGCAGTGACCATGGGTCTGGGGCCAACGTCCTGACTTTC	BBBBBFCFCDCGCCBCBCDDCDFDBDDECCDCCEFDBDCCCFHDC	TRBV6-4*00(1191,5)		TRBJ2-6*00(253)	TRBC2*00(95,4)	427|442|464|0|15||75.0		21|45|73|21|45||120.0		TGTGCCAGCAGTGACCATGGGTCTGGGGCCAACGTCCTGACTTTC	33	CASSDHGSGANVLTF	:::::::::0:-2:15:::::21:-1:45:::
739	63	0.00025	TGTGCCAGCAGTGACGGACTAGCGGGAGATGAGCAGTTCTTC	CDDCFGDIFDFECDCCDDDBBBCBEDCDFCFECCCCBCCDBD	TRBV6-4*00(1204,7)	TRBD2*00(65)	TRBJ2-1*00(204,8)	TRBC2*00(93,2)	427|442|464|0|15||75.0	17|30|48|15|28||65.0	28|42|70|28|42||70.0		TGTGCCAGCAGTGACGGACTAGCGGGAGATGAGCAGTTCTTC	33	CASSDGLAGDEQFF	:::::::::0:-2:15:15:-1:-2:28:28:-8:42:::
740	63	0.00025	TGTGCCAGCAGTGAAGGGACTAGCGGGGCAGATACGCAGTATTTT	DFGDAMHDDDEDHBGDGHCDDDCCAGEDCGDGFCCDCCDDEAIEH	TRBV6-1*00(1139,4)	TRBD2*00(55)	TRBJ2-3*00(224,4)	TRBC2*00(98,3)	427|443|464|0|16||80.0	17|28|48|16|27||55.0	24|41|69|28|45||85.0		TGTGCCAGCAGTGAAGGGACTAGCGGGGCAGATACGCAGTATTTT	32	CASSEGTSGADTQYF	:::::::::0:-1:16:16:-1:-4:27:28:-4:45:::
741	63	0.00025	TGTGCCAGCAGCTTAGCAGATAGCAATCAGCCCCAGCATTTT	CCCCDCCCECBCDCCCCCECCCDCBDDEECDFLDCGBBCEDC	TRBV7-2*00(1172,9)		TRBJ1-5*00(248,4)	TRBC1*00(108,5)	430|447|467|0|17||85.0		19|42|70|19|42||115.0		TGTGCCAGCAGCTTAGCAGATAGCAATCAGCCCCAGCATTTT	33	CASSLADSNQPQHF	:::::::::0:0:17:::::19:1:42:::
742	63	0.00025	TGTGCCAGCAGCTTAGGGGTCGGGGTAGAGACCCAGTACTTC	ECCDEDFDCDCCDCCFDDCCCCEDCCBCBBBBFDDDDHDEDE	TRBV7-2*00(1176,6)		TRBJ2-5*00(217,2)	TRBC2*00(95,1)	430|446|467|0|16||80.0		24|40|68|26|42||80.0		TGTGCCAGCAGCTTAGGGGTCGGGGTAGAGACCCAGTACTTC	33	CASSLGVGVETQYF	:::::::::0:-1:16:::::26:-4:42:::
743	63	0.00025	TGTGCCAGCAGCCGCCGTTACGAGCAGTACTTC	CDCCADCEEEB?BCCDB@CBCCBBDCCCCDBDD	TRBV28*00(1172,4)		TRBJ2-7*00(205,8)	TRBC2*00(105,3)	427|438|464|0|11||55.0		24|39|67|18|33||75.0		TGTGCCAGCAGCCGCCGTTACGAGCAGTACTTC	30	CASSRRYEQYF	:::::::::0:-6:11:::::18:-4:33:::
744	63	0.00025	TGTGCCAGCAGCCGGACAGGAGGCAATCAGCCCCAGCATTTT	CCCDDDCCDCCCCCCECDDGDCFCCFHDEDDIICEDCCCEKC	TRBV7-2*00(1180,7)	TRBD1*00(35)	TRBJ1-5*00(238,4)	TRBC1*00(108,7)	430|442|467|0|12||60.0	13|20|36|13|20||35.0	22|42|70|22|42||100.0		TGTGCCAGCAGCCGGACAGGAGGCAATCAGCCCCAGCATTTT	34	CASSRTGGNQPQHF	:::::::::0:-5:12:13:-1:-4:20:22:-2:42:::
745	63	0.00025	TGTGCCAGCAGGTTGACGCCTCAAGAGACCCAGTACTTC	DDDCBDCDDCBEAEECCCDCBDADDDCCDEFCECDCBEG	TRBV5-8*00(1197,4)		TRBJ2-5*00(228,1)	TRBC2*00(104,3)	427|442|463|0|15|SC438G|59.0		22|40|68|21|39||90.0		TGTGCCAGCAGGTTGACGCCTCAAGAGACCCAGTACTTC	32	CASRLTPQETQYF	:::::::::0:-1:15:::::21:-2:39:::
746	63	0.00025	TGTGCCAGCAGGTTAGACTCTTGGGTCGGGCTGAACACTGAAGCTTTCTTT	CCCBBBDDCCDCCDCDECDGGCCEDCCCFCCCDDEDCFCDBDBBDECCDFD	TRBV12-3*00(1100,9)		TRBJ1-1*00(235,9)	TRBC1*00(107,8)	430|446|467|0|16|ST441G|64.0		20|40|68|31|51||100.0		TGTGCCAGCAGGTTAGACTCTTGGGTCGGGCTGAACACTGAAGCTTTCTTT	33	CASRLDSWVGLNTEAFF	:::::::::0:-1:16:::::31:0:51:::
747	63	0.00025	TGCAGTGCTAGAGTGGGAGGGCCGACAGATACGCAGTATTTT	CEDDEDCCLIEDFDHJGECGDCDDCDDCDEIHGJCGDEDDDD	TRBV20-1*00(1226,5)	TRBD2*00(45)	TRBJ2-3*00(228,9)	TRBC2*00(99,8)	421|434|455|0|13||65.0	25|34|48|14|23||45.0	23|41|69|24|42||90.0		TGCAGTGCTAGAGTGGGAGGGCCGACAGATACGCAGTATTTT	34	CSARVGGPTDTQYF	:::::::::0:-1:13:14:-9:2:23:24:-3:42:::
748	63	0.00025	TGCAGTGCTAGAGATTATGGAGTAGGGAACACCATATATTTT	DCDDFDDDEEDEJCFDCCDCDDCCEJEJCDBBBCCCFEDGFC	TRBV20-1*00(1208,4)		TRBJ1-3*00(210,1)	TRBC1*00(109,4)	421|436|455|0|15||75.0		27|42|70|27|42||75.0		TGCAGTGCTAGAGATTATGGAGTAGGGAACACCATATATTTT	33	CSARDYGVGNTIYF	:::::::::0:1:15:::::27:-7:42:::
749	63	0.00025	TGCAGTGCTAGAGATCGCACAGGGCCTGGCTACACCTTC	DDCCCHHEFCDDDHIGCGCCFDFBDGCDBDHDGDFCDCD	TRBV20-1*00(1169,3)	TRBD1*00(30),TRBD2*00(30)	TRBJ1-2*00(204,4)	TRBC1*00(107)	421|437|455|0|16||80.0	15|21|36|18|24||30.0;28|34|48|20|26||30.0	27|40|68|26|39||65.0		TGCAGTGCTAGAGATCGCACAGGGCCTGGCTACACCTTC	33	CSARDRTGPGYTF	:::::::::0:2:16:18:-3:-3:24:26:-7:39:::
750	63	0.00025	TGCAGCGCCCTAGTTTGGGGTTTCAACGGCTACACCTTC	CBBBBCB>FCCBDADCACCBBCCCCCC@CCCBBCDBBDC	TRBV29-1*00(1131,3)	TRBD2*00(25)	TRBJ1-2*00(197,7)	TRBC1*00(109,4)	421|428|455|0|7||35.0	8|13|48|9|14||25.0	28|40|68|27|39||60.0		TGCAGCGCCCTAGTTTGGGGTTTCAACGGCTACACCTTC	29	CSALVWGFNGYTF	:::::::::0:-7:7:9:8:-19:14:27:-8:39:::
751	61	0.000242	TGTGCCAGCAGTTTAGGCCAAGAGACCCAGTACTTC	DDDCCCDDDDBBDBCCDAECCEDCCDGDDCCECDDD	TRBV12-4*00(1194,5)		TRBJ2-5*00(229,8)	TRBC2*00(98,7)	430|446|467|0|16||80.0		21|40|68|17|36||95.0		TGTGCCAGCAGTTTAGGCCAAGAGACCCAGTACTTC	32	CASSLGQETQYF	:::::::::0:-1:16:::::17:-1:36:::
752	61	0.000242	TGTGCCAGCAGTTCCTCCGGGACTAAACAGTTCTTC	CCEFCCCCDECBDBDCCDCEEHECEDDDEDCEDDCD	TRBV6-2*00(1120,7),TRBV6-3*00(1120,7)	TRBD2*00(40)	TRBJ2-1*00(181,2)	TRBC2*00(97,6)	427|444|464|0|17|SA440C|69.0;427|444|464|0|17|SA440C|69.0	15|23|48|17|25||40.0	33|42|70|27|36||45.0		TGTGCCAGCAGTTCCTCCGGGACTAAACAGTTCTTC	33	CASSSSGTKQFF	:::::::::0:0:17:17:1:-9:25:27:-13:36:::
753	61	0.000242	TGTGCCAGCAGTGACCTAGGCCCAGGTACTCAGTACTTC	BCCC@CDDBBCDDDDDDDBD@HDCAGCBBCCCDCDD@DE	TRBV6-1*00(1191)	TRBD2*00(25)	TRBJ2-5*00(183,3)	TRBC2*00(100,5)	427|441|464|0|14||70.0	30|35|48|18|23||25.0	31|40|68|30|39||45.0		TGTGCCAGCAGTGACCTAGGCCCAGGTACTCAGTACTTC	31	CASSDLGPGTQYF	:::::::::0:-3:14:18:-14:3:23:30:-11:39:::
754	61	0.000242	TGTGCCAGCAGTAACCCAGGGGCCTCGAACACTGAAGCTTTCTTT	BCCCADCDDFCCAEIECDCDDBDEFFGIBEDIFEJEDCDGDCCFD	TRBV28*00(1130,3)	TRBD1*00(30),TRBD2*00(29)	TRBJ1-1*00(233,8)	TRBC1*00(108,8)	427|439|464|0|12||60.0	16|22|36|16|22||30.0;28|37|48|17|26|SC32G|29.0	21|40|68|26|45||95.0		TGTGCCAGCAGTAACCCAGGGGCCTCGAACACTGAAGCTTTCTTT	32	CASSNPGASNTEAFF	:::::::::0:-5:12:16:-4:-2:22:26:-1:45:::
755	61	0.000242	TGTGCCAGCAGTAACCAAGAGACCCAGTACTTC	DGCCCGEDFCDCBDACCDDCCCFFFCCCEECDD	TRBV12-3*00(1058,8)		TRBJ2-5*00(237,3)	TRBC1*00(100)	430|442|467|0|12||60.0		20|40|68|13|33||100.0		TGTGCCAGCAGTAACCAAGAGACCCAGTACTTC	32	CASSNQETQYF	:::::::::0:-5:12:::::13:0:33:::
756	61	0.000242	TGTGCCAGCAGCTTATCCAGCGGGAGAGGGGATGAGCAGTTCTTC	BBCDDHDCEBCCDFCCCDDDCBFDBCCBDDDCCDDDDFEAEECDD	TRBV7-2*00(1226,1)	TRBD2*00(40),TRBD1*00(39)	TRBJ2-1*00(208,6)	TRBC2*00(95,4)	430|445|467|0|15||75.0	22|30|48|18|26||40.0;11|22|36|20|31|SC16G|39.0	28|42|70|31|45||70.0		TGTGCCAGCAGCTTATCCAGCGGGAGAGGGGATGAGCAGTTCTTC	32	CASSLSSGRGDEQFF	:::::::::0:-2:15:18:-6:-2:26:31:-8:45:::
757	61	0.000242	TGTGCCAGCAGCTCGGGACAGCCCACAGATACGCAGTATTTT	DGCFGGFLDDCFCCCFDDCDCBGECDFEDEDCCCDCDDBEED	TRBV7-3*00(950,6)	TRBD1*00(40)	TRBJ2-3*00(233)	TRBC2*00(100,5)	430|443|467|0|13||65.0	11|19|36|13|21||40.0	22|41|69|23|42||95.0		TGTGCCAGCAGCTCGGGACAGCCCACAGATACGCAGTATTTT	33	CASSSGQPTDTQYF	:::::::::0:-4:13:13:1:-5:21:23:-2:42:::
758	61	0.000242	TGTGCCAGCAGCCCACAGGGGTCCCACTACGAGCAGTACTTC	CCCCCDDCCCCBDCCCCBHEDCBEDCDCDEDFGDGGHICDED	TRBV9*00(1106,6)	TRBD1*00(35)	TRBJ2-7*00(217,8)	TRBC2*00(107,1)	427|439|463|0|12||60.0	15|22|36|14|21||35.0	23|39|67|26|42||80.0		TGTGCCAGCAGCCCACAGGGGTCCCACTACGAGCAGTACTTC	33	CASSPQGSHYEQYF	:::::::::0:-4:12:14:-3:-2:21:26:-3:42:::
759	61	0.000242	TGCAGTGCTAGTATGCGACTAGCGGGGCACACAGATACGCAGTATTTT	CHDDJEDDDDECGJCGHGCDECDCGGBDCCDDCEDCLCCCDDCCCFDC	TRBV20-1*00(1172)	TRBD2*00(50)	TRBJ2-3*00(231,4)	TRBC2*00(93,3)	421|432|455|0|11||55.0	18|28|48|16|26||50.0	22|41|69|29|48||95.0		TGCAGTGCTAGTATGCGACTAGCGGGGCACACAGATACGCAGTATTTT	33	CSASMRLAGHTDTQYF	:::::::::0:-3:11:16:-2:-4:26:29:-2:48:::
760	61	0.000242	TGCAGTGCTAGAGATCCGGGACAGCGCGACGAGCAGTACTTC	CDJDECECDCCCCCDEGJFCEDIDDFCCDGIEFGGDDFCDCC	TRBV20-1*00(1212,8)	TRBD1*00(40)	TRBJ2-7*00(202,3)	TRBC2*00(97,9)	421|437|455|0|16||80.0	11|19|36|16|24||40.0	25|39|67|28|42||70.0		TGCAGTGCTAGAGATCCGGGACAGCGCGACGAGCAGTACTTC	34	CSARDPGQRDEQYF	:::::::::0:2:16:16:1:-5:24:28:-5:42:::
761	61	0.000242	TGCAGTGCTAGAGAGGGGAGCACTGAAGCTTTCTTT	CECDCDCBCEEDCCDEEDEDCCDCEECDECGDCBFH	TRBV20-1*00(1244,1)	TRBD2*00(25)	TRBJ1-1*00(218)	TRBC1*00(108,8)	421|435|455|0|14||70.0	25|30|48|15|20||25.0	24|40|68|20|36||80.0		TGCAGTGCTAGAGAGGGGAGCACTGAAGCTTTCTTT	33	CSAREGSTEAFF	:::::::::0:0:14:15:-9:-2:20:20:-4:36:::
762	60	0.000238	TGTGCCTCTTCAGACAGTAATCAGCCCCAGCATTTT	CCDB@CCCACDCCCCDDDDEDFDC@FFDCBCDDEGB	TRBV10-3*00(1245,7)	TRBD1*00(25)	TRBJ1-5*00(225)	TRBC1*00(107)	427|433|464|0|6||30.0	14|19|36|12|17||25.0	24|42|70|18|36||90.0		TGTGCCTCTTCAGACAGTAATCAGCCCCAGCATTTT	31	CASSDSNQPQHF	:::::::::0:-11:6:12:-2:-5:17:18:-4:36:::
763	60	0.000238	TGTGCCTCGAGCCTAACCGGAACAGGGTTGGGGCAGTTCTTC	DCCC@DCDCDCADDDEFGCCFCCCCDCCEAEDDDCC@BCAGC	TRBV11-2*00(1092,8)	TRBD1*00(39)	TRBJ2-1*00(188,4)	TRBC2*00(102,9)	430|436|467|0|6||30.0	10|21|36|16|27|SG14A|39.0	32|42|70|32|42||50.0		TGTGCCTCGAGCCTAACCGGAACAGGGTTGGGGCAGTTCTTC	31	CASSLTGTGLGQFF	:::::::::0:-11:6:16:2:-3:27:32:-12:42:::
764	60	0.000238	TGTGCCTGGAGTGTTACGGGACATCTTTCCGAGCAGTACTTC	IIJJEGEDEFDDHEGDC>CCCDDCCEKFFCCBCDBBBBCBCD	TRBV30*00(1259,8)	TRBD1*00(35),TRBD2*00(30)	TRBJ2-7*00(198,9)	TRBC2*00(103,3)	421|435|455|0|14||70.0	11|18|36|16|23||35.0;15|21|48|16|22||30.0	26|39|67|29|42||65.0		TGTGCCTGGAGTGTTACGGGACATCTTTCCGAGCAGTACTTC	29	CAWSVTGHLSEQYF	:::::::::0:0:14:16:1:-6:23:29:-6:42:::
765	60	0.000238	TGTGCCTGGAATCCACGGCAGGAGCACTATGGCTACACCTTC	BDECACCAEBEEAECCBCDFCDCCCCECDCCBCBBBB@CDAA	TRBV30*00(1161,5)		TRBJ1-2*00(221,4)	TRBC1*00(108,2)	421|431|455|0|10||50.0		23|40|68|25|42||85.0		TGTGCCTGGAATCCACGGCAGGAGCACTATGGCTACACCTTC	31	CAWNPRQEHYGYTF	:::::::::0:-4:10:::::25:-3:42:::
766	60	0.000238	TGTGCCACCAGCAGAGATTATGCGGAGACCCAGTACTTC	GEGCCCCECCCCDEECDDDDEECCGDDCEKEDDCCCEEC	TRBV15*00(1087,9)		TRBJ2-5*00(214,1)	TRBC2*00(107,8)	427|445|464|0|18||90.0		25|40|68|24|39||75.0		TGTGCCACCAGCAGAGATTATGCGGAGACCCAGTACTTC	34	CATSRDYAETQYF	:::::::::0:1:18:::::24:-5:39:::
767	60	0.000238	TGTGCCAGTTCGCGGGAGGGCCTCTGGGAGACCCAGTACTTC	DCDCBDBCCCCCGCECC>DC@DBBBCDCDDCCFDEEDHFCEH	TRBV25-1*00(1111,8)	TRBD2*00(55)	TRBJ2-5*00(212,7)	TRBC2*00(104,6)	427|435|464|0|8||40.0	23|34|48|11|22||55.0	25|40|68|27|42||75.0		TGTGCCAGTTCGCGGGAGGGCCTCTGGGAGACCCAGTACTTC	29	CASSREGLWETQYF	:::::::::0:-9:8:11:-7:2:22:27:-5:42:::
768	60	0.000238	TGTGCCAGCTCACCGGGACAGATGAACACTGAAGCTTTCTTT	FGHGCDFCCCGCIDCHCFIFFDCDDDEDDDFFGCCBEEBCJE	TRBV18*00(1153,6)	TRBD1*00(35)	TRBJ1-1*00(243,5)	TRBC1*00(108,9)	430|444|467|0|14||70.0	12|19|36|14|21||35.0	19|40|68|21|42||105.0		TGTGCCAGCTCACCGGGACAGATGAACACTGAAGCTTTCTTT	33	CASSPGQMNTEAFF	:::::::::0:-3:14:14:0:-5:21:21:1:42:::
769	60	0.000238	TGTGCCAGCAGTTTACCGGGACAGGGGTTGGAGACCCAGTACTTC	DCCCBCDEEDCBEFCHCCHCEDGGFFDDCDDECDBDDCDCCDCGE	TRBV7-2*00(1164,8)	TRBD1*00(60)	TRBJ2-5*00(211,6)	TRBC2*00(95,4)	430|445|467|0|15|SC441T|59.0	10|22|36|15|27||60.0	25|40|68|30|45||75.0		TGTGCCAGCAGTTTACCGGGACAGGGGTTGGAGACCCAGTACTTC	33	CASSLPGQGLETQYF	:::::::::0:-2:15:15:2:-2:27:30:-5:45:::
770	60	0.000238	TGTGCCAGCAGTTACTCAGCGGGAGACACAGATACGCAGTATTTT	DCDDDJDDCDHIECCECDCCCGEDDDDDCFDEDCCDCCBDBCDGB	TRBV6-2*00(1164,3),TRBV6-3*00(1164,3)	TRBD2*00(40)	TRBJ2-3*00(232,3)	TRBC2*00(95,9)	427|444|464|0|17||85.0;427|444|464|0|17||85.0	22|30|48|17|25||40.0	22|41|69|26|45||95.0		TGTGCCAGCAGTTACTCAGCGGGAGACACAGATACGCAGTATTTT	33	CASSYSAGDTDTQYF	:::::::::0:0:17:17:-6:-2:25:26:-2:45:::
771	60	0.000238	TGTGCCAGCAGTGAAGAACCGTACAATGAGCAGTTCTTC	BBFDDCBCBBCDADACDCDBCGCCCECECDDECBBCDDB	TRBV2*00(1155,7)		TRBJ2-1*00(226,6)	TRBC2*00(91,9)	430|446|467|0|16||80.0		24|42|70|21|39||90.0		TGTGCCAGCAGTGAAGAACCGTACAATGAGCAGTTCTTC	32	CASSEEPYNEQFF	:::::::::0:-1:16:::::21:-4:39:::
772	60	0.000238	TGTGCCAGCAGCTTCCCGGGCACAGATACGCAGTATTTT	CDDCCEDEDCDDDDBDDAEBDCDGDGDHDCDCCCCCKMK	TRBV7-2*00(1202,1)	TRBD1*00(25),TRBD2*00(25)	TRBJ2-3*00(239,5)	TRBC2*00(99)	430|444|467|0|14||70.0	9|14|36|14|19||25.0;13|18|48|14|19||25.0	21|41|69|19|39||100.0		TGTGCCAGCAGCTTCCCGGGCACAGATACGCAGTATTTT	32	CASSFPGTDTQYF	:::::::::0:-3:14:14:3:-10:19:19:-1:39:::
773	60	0.000238	TGTGCCAGCAGCTTAGGTCTAGCGGGAGGGTACGGCCAGTTCTTC	CDCEDDCCCFDEECCACCEDDBBEFDCCEEDFCEDCFECKECEEC	TRBV7-8*00(1074,3)	TRBD2*00(60)	TRBJ2-1*00(184,5)	TRBC2*00(96,2)	430|446|467|0|16||80.0	20|32|48|18|30||60.0	33|42|70|36|45||45.0		TGTGCCAGCAGCTTAGGTCTAGCGGGAGGGTACGGCCAGTTCTTC	32	CASSLGLAGGYGQFF	:::::::::0:-1:16:18:-4:0:30:36:-13:45:::
774	60	0.000238	TGTGCCAGCAGCTACAGGAGGGAGATGAACACTGAAGCTTTCTTT	CCECBCCDDBBBDECFCCCADDDDDDDCFDCCCDDFDCBGCDDMI	TRBV12-3*00(1053,5)	TRBD2*00(30)	TRBJ1-1*00(239,4)	TRBC1*00(109,4)	430|441|467|0|11||55.0	26|32|48|16|22||30.0	19|40|68|24|45||105.0		TGTGCCAGCAGCTACAGGAGGGAGATGAACACTGAAGCTTTCTTT	32	CASSYRREMNTEAFF	:::::::::0:-6:11:16:-10:0:22:24:1:45:::
775	60	0.000238	TGTGCCAGCAGCCAGGGGCTTGGAGATGGCTACACCTTC	CDFFFHFCCCC@CBBEDBBACBCDDDBB??ACBCCCBDC	TRBV5-6*00(1120,6)	TRBD1*00(30)	TRBJ1-2*00(209,3)	TRBC1*00(110)	427|439|463|0|12||60.0	16|22|36|12|18||30.0	26|40|68|25|39||70.0		TGTGCCAGCAGCCAGGGGCTTGGAGATGGCTACACCTTC	30	CASSQGLGDGYTF	:::::::::0:-4:12:12:-4:-2:18:25:-6:39:::
776	60	0.000238	TGTGCCAGCAGGTCCTCTGGGGCCAACGTCCTGACTTTC	DDDDDCCCCDADCADCCCCEGECBBCCCDDCCEGGDECC	TRBV12-3*00(1112,7)		TRBJ2-6*00(260)	TRBC2*00(102,4)	430|441|467|0|11||55.0		20|45|73|14|39||125.0		TGTGCCAGCAGGTCCTCTGGGGCCAACGTCCTGACTTTC	32	CASRSSGANVLTF	:::::::::0:-6:11:::::14:0:39:::
777	60	0.000238	TGTGCCAGCAACCCGACCGTCCCAGATACGCAGTATTTT	EFDDCDDCDDCCEDCDCEEDDFFDELDCCCCGCCFCDFC	TRBV6-2*00(1030,9),TRBV6-3*00(1030,9)		TRBJ2-3*00(224,5)	TRBC2*00(107,2)	427|437|464|0|10||50.0;427|437|464|0|10||50.0		24|41|69|22|39||85.0		TGTGCCAGCAACCCGACCGTCCCAGATACGCAGTATTTT	34	CASNPTVPDTQYF	:::::::::0:-7:10:::::22:-4:39:::
778	60	0.000238	TGCGCCAGCAGCCAAGAGGGACAGGGGAATGAGCAGTTCTTC	CCFC@CCBCBB?CDCDCBGDDGCBEEDDECCCDFFDAGDAED	TRBV4-3*00(1215,3)	TRBD1*00(50)	TRBJ2-1*00(214,1)	TRBC2*00(104,6)	427|444|464|0|17||85.0	12|22|36|17|27||50.0	27|42|70|27|42||75.0		TGCGCCAGCAGCCAAGAGGGACAGGGGAATGAGCAGTTCTTC	30	CASSQEGQGNEQFF	:::::::::0:0:17:17:0:-2:27:27:-7:42:::
779	60	0.000238	TGCAGTGCTAGCGGGACTAGCGGAATTGGGGAGACCCAGTACTTC	CDGDFGIGHFCCGJEGFHDDDEEHCECDGIFECDDFGCDDEGHIF	TRBV20-1*00(1264,4)	TRBD2*00(60)	TRBJ2-5*00(215)	TRBC2*00(102,1)	421|432|455|0|11||55.0	15|27|48|11|23||60.0	25|40|68|30|45||75.0		TGCAGTGCTAGCGGGACTAGCGGAATTGGGGAGACCCAGTACTTC	34	CSASGTSGIGETQYF	:::::::::0:-3:11:11:1:-5:23:30:-5:45:::
780	60	0.000238	TGCAGTGCTAGAGCGCAGGGTGGCAATCAGCCCCAGCATTTT	DDCDDCCCCCCJDDCDDEHDDCCDDDDHDGHIMGCGDCDIFD	TRBV20-1*00(1207,8)	TRBD1*00(25)	TRBJ1-5*00(237,2)	TRBC1*00(108,2)	421|434|455|0|13||65.0	16|21|36|15|20||25.0	22|42|70|22|42||100.0		TGCAGTGCTAGAGCGCAGGGTGGCAATCAGCCCCAGCATTTT	34	CSARAQGGNQPQHF	:::::::::0:-1:13:15:-4:-3:20:22:-2:42:::
781	60	0.000238	TGCAGCGTTGTAGTTAGCGGGAGTTATGAGCAGTTCTTC	BBCCCCFBFCCBCADCBCDDDBDCECDCDDDCCDCDADC	TRBV29-1*00(1154,3)	TRBD2*00(45)	TRBJ2-1*00(193,5)	TRBC2*00(93,7)	421|431|455|0|10||50.0	21|30|48|14|23||45.0	28|42|70|25|39||70.0		TGCAGCGTTGTAGTTAGCGGGAGTTATGAGCAGTTCTTC	32	CSVVVSGSYEQFF	:::::::::0:-4:10:14:-5:-2:23:25:-8:39:::
782	60	0.000238	TGCAGCGTATCCTCCTCGGGTGAGCAGTACTTC	CCEDCCCBCDDCC@FCC?FECCCDBCCDCBBDE	TRBV29-1*00(1174,8)	TRBD2*00(25)	TRBJ2-7*00(196,1)	TRBC2*00(95,7)	421|429|455|0|8||40.0	1|6|48|10|15||25.0	27|39|67|21|33||60.0		TGCAGCGTATCCTCCTCGGGTGAGCAGTACTTC	30	CSVSSSGEQYF	:::::::::0:-6:8:10:15:-26:15:21:-7:33:::
783	58	0.00023	TGTGCCTGGAGCTTACAGGGCAGCACTGAAGCTTTCTTT	GGFDBFCDECECBDDDHAKDCBCCCCDCBDCBCGDCDHD	TRBV30*00(1228,6)	TRBD1*00(30)	TRBJ1-1*00(220)	TRBC1*00(110)	421|432|455|0|11||55.0	15|21|36|14|20||30.0	24|40|68|23|39||80.0		TGTGCCTGGAGCTTACAGGGCAGCACTGAAGCTTTCTTT	32	CAWSLQGSTEAFF	:::::::::0:-3:11:14:-3:-3:20:23:-4:39:::
784	58	0.00023	TGTGCCACCAGCAGAGAAAAGCGGGGTAGCACAGATACGCAGTATTTT	FDCDCCDEEDFEHGICCGEDBCDGECCCCCDCDDDDCECFFDECGFFD	TRBV15*00(1045,1)	TRBD2*00(30)	TRBJ2-3*00(250)	TRBC2*00(105,9)	427|444|464|0|17||85.0	22|28|48|19|25||30.0	19|41|69|26|48||110.0		TGTGCCACCAGCAGAGAAAAGCGGGGTAGCACAGATACGCAGTATTTT	33	CATSREKRGSTDTQYF	:::::::::0:0:17:19:-6:-4:25:26:1:48:::
785	58	0.00023	TGTGCCAGCCAGGCATTTT	CFDCCCECCGBCBBCCDC@	TRBV19*00(1188,6)		TRBJ1-5*00(171)	TRBC1*00(107,1)	427|435|464|0|8||40.0		35|42|70|12|19||35.0		TGTGCCAGCCAGGCATTTT	31	CAS_RHF	:::::::::0:-9:8:::::12:-15:19:::
786	58	0.00023	TGTGCCAGCACTCTGGCGGGAGTGACAGATACGCAGTATTTT	CDDGBHJCDCCCJEFCBBGGCCCCCDDCGCDDDCECDFBGIC	TRBV7-8*00(1164,5)	TRBD2*00(35)	TRBJ2-3*00(226,3)	TRBC2*00(99,6)	430|440|467|0|10||50.0	23|30|48|15|22||35.0	23|41|69|24|42||90.0		TGTGCCAGCACTCTGGCGGGAGTGACAGATACGCAGTATTTT	33	CASTLAGVTDTQYF	:::::::::0:-7:10:15:-7:-2:22:24:-3:42:::
787	58	0.00023	TGTGCCAGCAGTTTAAGTAGGACCCAAGGCTACACCTTC	CCDCEDCCCBCBCCBLDDDCDBBECBBCBCDBBBDBBCB	TRBV27*00(1133,6)		TRBJ1-2*00(199,3)	TRBC1*00(110)	427|442|464|0|15||75.0		28|40|68|27|39||60.0		TGTGCCAGCAGTTTAAGTAGGACCCAAGGCTACACCTTC	33	CASSLSRTQGYTF	:::::::::0:-2:15:::::27:-8:39:::
788	58	0.00023	TGTGCCAGCAGTTACCCCGGGACAGGGAAATACGAGCAGTACTTC	GGEE@ECDCDD@EDAEDDADCCFC?DDAEDCCDBCCCCCCBC@CC	TRBV6-5*00(1157,5)	TRBD1*00(60)	TRBJ2-7*00(207,7)	TRBC2*00(99,1)	427|442|464|0|15||75.0	9|21|36|15|27||60.0	24|39|67|30|45||75.0		TGTGCCAGCAGTTACCCCGGGACAGGGAAATACGAGCAGTACTTC	30	CASSYPGTGKYEQYF	:::::::::0:-2:15:15:3:-3:27:30:-4:45:::
789	58	0.00023	TGTGCCAGCAGTCACTCCTACGAGCAGTACTTC	CBBDCDCCCEBBCCCCDFBCDCCCCCDCCCBEC	TRBV6-2*00(1065,3),TRBV6-3*00(1065,3)		TRBJ2-7*00(232,6)	TRBC2*00(104,4)	427|444|464|0|17|ST439C|69.0;427|444|464|0|17|ST439C|69.0		20|39|67|14|33||95.0		TGTGCCAGCAGTCACTCCTACGAGCAGTACTTC	33	CASSHSYEQYF	:::::::::0:0:17:::::14:0:33:::
790	58	0.00023	TGTGCCAGCAGCTATCCGGACGAGCAGTACTTC	BBBC>CCFCBBBDCCDGCEDEECDCDCCCDCGC	TRBV11-2*00(1180,3)		TRBJ2-7*00(206,6)	TRBC2*00(94,9)	430|443|467|0|13||65.0		25|39|67|19|33||70.0		TGTGCCAGCAGCTATCCGGACGAGCAGTACTTC	29	CASSYPDEQYF	:::::::::0:-4:13:::::19:-5:33:::
791	58	0.00023	TGTGCCAGCAGCGTAGCTTTCGGGAACACTGAAGCTTTCTTT	CEDCCBDCDDCBBDCCCFECCDGDBCCBCCCCCBDDGCCCFD	TRBV9*00(1147,7)		TRBJ1-1*00(235)	TRBC1*00(108,2)	427|445|463|0|18||90.0		21|40|68|23|42||95.0		TGTGCCAGCAGCGTAGCTTTCGGGAACACTGAAGCTTTCTTT	33	CASSVAFGNTEAFF	:::::::::0:2:18:::::23:-1:42:::
792	58	0.00023	TGTGCCAGCAGCGGGACAGACAATGAGCAGTTCTTC	EEED@CCCDDCCCECCDCBECBDEDCDDCDHCDADD	TRBV25-1*00(1180,8)	TRBD1*00(40)	TRBJ2-1*00(218,7)	TRBC2*00(104,3)	427|438|464|0|11||55.0	11|19|36|11|19||40.0	25|42|70|19|36||85.0		TGTGCCAGCAGCGGGACAGACAATGAGCAGTTCTTC	31	CASSGTDNEQFF	:::::::::0:-6:11:11:1:-5:19:19:-5:36:::
793	58	0.00023	TGTGCCAGCAGCAGGGTCTACAATGAGCAGTTCTTC	EDDCCCCCEBCCCDGDDBCDCBCCECCCDCAEDDEC	TRBV9*00(1138,7)		TRBJ2-1*00(232,9)	TRBC2*00(95,4)	427|439|463|0|12||60.0		23|42|70|17|36||95.0		TGTGCCAGCAGCAGGGTCTACAATGAGCAGTTCTTC	32	CASSRVYNEQFF	:::::::::0:-4:12:::::17:-3:36:::
794	58	0.00023	TGTGCCAGCAGATTTATGAACACTGAAGCTTTCTTT	CDDB@DEBBCECCDDDDEBCCCCDEAFCCBHCCAGC	TRBV28*00(1173)		TRBJ1-1*00(242,4)	TRBC1*00(107)	427|444|464|0|18|I438A|64.0		19|40|68|15|36||105.0		TGTGCCAGCAGATTTATGAACACTGAAGCTTTCTTT	31	CASRFMNTEAFF	:::::::::0:0:18:::::15:1:36:::
795	58	0.00023	TGCGCCAGCAGCGGAACAGGGGTTACAGAGACCCAGTACTTC	FCCBBCCCCCDDDDBCCCACCC@CCCCCCCCDFCFCCCCDIG	TRBV5-1*00(1187,4)	TRBD1*00(35)	TRBJ2-5*00(215,2)	TRBC2*00(95,6)	427|439|463|0|12||60.0	15|22|36|15|22||35.0	24|40|68|26|42||80.0		TGCGCCAGCAGCGGAACAGGGGTTACAGAGACCCAGTACTTC	31	CASSGTGVTETQYF	:::::::::0:-4:12:15:-3:-2:22:26:-4:42:::
796	58	0.00023	TGCAGTGCTCCCCGGGGATTTACGGAGACCCAGTACTTC	CDCDEDFCECFHCCFECCFFCDDEGFCDBGDCECDDCEF	TRBV20-1*00(1216,6)	TRBD1*00(30),TRBD2*00(30)	TRBJ2-5*00(209,3)	TRBC2*00(99)	421|430|455|0|9||45.0	9|15|36|10|16||30.0;13|19|48|10|16||30.0	25|40|68|24|39||75.0		TGCAGTGCTCCCCGGGGATTTACGGAGACCCAGTACTTC	33	CSAPRGFTETQYF	:::::::::0:-5:9:10:3:-9:16:24:-5:39:::
797	58	0.00023	TGCAGCGTTGCCGGGGAGACAGTTACCTACGAGCAGTACTTC	CCCCDCA@AAACEDGDCCCCDCAECCEDCDCCDDCCCECGED	TRBV29-1*00(1154,9)	TRBD1*00(25),TRBD2*00(25)	TRBJ2-7*00(223,6)	TRBC2*00(100,4)	421|431|455|0|10||50.0	10|15|36|10|15||25.0;14|19|48|10|15||25.0	22|39|67|25|42||85.0		TGCAGCGTTGCCGGGGAGACAGTTACCTACGAGCAGTACTTC	31	CSVAGETVTYEQYF	:::::::::0:-4:10:10:2:-9:15:25:-2:42:::
798	56	0.000222	TGTGCCAGTAGTGCCGGGGCCGAGCAGTACTTC	CCDCDCICDCBACCCDDDCCBFDDDDCCCCCCC	TRBV19*00(1178,8)	TRBD1*00(25),TRBD2*00(25)	TRBJ2-7*00(202)	TRBC2*00(106,8)	427|439|464|0|12||60.0	10|15|36|13|18||25.0;14|19|48|13|18||25.0	26|39|67|20|33||65.0		TGTGCCAGTAGTGCCGGGGCCGAGCAGTACTTC	32	CASSAGAEQYF	:::::::::0:-5:12:13:2:-9:18:20:-6:33:::
799	56	0.000222	TGTGCCAGCATTATGAGACCTGGGCTAGTCAATCAGCCCCAGCATTTT	CEDCGDCCCCDGDDCBBBDCCDGBBBCCCGHEEDECEGECCBDCFHKB	TRBV6-1*00(1147,9)	TRBD2*00(30)	TRBJ1-5*00(231,9)	TRBC1*00(107,4)	427|437|464|0|10||50.0	7|13|48|23|29||30.0	23|42|70|29|48||95.0		TGTGCCAGCATTATGAGACCTGGGCTAGTCAATCAGCCCCAGCATTTT	33	CASIMRPGLVNQPQHF	:::::::::0:-7:10:23:9:-19:29:29:-3:48:::
800	56	0.000222	TGTGCCAGCACCCCGGGACAGCCGAACACTGAAGCTTTCTTT	CCEDEDDCBBBDDCBECCCBCBCDECCFFFCDDCC@FDCAJC	TRBV6-2*00(1036,9),TRBV6-3*00(1036,9)	TRBD1*00(50)	TRBJ1-1*00(231,2)	TRBC1*00(109,3)	427|437|464|0|10||50.0;427|437|464|0|10||50.0	9|19|36|11|21||50.0	21|40|68|23|42||95.0		TGTGCCAGCACCCCGGGACAGCCGAACACTGAAGCTTTCTTT	31	CASTPGQPNTEAFF	:::::::::0:-7:10:11:3:-5:21:23:-1:42:::
801	56	0.000222	TGTGCCAGCAGTTACGTGGGACTAGCGGGAAGTAATGAGCAGTTCTTC	BBCBADBBBCDDECCCBACCCBBBBBBEDBCCDDDCCEDCFEACCADD	TRBV6-5*00(1120,6)	TRBD2*00(65)	TRBJ2-1*00(209)	TRBC2*00(92,2)	427|442|464|0|15||75.0	16|29|48|17|30||65.0	27|42|70|33|48||75.0		TGTGCCAGCAGTTACGTGGGACTAGCGGGAAGTAATGAGCAGTTCTTC	32	CASSYVGLAGSNEQFF	:::::::::0:-2:15:17:0:-3:30:33:-7:48:::
802	56	0.000222	TGTGCCAGCAGTGATGGACGGAACAATCAGCCCCAGCATTTT	BCCCADDCBBCFFCCACCBADADCADCCDDCEEDCBAA@EDF	TRBV6-1*00(1198)		TRBJ1-5*00(229,8)	TRBC1*00(109,4)	427|441|464|0|14||70.0		23|42|70|23|42||95.0		TGTGCCAGCAGTGATGGACGGAACAATCAGCCCCAGCATTTT	31	CASSDGRNNQPQHF	:::::::::0:-3:14:::::23:-3:42:::
803	56	0.000222	TGTGCCAGCAGTGACGGACAGGGCACAGATACGCAGTATTTT	DDCCBGEDEDEGGDCECCCDDFCCCEDJFDDDDDEDBBCEDC	TRBV6-4*00(1217,1)	TRBD1*00(35)	TRBJ2-3*00(234,2)	TRBC2*00(97,6)	427|442|464|0|15||75.0	13|20|36|15|22||35.0	21|41|69|22|42||100.0		TGTGCCAGCAGTGACGGACAGGGCACAGATACGCAGTATTTT	33	CASSDGQGTDTQYF	:::::::::0:-2:15:15:-1:-4:22:22:-1:42:::
804	56	0.000222	TGTGCCAGCAGTGAAGCCGGCCTAAACTATGGCTACACCTTC	BDDCBCCDDCDDCEDD@DEEDGCDGDCDJFAAABACABBCDC	TRBV6-1*00(1232,5)		TRBJ1-2*00(219,9)	TRBC1*00(108)	427|444|464|0|17||85.0		22|40|68|24|42||90.0		TGTGCCAGCAGTGAAGCCGGCCTAAACTATGGCTACACCTTC	31	CASSEAGLNYGYTF	:::::::::0:0:17:::::24:-2:42:::
805	56	0.000222	TGTGCCAGCAGCTTGGTAGGAGATTACAATGAGCAGTTCTTC	CDBCBCCBBBADCCCEDBBFDBBBCCDBDEECCDECBDDDGD	TRBV5-4*00(1143,4)		TRBJ2-1*00(224,3)	TRBC2*00(101,1)	427|443|463|0|16||80.0		24|42|70|24|42||90.0		TGTGCCAGCAGCTTGGTAGGAGATTACAATGAGCAGTTCTTC	32	CASSLVGDYNEQFF	:::::::::0:0:16:::::24:-4:42:::
806	56	0.000222	TGTGCCAGCAGCTTGGGACGGACGTGGGCGGATAGAGGTGGCTATGGCTACACCTTC	DDCB@CBBBCABCCCCCDCBFFDCFBFECCEEDEHDADCAGDDFCBECCCCCCBCDC	TRBV7-9*00(1188,7)	TRBD1*00(25),TRBD2*00(25)	TRBJ1-2*00(220)	TRBC1*00(107)	430|444|467|0|14||70.0	12|17|36|14|19||25.0;16|21|48|14|19||25.0	24|40|68|41|57||80.0		TGTGCCAGCAGCTTGGGACGGACGTGGGCGGATAGAGGTGGCTATGGCTACACCTTC	31	CASSLGRTWADRGGYGYTF	:::::::::0:-3:14:14:0:-7:19:41:-4:57:::
807	56	0.000222	TGTGCCAGCAGCTTACAGATCACTGAAGCTTTCTTT	DDFEDDLCBBBBEDGCDDGCGDFCEDCDCCJBDGHF	TRBV11-2*00(1219)		TRBJ1-1*00(219,6)	TRBC1*00(109,4)	430|445|467|0|15||75.0		24|40|68|20|36||80.0		TGTGCCAGCAGCTTACAGATCACTGAAGCTTTCTTT	33	CASSLQITEAFF	:::::::::0:-2:15:::::20:-4:36:::
808	56	0.000222	TGTGCCAGCAGCTCCTTTACCATGGGGACTAGCACAGATACGCAGTATTTT	EDCCDHDDCGDCDDEDFEEBGDDDHIDCDFCCCDDEDEECCGDDCC@@BBB	TRBV7-2*00(1160,6)		TRBJ2-3*00(254,3)	TRBC2*00(99,4)	430|443|467|0|13||65.0		18|41|69|28|51||115.0		TGTGCCAGCAGCTCCTTTACCATGGGGACTAGCACAGATACGCAGTATTTT	31	CASSSFTMGTSTDTQYF	:::::::::0:-4:13:::::28:2:51:::
809	56	0.000222	TGTGCCAGCAGCTCGGGACAGCTCTATGGCTACACCTTC	CCCCCGBCBCBCCCADCCDBFCCCDEDDCCBCCCCBACC	TRBV5-4*00(1196,8)	TRBD1*00(40)	TRBJ1-2*00(214,7)	TRBC1*00(106,9)	427|440|463|0|13||65.0	11|19|36|13|21||40.0	24|40|68|23|39||80.0		TGTGCCAGCAGCTCGGGACAGCTCTATGGCTACACCTTC	32	CASSSGQLYGYTF	:::::::::0:-3:13:13:1:-5:21:23:-4:39:::
810	56	0.000222	TGTGCCAGCAGCCTTACTCAAGATACGCAGTATTTT	CDCDCGDEDCCCCEFCDCCCGGDGDGDDCHFCDKKD	TRBV7-2*00(1187,3)		TRBJ2-3*00(217,5)	TRBC2*00(98,6)	430|442|467|0|12||60.0		25|41|69|20|36||80.0		TGTGCCAGCAGCCTTACTCAAGATACGCAGTATTTT	34	CASSLTQDTQYF	:::::::::0:-5:12:::::20:-5:36:::
811	56	0.000222	TGTGCCAGCAGCCGTCCTTTCCAAGAGACCCAGTACTTC	DDDEBFEHCDCCBCEDCCDDCDFCCCCDDEDDFCJDDCC	TRBV7-2*00(1218,9)		TRBJ2-5*00(234,4)	TRBC2*00(99)	430|442|467|0|12||60.0		21|40|68|20|39||95.0		TGTGCCAGCAGCCGTCCTTTCCAAGAGACCCAGTACTTC	33	CASSRPFQETQYF	:::::::::0:-5:12:::::20:-1:39:::
812	56	0.000222	TGTGCCAGCAGCCGAGGCCAGGGGAGTGGCTACACCTTC	CDDCBDDECCCCDCFBFBBCCFDCCDCFBCBCCCCCCFC	TRBV12-4*00(1152,5)	TRBD1*00(30)	TRBJ1-2*00(205)	TRBC1*00(107,6)	430|441|467|0|11||55.0	16|22|36|18|24||30.0	27|40|68|26|39||65.0		TGTGCCAGCAGCCGAGGCCAGGGGAGTGGCTACACCTTC	33	CASSRGQGSGYTF	:::::::::0:-6:11:18:-4:-2:24:26:-7:39:::
813	56	0.000222	TGTGCCAGCAGCGTAGCTATACAAGTCCAAGAGACCCAGTACTTC	DGHEGJCDDDDDCGDCCCDDCCCFCCDEHKDCDCBDDDDDDC@GC	TRBV9*00(1220,7)		TRBJ2-5*00(233,1)	TRBC2*00(102,3)	427|446|463|0|19||95.0		21|40|68|26|45||95.0		TGTGCCAGCAGCGTAGCTATACAAGTCCAAGAGACCCAGTACTTC	31	CASSVAIQVQETQYF	:::::::::0:3:19:::::26:-1:45:::
814	56	0.000222	TGTGCCAGCAGCGTAGCCGCGCAAGGGACCGGCTACACCTTC	CEDFBCBECEBBCCCFAFDCBBBDADDC@EABBBBABCDBGA	TRBV9*00(1161,5)	TRBD1*00(25),TRBD2*00(25)	TRBJ1-2*00(196,2)	TRBC1*00(109,2)	427|444|463|0|17||85.0	12|17|36|24|29||25.0;16|21|48|24|29||25.0	28|40|68|30|42||60.0		TGTGCCAGCAGCGTAGCCGCGCAAGGGACCGGCTACACCTTC	31	CASSVAAQGTGYTF	:::::::::0:1:17:24:0:-7:29:30:-8:42:::
815	56	0.000222	TGTGCCAGCAGCGGCGGGCGGGTGGAGACCCAGTACTTC	CCBBBEDCCCCCBBBBEBBDFHCADEDCBFDCLDCCDDD	TRBV9*00(1178,2)	TRBD2*00(29),TRBD1*00(25)	TRBJ2-5*00(214,3)	TRBC2*00(104,8)	427|440|463|0|13||65.0	23|32|48|13|22|SA28C|29.0;20|25|36|15|20||25.0	25|40|68|24|39||75.0		TGTGCCAGCAGCGGCGGGCGGGTGGAGACCCAGTACTTC	32	CASSGGRVETQYF	:::::::::0:-3:13:13:-7:0:22:24:-5:39:::
816	56	0.000222	TGTGCCAGCAGCGAGTCCACCGGACAGGGTGGCTACACCTTC	ECBBBCCDCCBBCCBCBDDFCDCBCCDHBBCACCBBABBDAA	TRBV9*00(1144,6)	TRBD1*00(40)	TRBJ1-2*00(195,3)	TRBC1*00(108,8)	427|440|463|0|13||65.0	13|21|36|21|29||40.0	27|40|68|29|42||65.0		TGTGCCAGCAGCGAGTCCACCGGACAGGGTGGCTACACCTTC	32	CASSESTGQGGYTF	:::::::::0:-3:13:21:-1:-3:29:29:-7:42:::
817	56	0.000222	TGTGCCAGCAGGGACTTGAACACTGAAGCTTTCTTT	CCCCCGCCCDDEECC@DCCCBCCCDADCBBEDEDED	TRBV4-2*00(1162,9)	TRBD2*00(25)	TRBJ1-1*00(237,4)	TRBC1*00(108,5)	427|438|464|0|11||55.0	17|22|48|11|16||25.0	20|40|68|16|36||100.0		TGTGCCAGCAGGGACTTGAACACTGAAGCTTTCTTT	31	CASRDLNTEAFF	:::::::::0:-6:11:11:-1:-10:16:16:0:36:::
818	56	0.000222	TGTGCCAGCAACAGGGACGCAAACTATGGCTACACCTTC	ECCDAFCBAABBFDEDCDCCBHHHCCBDBABAAAABCCC	TRBV6-1*00(1107,5)	TRBD1*00(30)	TRBJ1-2*00(228,6)	TRBC1*00(104,5)	427|437|464|0|10||50.0	15|21|36|10|16||30.0	22|40|68|21|39||90.0		TGTGCCAGCAACAGGGACGCAAACTATGGCTACACCTTC	32	CASNRDANYGYTF	:::::::::0:-7:10:10:-3:-3:16:21:-2:39:::
819	56	0.000222	TGCGCCAGCAGCTTGGAGGGCGGACATAATTCACCCCTCCACTTT	CCBBBFFBBBCCEECDDBKHDAFBCEEFHACDCCEEFCABAAADB	TRBV5-1*00(1207,6)	TRBD1*00(25),TRBD2*00(25)	TRBJ1-6*00(240)	TRBC1*00(108,9)	427|443|463|0|16||80.0	20|25|36|17|22||25.0;28|33|48|16|21||25.0	25|45|73|25|45||100.0		TGCGCCAGCAGCTTGGAGGGCGGACATAATTCACCCCTCCACTTT	32	CASSLEGGHNSPLHF	:::::::::0:0:16:17:-8:1:22:25:-5:45:::
820	56	0.000222	TGCGCCAGCAGCCACTCAACTGAAGCTTTCTTT	EBBCAFECFBBACBCCDCCCCCBDECDEGBAED	TRBV4-1*00(1172)		TRBJ1-1*00(214,6)	TRBC1*00(108,3)	427|441|464|0|14||70.0		25|40|68|18|33||75.0		TGCGCCAGCAGCCACTCAACTGAAGCTTTCTTT	32	CASSHSTEAFF	:::::::::0:-3:14:::::18:-5:33:::
821	56	0.000222	TGCAGTGCTCGAGCCGGGACAGGGTCTGGCTACACCTTC	EDEDDFCCDDDEFBECGGEGCCDCCCCBBBBGDEECCDD	TRBV20-1*00(1183,9)	TRBD1*00(55)	TRBJ1-2*00(200,9)	TRBC1*00(106,6)	421|434|455|0|13|SA430C|49.0	10|21|36|13|24||55.0	27|40|68|26|39||65.0		TGCAGTGCTCGAGCCGGGACAGGGTCTGGCTACACCTTC	33	CSARAGTGSGYTF	:::::::::0:-1:13:13:2:-3:24:26:-7:39:::
822	56	0.000222	TGCAGTGCTAGACCGGGAGGGAACTACAATGAGCAGTTCTTC	DDFCFIDGCGDLJIDJFGIJCICDDCFDFIDLDDDDDCCBDC	TRBV20-1*00(1201,8)	TRBD2*00(40)	TRBJ2-1*00(234,6)	TRBC2*00(95,3)	421|433|455|0|12||60.0	24|32|48|13|21||40.0	23|42|70|23|42||95.0		TGCAGTGCTAGACCGGGAGGGAACTACAATGAGCAGTTCTTC	33	CSARPGGNYNEQFF	:::::::::0:-2:12:13:-8:0:21:23:-3:42:::
823	56	0.000222	TGCAGTGCTAGAGATACTAGGGTCATAGATACGCAGTATTTT	EECCFDCCDEDCECEDEDDCFECCCEEGDDCCCCDDDEDFGC	TRBV20-1*00(1082,1)	TRBD2*00(25)	TRBJ2-3*00(218,6)	TRBC2*00(99,1)	421|436|455|0|15||75.0	19|24|48|15|20||25.0	25|41|69|26|42||80.0		TGCAGTGCTAGAGATACTAGGGTCATAGATACGCAGTATTTT	34	CSARDTRVIDTQYF	:::::::::0:1:15:15:-3:-8:20:26:-5:42:::
824	56	0.000222	TGCAGTGCTAGAGACCTGATTCACCCCTCCGATACGCAGTATTTT	FEEEDGFIIIGHDCMGGDDGDDDCGGDCGIFDDCFCEGCCCDDDC	TRBV20-1*00(1173,9)	TRBD2*00(30)	TRBJ2-3*00(211,9)	TRBC2*00(103,4)	421|435|455|0|14||70.0	0|6|48|24|30||30.0	26|41|69|30|45||75.0		TGCAGTGCTAGAGACCTGATTCACCCCTCCGATACGCAGTATTTT	34	CSARDLIHPSDTQYF	:::::::::0:0:14:24:16:-26:30:30:-6:45:::
825	56	0.000222	TGCAGCGTTGAAGTGGGTTATGGCTACACCTTC	CBAAABBAGGALFEBGCDCCB@@BBBBBDAGBC	TRBV29-1*00(1222,2)		TRBJ1-2*00(210,3)	TRBC1*00(108,7)	421|434|455|0|13||65.0		25|40|68|18|33||75.0		TGCAGCGTTGAAGTGGGTTATGGCTACACCTTC	31	CSVEVGYGYTF	:::::::::0:-1:13:::::18:-5:33:::
826	55	0.000218	TGTGCCTGGAGTCCAGGGACTAGCGGGAGGGCCGATGAGCAGTTCTTC	DDDCACCADDEDBDCDEDBCBCDCDFDCBDCADDCDCCCCDCACCBCB	TRBV30*00(1202,6)	TRBD2*00(90)	TRBJ2-1*00(205,2)	TRBC2*00(100,9)	421|433|455|0|12||60.0	16|34|48|15|33||90.0	28|42|70|34|48||70.0		TGTGCCTGGAGTCCAGGGACTAGCGGGAGGGCCGATGAGCAGTTCTTC	32	CAWSPGTSGRADEQFF	:::::::::0:-2:12:15:0:2:33:34:-8:48:::
827	55	0.000218	TGTGCCACCAGCCCTAGGAGCACAGATACGCAGTATTTT	FEFCDCDECECFFEDCCFFCCCFEEEFDCDCECDDDFDF	TRBV24-1*00(1148,9)		TRBJ2-3*00(239,5)	TRBC2*00(101,9)	427|438|465|0|11||55.0		20|41|69|18|39||105.0		TGTGCCACCAGCCCTAGGAGCACAGATACGCAGTATTTT	34	CATSPRSTDTQYF	:::::::::0:-7:11:::::18:0:39:::
828	55	0.000218	TGTGCCAGCCCAGAGGCCACCTGCGAGCAGTACTTC	CBBBCBCCCFBCDCBCACCDCCCFCCCEDDDBCBCD	TRBV27*00(1125,3)		TRBJ2-7*00(204,2)	TRBC2*00(105,4)	427|436|464|0|9||45.0		22|39|67|19|36|SA25G|69.0		TGTGCCAGCCCAGAGGCCACCTGCGAGCAGTACTTC	32	CASPEATCEQYF	:::::::::0:-8:9:::::19:-2:36:::
829	55	0.000218	TGTGCCAGCCGTCTGTCCTACGAGCAGTACTTC	DDCCDBDDDDCCBBCDFEBDCCCDFDCCCCCCC	TRBV12-3*00(1045,4)		TRBJ2-7*00(223,2)	TRBC2*00(102,1)	430|439|467|0|9||45.0		21|39|67|15|33||90.0		TGTGCCAGCCGTCTGTCCTACGAGCAGTACTTC	33	CASRLSYEQYF	:::::::::0:-8:9:::::15:-1:33:::
830	55	0.000218	TGTGCCAGCAGTTACTTCCCCAGCGGGAGGACGGCGGGGACCCAGTACTTC	CCFCCDBCCCCACCCCCCEGEEDCCFCCCECDCCBBCDFCBKDEEECDCED	TRBV6-2*00(1123,9),TRBV6-3*00(1123,9)	TRBD2*00(45)	TRBJ2-5*00(203,3)	TRBC2*00(100,6)	427|443|464|0|16||80.0;427|443|464|0|16||80.0	22|31|48|21|30||45.0	27|40|68|38|51||65.0		TGTGCCAGCAGTTACTTCCCCAGCGGGAGGACGGCGGGGACCCAGTACTTC	32	CASSYFPSGRTAGTQYF	:::::::::0:-1:16:21:-6:-1:30:38:-7:51:::
831	55	0.000218	TGTGCCAGCAGTCCACGGGACTCCACCTACGAGCAGTACTTC	DBCDBDCDDCCCFEBDCKDCBCBFDDCCCDDCDCCDDCCBDC	TRBV27*00(1159)	TRBD2*00(35),TRBD1*00(30)	TRBJ2-7*00(220,9)	TRBC2*00(105,4)	427|439|464|0|12||60.0	15|22|48|15|22||35.0;11|17|36|15|21||30.0	22|39|67|25|42||85.0		TGTGCCAGCAGTCCACGGGACTCCACCTACGAGCAGTACTTC	33	CASSPRDSTYEQYF	:::::::::0:-5:12:15:1:-10:22:25:-2:42:::
832	55	0.000218	TGTGCCAGCAGTGGGTACAATGAGCAGTTCTTC	CCCDCECEECCC@FCCBBDCDDCDCDFBFDCCD	TRBV2*00(1195,1)		TRBJ2-1*00(229,6)	TRBC2*00(106,1)	430|443|467|0|13||65.0		24|42|70|15|33||90.0		TGTGCCAGCAGTGGGTACAATGAGCAGTTCTTC	31	CASSGYNEQFF	:::::::::0:-4:13:::::15:-4:33:::
833	55	0.000218	TGTGCCAGCAGTGACTCGGCGGGAAGCACAGATACGCAGTATTTT	CCCCBEDCDCEDCCGCDCEGBFCADCCCCHJDCDDFGCECBACCC	TRBV6-4*00(1237,2)	TRBD2*00(30)	TRBJ2-3*00(239,8)	TRBC2*00(96,4)	427|445|464|0|18||90.0	23|29|48|18|24||30.0	20|41|69|24|45||105.0		TGTGCCAGCAGTGACTCGGCGGGAAGCACAGATACGCAGTATTTT	32	CASSDSAGSTDTQYF	:::::::::0:1:18:18:-7:-3:24:24:0:45:::
834	55	0.000218	TGTGCCAGCAGTGAGCAGGCCGAAGGAAACACTGAAGCTTTCTTT	BCCCBCCCCBCDDCBBCDBDBBBCDBDFECBDDDCDCCBECDDGD	TRBV6-1*00(1117,2)		TRBJ1-1*00(225,7)	TRBC1*00(108,6)	427|441|464|0|14||70.0		22|40|68|27|45||90.0		TGTGCCAGCAGTGAGCAGGCCGAAGGAAACACTGAAGCTTTCTTT	33	CASSEQAEGNTEAFF	:::::::::0:-3:14:::::27:-2:45:::
835	55	0.000218	TGTGCCAGCAGTGAAGCGCCAGGGGCCAGAGGTGGCTACACCTTC	CDDLEEDDCFEDDDEDCCBCCBGGDCBBCCBEBACBBCCCCCEBB	TRBV2*00(1207,8)	TRBD1*00(30)	TRBJ1-2*00(205)	TRBC1*00(109,6)	430|449|467|0|19||95.0	16|22|36|19|25||30.0	27|40|68|32|45||65.0		TGTGCCAGCAGTGAAGCGCCAGGGGCCAGAGGTGGCTACACCTTC	32	CASSEAPGARGGYTF	:::::::::0:2:19:19:-4:-2:25:32:-7:45:::
836	55	0.000218	TGTGCCAGCAGTACAAGTCTTAACACTGAAGCTTTCTTT	CCCCBEFDDCGECCDBBCCDFBFCCCCC@EBCAECCCHE	TRBV6-5*00(1137,6)		TRBJ1-1*00(229,3)	TRBC1*00(108,4)	427|439|464|0|12||60.0		22|40|68|21|39||90.0		TGTGCCAGCAGTACAAGTCTTAACACTGAAGCTTTCTTT	31	CASSTSLNTEAFF	:::::::::0:-5:12:::::21:-2:39:::
837	55	0.000218	TGTGCCAGCAGTAAGCGGGAGCAGTACGAGCAGTACTTC	CBCDDDBCCCCDDFDCBDCCCDECCCCCDCCCCDCECHE	TRBV5-6*00(1146,8)	TRBD2*00(40)	TRBJ2-7*00(210,1)	TRBC2*00(99,5)	427|438|463|0|11||55.0	22|30|48|13|21||40.0	24|39|67|24|39||75.0		TGTGCCAGCAGTAAGCGGGAGCAGTACGAGCAGTACTTC	33	CASSKREQYEQYF	:::::::::0:-5:11:13:-6:-2:21:24:-4:39:::
838	55	0.000218	TGTGCCAGCAGCTTCCAAGAGACCCAGTACTTC	EDCDCLECCCCCCEECBCCBBBCFEDCDCDCEF	TRBV2*00(338,8)		TRBJ2-5*00(231,7)	TRBC2*00(105,8)	430|441|467|0|11||55.0		21|40|68|14|33||95.0		TGTGCCAGCAGCTTCCAAGAGACCCAGTACTTC	33	CASSFQETQYF	:::::::::0:-6:11:::::14:-1:33:::
839	55	0.000218	TGTGCCAGCAGCTTAGATGGGACGACTAATCAGCCCCAGCATTTT	DGCDCCCCCBCCDDBBCCDDCCFCDCDEDEGGCDEEDCBCDCGDB	TRBV11-2*00(1250,7)	TRBD1*00(25),TRBD2*00(25)	TRBJ1-5*00(227,8)	TRBC1*00(108,8)	430|448|467|0|18||90.0	12|17|36|18|23||25.0;16|21|48|18|23||25.0	24|42|70|27|45||90.0		TGTGCCAGCAGCTTAGATGGGACGACTAATCAGCCCCAGCATTTT	33	CASSLDGTTNQPQHF	:::::::::0:1:18:18:0:-7:23:27:-4:45:::
840	55	0.000218	TGTGCCAGCAGCCTCCAAGCGACAGGTGAAAGGACTGAAGCTTTCTTT	FIGCBGGCCCDDBB@DBDDCDCCDHCCC@EDADBBCDAECCAFCC@DC	TRBV6-4*00(1163,7)	TRBD1*00(30)	TRBJ1-1*00(211,9)	TRBC1*00(107)	427|438|464|0|11||55.0	14|20|36|20|26||30.0	25|40|68|33|48||75.0		TGTGCCAGCAGCCTCCAAGCGACAGGTGAAAGGACTGAAGCTTTCTTT	31	CASSLQATGERTEAFF	:::::::::0:-6:11:20:-2:-4:26:33:-5:48:::
841	55	0.000218	TGTGCCAGCAGCCTGGACTACGAGCAGTACTTC	DCCCACCBCBBBBBDBCCCBBBBCCCDDBD@CD	TRBV5-4*00(1168,2)		TRBJ2-7*00(219,6)	TRBC2*00(108,6)	427|443|463|0|16|ST439C|64.0		23|39|67|17|33||80.0		TGTGCCAGCAGCCTGGACTACGAGCAGTACTTC	31	CASSLDYEQYF	:::::::::0:0:16:::::17:-3:33:::
842	55	0.000218	TGTGCCAGCAGCCCTCAAGAGACCCAGTACTTC	CFIFCFDCBCCBKCCGBCCDCC?FEBDCCFDEC	TRBV3-1*00(841,5)		TRBJ2-5*00(224,6)	TRBC2*00(105,7)	427|440|464|0|13||65.0		22|40|68|15|33||90.0		TGTGCCAGCAGCCCTCAAGAGACCCAGTACTTC	30	CASSPQETQYF	:::::::::0:-4:13:::::15:-2:33:::
843	55	0.000218	TGTGCCAGCAGCCCGACTACAGGGAGATCCTACAATGAGCAGTTCTTC	BCCDACBBBBC@GECDCCBCCAFFBCCCBCCCC?EDEJDCCD@CEAFD	TRBV3-1*00(1132,4)	TRBD2*00(25)	TRBJ2-1*00(251,7)	TRBC2*00(99,3)	427|440|464|0|13||65.0	18|23|48|14|19||25.0	16|42|70|22|48|SC20A|114.0		TGTGCCAGCAGCCCGACTACAGGGAGATCCTACAATGAGCAGTTCTTC	30	CASSPTTGRSYNEQFF	:::::::::0:-4:13:14:-2:-9:19:22:4:48:::
844	55	0.000218	TGTGCCAGCAGCCGGGGACAGGCCTACGAGCAGTACTTC	CCCCCEBBBBDCCBDFCFDA?BADBDDDDDBCCCCCBEG	TRBV7-2*00(1061,9)	TRBD1*00(40)	TRBJ2-7*00(219,8)	TRBC2*00(95,9)	430|442|467|0|12||60.0	12|20|36|14|22||40.0	22|39|67|22|39||85.0		TGTGCCAGCAGCCGGGGACAGGCCTACGAGCAGTACTTC	30	CASSRGQAYEQYF	:::::::::0:-5:12:14:0:-4:22:22:-2:39:::
845	55	0.000218	TGTGCCAGCAGCCAAGCTAGCAGCTCTGGGGCCAACGTCCTGACTTTC	ECCDDDCBCCC@CCFDDBFCCDBBBCEDGGCDCDBCCCCCCDBBADEC	TRBV4-2*00(1196,1)	TRBD2*00(25)	TRBJ2-6*00(271)	TRBC2*00(98,9)	427|443|464|0|16||80.0	20|25|48|16|21||25.0	18|45|73|21|48||135.0		TGTGCCAGCAGCCAAGCTAGCAGCTCTGGGGCCAACGTCCTGACTTTC	31	CASSQASSSGANVLTF	:::::::::0:-1:16:16:-4:-7:21:21:2:48:::
846	55	0.000218	TGTGCCAGCAGCACTGGACAGGGAACCTACGAGCAGTACTTC	CBCC@CBDBCCBBBBBEBDFCFCDCACCCGCCDCDCFCCBEC	TRBV6-6*00(1154,4)	TRBD1*00(40)	TRBJ2-7*00(215,7)	TRBC2*00(91,9)	427|438|464|0|11||55.0	13|21|36|15|23||40.0	22|39|67|25|42||85.0		TGTGCCAGCAGCACTGGACAGGGAACCTACGAGCAGTACTTC	31	CASSTGQGTYEQYF	:::::::::0:-6:11:15:-1:-3:23:25:-2:42:::
847	55	0.000218	TGTGCCAGCAGAACAGGGACTAGCGAGCCCCAGCATTTT	BBCDDBBDCCDDFCDDEDCDCFGDDCD@KFDCBCBAFDB	TRBV6-1*00(1163,6)	TRBD2*00(50)	TRBJ1-5*00(205,5)	TRBC1*00(107,6)	427|438|464|0|11||55.0	16|26|48|15|25||50.0	28|42|70|25|39||70.0		TGTGCCAGCAGAACAGGGACTAGCGAGCCCCAGCATTTT	31	CASRTGTSEPQHF	:::::::::0:-6:11:15:0:-6:25:25:-8:39:::
848	55	0.000218	TGCGCCAGCAGCTTGGGACAGTTAAATTCACCCCTCCACTTT	D@BBBCCBCCDCBDAEDCCCC@D?HEDCBBCDDBBBDCBBEC	TRBV5-1*00(1243,1)	TRBD1*00(25)	TRBJ1-6*00(213,3)	TRBC1*00(108,3)	427|443|463|0|16||80.0	14|19|36|16|21||25.0	27|45|73|24|42||90.0		TGCGCCAGCAGCTTGGGACAGTTAAATTCACCCCTCCACTTT	30	CASSLGQLNSPLHF	:::::::::0:0:16:16:-2:-5:21:24:-7:42:::
849	55	0.000218	TGCGCCAGCAGCGGGACGGGGAACACTGAAGCTTTCTTT	CCCCCCCBBCBBADDBCAFECACCCFCE@CCCAFDCBGG	TRBV4-3*00(1150,5)	TRBD1*00(25),TRBD2*00(25)	TRBJ1-1*00(234,6)	TRBC1*00(110)	427|439|464|0|12||60.0	12|17|36|12|17||25.0;16|21|48|12|17||25.0	21|40|68|20|39||95.0		TGCGCCAGCAGCGGGACGGGGAACACTGAAGCTTTCTTT	31	CASSGTGNTEAFF	:::::::::0:-5:12:12:0:-7:17:20:-1:39:::
850	55	0.000218	TGCAGTGCCCGAGTGATCGAGACCCAGTACTTC	CDEBCCCIGDHDDCCCGFICCCCFCDDGEEDEC	TRBV20-1*00(1224,9)		TRBJ2-5*00(214,4)	TRBC2*00(97,9)	421|429|455|0|8||40.0		25|40|68|18|33||75.0		TGCAGTGCCCGAGTGATCGAGACCCAGTACTTC	33	CSARVIETQYF	:::::::::0:-6:8:::::18:-5:33:::
851	53	0.00021	TGTGCCAGTAGCCAGTCCCGGGACAGGGCCCAGTTCTTC	GECCBFDCCCDBDCDCDGBDDCDCDDGDDDCDDACFBFC	TRBV19*00(1177,1)	TRBD1*00(70)	TRBJ2-1*00(185)	TRBC2*00(100,1)	427|438|464|0|11||55.0	7|21|36|14|28||70.0	33|42|70|30|39||45.0		TGTGCCAGTAGCCAGTCCCGGGACAGGGCCCAGTTCTTC	32	CASSQSRDRAQFF	:::::::::0:-6:11:14:5:-3:28:30:-13:39:::
852	53	0.00021	TGTGCCAGCCGGGACAAGTCCTACGAGCAGTACTTC	CBBGCACCBECFDCCCCDCDFCCCDCCECDCCEADD	TRBV6-2*00(863),TRBV6-3*00(863)	TRBD1*00(35),TRBD2*00(30)	TRBJ2-7*00(220,7)	TRBC2*00(99,2)	427|436|464|0|9||45.0;427|436|464|0|9||45.0	11|18|36|9|16||35.0;15|21|48|9|15||30.0	21|39|67|18|36||90.0		TGTGCCAGCCGGGACAAGTCCTACGAGCAGTACTTC	32	CASRDKSYEQYF	:::::::::0:-8:9:9:1:-6:16:18:-1:36:::
853	53	0.00021	TGTGCCAGCAGTTCCATCGGACAGGGCTATCAGCCCCAGCATTTT	BDDCDCDCCBCBCABCDCECBBC@CCCCDEDECBKEDDCDCEDFA	TRBV27*00(1150,4)	TRBD1*00(40)	TRBJ1-5*00(224,3)	TRBC1*00(105,6)	427|440|464|0|13||65.0	13|21|36|18|26||40.0	25|42|70|28|45||85.0		TGTGCCAGCAGTTCCATCGGACAGGGCTATCAGCCCCAGCATTTT	31	CASSSIGQGYQPQHF	:::::::::0:-4:13:18:-1:-3:26:28:-5:45:::
854	53	0.00021	TGTGCCAGCAGTTACGAGAGCTCTGGGGCCAACGTCCTGACTTTC	FCCDCGCEDCBADCCCCCDABBEFFDFDDACDCBBBDBBBBCDBC	TRBV6-2*00(1184,1),TRBV6-3*00(1184,1)		TRBJ2-6*00(278,4)	TRBC2*00(92,9)	427|442|464|0|15||75.0;427|442|464|0|15||75.0		16|45|73|16|45||145.0		TGTGCCAGCAGTTACGAGAGCTCTGGGGCCAACGTCCTGACTTTC	32	CASSYESSGANVLTF	:::::::::0:-2:15:::::16:4:45:::
855	53	0.00021	TGTGCCAGCAGTACGACTAGCGGAGAGACCCAGTACTTC	CBCDDFDCCCCCCCCDCDDCCBGCCDCCGKCCGCBEBKD	TRBV2*00(1205,5)	TRBD2*00(45)	TRBJ2-5*00(218,7)	TRBC2*00(108,2)	430|442|467|0|12||60.0	18|27|48|14|23||45.0	24|40|68|23|39||80.0		TGTGCCAGCAGTACGACTAGCGGAGAGACCCAGTACTTC	33	CASSTTSGETQYF	:::::::::0:-5:12:14:-2:-5:23:23:-4:39:::
856	53	0.00021	TGTGCCAGCAGCTTGCTTAATTGGCGGGAGCGTGTCAATGAGCAGTTCTTC	BBCCDCBBBBCC@CCBADBCBCDBB@DCCCCCCCCCCCCCCCECCCFCCCD	TRBV5-6*00(1163,7)	TRBD2*00(35)	TRBJ2-1*00(218,5)	TRBC2*00(91)	427|442|463|0|15||75.0	23|30|48|23|30||35.0	26|42|70|35|51||80.0		TGTGCCAGCAGCTTGCTTAATTGGCGGGAGCGTGTCAATGAGCAGTTCTTC	31	CASSLLNWRERVNEQFF	:::::::::0:-1:15:23:-7:-2:30:35:-6:51:::
857	53	0.00021	TGTGCCAGCAGCTTGCGCGGGCCCACAGATACGCAGTATTTT	GFGDDIGCDCIGFJCDCC@HEAGDCCFDEDDDCCCCCCBDDC	TRBV5-4*00(1196,1)	TRBD2*00(25)	TRBJ2-3*00(233,5)	TRBC2*00(107)	427|442|463|0|15||75.0	23|28|48|16|21||25.0	22|41|69|23|42||95.0		TGTGCCAGCAGCTTGCGCGGGCCCACAGATACGCAGTATTTT	31	CASSLRGPTDTQYF	:::::::::0:-1:15:16:-7:-4:21:23:-2:42:::
858	53	0.00021	TGTGCCAGCAGCTTGGGAGAGACCCAGTACTTC	DDCCCFCCCCBCCEBFDDCCCCCGGFDDDDBDC	TRBV7-2*00(596,5)		TRBJ2-5*00(217,7)	TRBC2*00(103,6)	430|444|467|0|14||70.0		24|40|68|17|33||80.0		TGTGCCAGCAGCTTGGGAGAGACCCAGTACTTC	33	CASSLGETQYF	:::::::::0:-3:14:::::17:-4:33:::
859	53	0.00021	TGTGCCAGCAGCTTGACAGGACCGAACACTGAAGCTTTCTTT	DDCCCECCCCBBFCCCCCDDCECCBDCDCCCCFBBFHCCDFD	TRBV7-2*00(1225)	TRBD1*00(30)	TRBJ1-1*00(235)	TRBC1*00(109,4)	430|444|467|0|14||70.0	14|20|36|14|20||30.0	21|40|68|23|42||95.0		TGTGCCAGCAGCTTGACAGGACCGAACACTGAAGCTTTCTTT	33	CASSLTGPNTEAFF	:::::::::0:-3:14:14:-2:-4:20:23:-1:42:::
860	53	0.00021	TGTGCCAGCAGCTTACAAGCGGGAGTATTCGGCACAGATACGCAGTATTTT	DCCCCCGDEBCCDDCFEHCCBGECCCDCDDBGFCDDDCFDCCCCBCCBEEC	TRBV7-2*00(1207)	TRBD2*00(40)	TRBJ2-3*00(237,8)	TRBC2*00(92,9)	430|445|467|0|15||75.0	22|30|48|17|25||40.0	21|41|69|31|51||100.0		TGTGCCAGCAGCTTACAAGCGGGAGTATTCGGCACAGATACGCAGTATTTT	33	CASSLQAGVFGTDTQYF	:::::::::0:-2:15:17:-6:-2:25:31:-1:51:::
861	53	0.00021	TGTGCCAGCAGCTTAGTAGGCAGCCCTGAAGCTTTCTTT	GCCDCKCCCCCBFDDDDDDBCGHHLBDIHCDJMMCCCDD	TRBV7-2*00(973,6)		TRBJ1-1*00(210)	TRBC1*00(109,7)	430|446|467|0|16||80.0		26|40|68|25|39||70.0		TGTGCCAGCAGCTTAGTAGGCAGCCCTGAAGCTTTCTTT	33	CASSLVGSPEAFF	:::::::::0:-1:16:::::25:-6:39:::
862	53	0.00021	TGTGCCAGCAGCTACCAAGAGACCCAGTACTTC	CCCCCFCCDDDCCCFDBDCDCCBDDCCCDCCDC	TRBV7-2*00(770,3)		TRBJ2-5*00(241,1)	TRBC2*00(97,6)	430|443|467|0|13||65.0		19|40|68|12|33||105.0		TGTGCCAGCAGCTACCAAGAGACCCAGTACTTC	33	CASSYQETQYF	:::::::::0:-4:13:::::12:1:33:::
863	53	0.00021	TGTGCCAGCAGCCGCTTCGAAGCTAGCGGGGACGGGGAGCAGTTCTTC	HEDCCFGCDGDDBCBFADEDBEEBBCDIKICCEHDDDCDCCCACCCCC	TRBV7-6*00(1200)	TRBD2*00(40)	TRBJ2-1*00(189,3)	TRBC2*00(98,5)	430|442|467|0|12||60.0	20|28|48|22|30||40.0	30|42|70|36|48||60.0		TGTGCCAGCAGCCGCTTCGAAGCTAGCGGGGACGGGGAGCAGTTCTTC	32	CASSRFEASGDGEQFF	:::::::::0:-5:12:22:-4:-4:30:36:-10:48:::
864	53	0.00021	TGTGCCAGCAGCCAAGATAGCTCCTACGAGCAGTACTTC	CDEDCDCCCCGAECDDCCCBBBBDDDCDDECBBBCC@CD	TRBV3-1*00(1113,6)		TRBJ2-7*00(238,1)	TRBC2*00(97,9)	427|445|464|0|18||90.0		18|39|67|18|39||105.0		TGTGCCAGCAGCCAAGATAGCTCCTACGAGCAGTACTTC	31	CASSQDSSYEQYF	:::::::::0:1:18:::::18:2:39:::
865	53	0.00021	TGTGCCAGCAGCGGCAGCCGGGACAGGACTCGGACCCAGTACTTC	CBDCCDCDDCCCBBBCAABDCCCDBDGCDCCADBBFGEDCCD@ED	TRBV7-2*00(986)	TRBD1*00(50)	TRBJ2-5*00(204,4)	TRBC2*00(101,2)	430|442|467|0|12||60.0	10|20|36|17|27||50.0	27|40|68|32|45||65.0		TGTGCCAGCAGCGGCAGCCGGGACAGGACTCGGACCCAGTACTTC	31	CASSGSRDRTRTQYF	:::::::::0:-5:12:17:2:-4:27:32:-7:45:::
866	53	0.00021	TGTGCCAGCAGCGATCGACAGGGACATTCCACAGATACGCAGTATTTT	ECDDDCCCCCCCCDDDCCDBDECCECCECDCDIDDDCCCCBBBBCDDD	TRBV7-9*00(1055,3)	TRBD1*00(35)	TRBJ2-3*00(223,5)	TRBC2*00(101)	430|442|467|0|12||60.0	14|21|36|16|23||35.0	22|41|69|29|48||95.0		TGTGCCAGCAGCGATCGACAGGGACATTCCACAGATACGCAGTATTTT	33	CASSDRQGHSTDTQYF	:::::::::0:-5:12:16:-2:-3:23:29:-2:48:::
867	53	0.00021	TGTGCGGCGGCGGTATCGGCCTCTAACTATGGCTACACCTTC	FCDCDBFDFEEBFCEKEDCBECEC@DGECBBBCBBECBBCEC	TRBV7-2*00(1152)		TRBJ1-2*00(235,8)	TRBC1*00(110)	430|435|467|0|5||25.0		20|40|68|22|42||100.0		TGTGCGGCGGCGGTATCGGCCTCTAACTATGGCTACACCTTC	31	CAAAVSASNYGYTF	:::::::::0:-12:5:::::22:0:42:::
868	53	0.00021	TGCAGTGCTAGGGAAGGGACCTATGGCTACACCTTC	CCCDFCCCIEEMDCDDLFCIEDDCDCDCEHDFBDBC	TRBV20-1*00(1225,5)	TRBD1*00(25),TRBD2*00(25)	TRBJ1-2*00(217,9)	TRBC1*00(107,1)	421|432|455|0|11||55.0	12|17|36|15|20||25.0;16|21|48|15|20||25.0	24|40|68|20|36||80.0		TGCAGTGCTAGGGAAGGGACCTATGGCTACACCTTC	33	CSAREGTYGYTF	:::::::::0:-3:11:15:0:-7:20:20:-4:36:::
869	53	0.00021	TGCAGTGCTAGACCTTCGGACGGATTTTACGAGCAGTACTTC	CBEGCDCCICCDHFEBCDCFFDBDDIMEDDCCEECCCCCBDC	TRBV20-1*00(1198,9)		TRBJ2-7*00(208,4)	TRBC2*00(92,5)	421|433|455|0|12||60.0		24|39|67|27|42||75.0		TGCAGTGCTAGACCTTCGGACGGATTTTACGAGCAGTACTTC	33	CSARPSDGFYEQYF	:::::::::0:-2:12:::::27:-4:42:::
870	53	0.00021	TGCAGTGCTAGAAAGGGGCGTAGTCTGAACAATGAGCAGTTCTTC	CCDFKHCHDECCJDCIIGCBDDFCDGDFCFFECEEJDDDCDCICI	TRBV20-1*00(1209,5)	TRBD1*00(30)	TRBJ2-1*00(222,9)	TRBC2*00(94,3)	421|433|455|0|12||60.0	19|25|36|14|20||30.0	25|42|70|28|45||85.0		TGCAGTGCTAGAAAGGGGCGTAGTCTGAACAATGAGCAGTTCTTC	33	CSARKGRSLNNEQFF	:::::::::0:-2:12:14:-7:1:20:28:-5:45:::
871	53	0.00021	TGCAGTGCAACTTATTCCGGGTCGAGCTCCTACAATGAGCAGTTCTTC	DDDGGEHHGFFEDFGEIFEJJEEDDBBBBCCBBDEDDCCCCCCDDCDB	TRBV20-1*00(1141,2)	TRBD1*00(25),TRBD2*00(25)	TRBJ2-1*00(262,5)	TRBC2*00(99,5)	421|429|455|0|8||40.0	10|15|36|16|21||25.0;14|19|48|16|21||25.0	17|42|70|23|48||125.0		TGCAGTGCAACTTATTCCGGGTCGAGCTCCTACAATGAGCAGTTCTTC	33	CSATYSGSSSYNEQFF	:::::::::0:-6:8:16:2:-9:21:23:3:48:::
872	52	0.000206	TGTGCCAGTAGTGATTACAATGAGCAGTTCTTC	CCEECDCDDGDCCDDDCDICCDBFCCDDFDCDE	TRBV19*00(1196,5)		TRBJ2-1*00(230)	TRBC2*00(101,6)	427|439|464|0|12||60.0		24|42|70|15|33||90.0		TGTGCCAGTAGTGATTACAATGAGCAGTTCTTC	33	CASSDYNEQFF	:::::::::0:-5:12:::::15:-4:33:::
873	52	0.000206	TGTGCCAGCTCACCACCCCGCAGACGCAACCAAGAGACCCAGTACTTC	CCDDDDIDCDEFIEJJHGDCGGEDHDCEDDCCDCCEBCEDDEFDDLEE	TRBV18*00(1141,8)		TRBJ2-5*00(238,1)	TRBC2*00(94,6)	430|447|467|0|17||85.0		20|40|68|28|48||100.0		TGTGCCAGCTCACCACCCCGCAGACGCAACCAAGAGACCCAGTACTTC	33	CASSPPRRRNQETQYF	:::::::::0:0:17:::::28:0:48:::
874	52	0.000206	TGTGCCAGCGGCTCCTACGAGCAGTACTTC	DCBCECCDCCABCDDDCCCCCDDDBCCFGC	TRBV6-2*00(942,5),TRBV6-3*00(942,5)		TRBJ2-7*00(237,6)	TRBC2*00(99,7)	427|436|464|0|9||45.0;427|436|464|0|9||45.0		19|39|67|10|30||100.0		TGTGCCAGCGGCTCCTACGAGCAGTACTTC	32	CASGSYEQYF	:::::::::0:-8:9:::::10:1:30:::
875	52	0.000206	TGTGCCAGCAGTTTCATAGGTTTCGAAGCTTTCTTT	CCDCCDCBCDF?GHGCCCBEBGDCC@FCC@IBC>FD	TRBV27*00(1081,5)		TRBJ1-1*00(200)	TRBC1*00(109,1)	427|441|464|0|14||70.0		28|40|68|24|36||60.0		TGTGCCAGCAGTTTCATAGGTTTCGAAGCTTTCTTT	29	CASSFIGFEAFF	:::::::::0:-3:14:::::24:-8:36:::
876	52	0.000206	TGTGCCAGCAGTTTATCGAGCACAGATACGCAGTATTTT	CDCEDDDCDCCBEDECDDDCECDFDGFEDDBDDDC>EGD	TRBV27*00(1199,8)		TRBJ2-3*00(243)	TRBC2*00(105,5)	427|446|464|0|19||95.0		20|41|69|18|39||105.0		TGTGCCAGCAGTTTATCGAGCACAGATACGCAGTATTTT	29	CASSLSSTDTQYF	:::::::::0:2:19:::::18:0:39:::
877	52	0.000206	TGTGCCAGCAGTTCGGGACAGGGGACCTACGAGCAGTACTTC	EDDGBDBBDCD@DDBKDBDDDDDBAAABCCCCCCCCFBCAED	TRBV28*00(1139,9)	TRBD1*00(55)	TRBJ2-7*00(211)	TRBC2*00(102,7)	427|440|464|0|13||65.0	11|22|36|13|24||55.0	22|39|67|25|42||85.0		TGTGCCAGCAGTTCGGGACAGGGGACCTACGAGCAGTACTTC	31	CASSSGQGTYEQYF	:::::::::0:-4:13:13:1:-2:24:25:-2:42:::
878	52	0.000206	TGTGCCAGCAGTTACCAAGAGACCCAGTACTTC	EEDEDCCCCCEBCCBDBDDDCCBFDEGFCECED	TRBV6-2*00(662,9),TRBV6-3*00(662,9)		TRBJ2-5*00(244,4)	TRBC2*00(105,5)	427|442|464|0|15||75.0;427|442|464|0|15||75.0		19|40|68|12|33||105.0		TGTGCCAGCAGTTACCAAGAGACCCAGTACTTC	33	CASSYQETQYF	:::::::::0:-2:15:::::12:1:33:::
879	52	0.000206	TGTGCCAGCAGTCTTATGGCAGATACGCAGTATTTT	DCCCBECCCCCCDBDDDBCCCDEDCBCDCCDDCFLD	TRBV6-1*00(1181,3)		TRBJ2-3*00(221,1)	TRBC2*00(95,5)	427|439|464|0|12||60.0		24|41|69|19|36||85.0		TGTGCCAGCAGTCTTATGGCAGATACGCAGTATTTT	33	CASSLMADTQYF	:::::::::0:-5:12:::::19:-4:36:::
880	52	0.000206	TGTGCCAGCAGTCCGGGACTAGCGCCCACAGATACGCAGTATTTT	CIHDBEJDCCCCBEAGEDCCCCDCAIECCEEFDCCCDCCCCBEEC	TRBV6-4*00(1169,9)	TRBD2*00(60)	TRBJ2-3*00(233,1)	TRBC2*00(97)	427|439|464|0|12||60.0	14|26|48|12|24||60.0	22|41|69|26|45||95.0		TGTGCCAGCAGTCCGGGACTAGCGCCCACAGATACGCAGTATTTT	32	CASSPGLAPTDTQYF	:::::::::0:-5:12:12:2:-6:24:26:-2:45:::
881	52	0.000206	TGTGCCAGCAGTGACTCGAGAGCTAGCGGGGACTACAATGAGCAGTTCTTC	CCDCBECGCCGEDCDEDDIIGHCCDDCAEEDCBCEFADCDCCDDCADGCDD	TRBV6-4*00(1223)	TRBD2*00(40)	TRBJ2-1*00(233,8)	TRBC2*00(97,6)	427|447|464|0|20||100.0	20|28|48|22|30||40.0	23|42|70|32|51||95.0		TGTGCCAGCAGTGACTCGAGAGCTAGCGGGGACTACAATGAGCAGTTCTTC	32	CASSDSRASGDYNEQFF	:::::::::0:3:20:22:-4:-4:30:32:-3:51:::
882	52	0.000206	TGTGCCAGCAGTGAACAGGCGAACACTGAAGCTTTCTTT	BCCBACBCCCDBCBCFBDFDCDCCCBBD@CBBAKDDBHL	TRBV6-1*00(1154,1)		TRBJ1-1*00(229,9)	TRBC1*00(110)	427|442|464|0|15||75.0		21|40|68|20|39||95.0		TGTGCCAGCAGTGAACAGGCGAACACTGAAGCTTTCTTT	31	CASSEQANTEAFF	:::::::::0:-2:15:::::20:-1:39:::
883	52	0.000206	TGTGCCAGCAGTGAAGAGGGACAGGATTCCAATCAGCCCCAGCATTTT	ICEDGIDECCCCDADDCBKCBBBBDCBGGDBEDDCDAEDCCAAAADDC	TRBV6-1*00(1226,2)	TRBD1*00(40)	TRBJ1-5*00(230,4)	TRBC1*00(109,2)	427|443|464|0|16||80.0	12|20|36|17|25||40.0	23|42|70|29|48||95.0		TGTGCCAGCAGTGAAGAGGGACAGGATTCCAATCAGCCCCAGCATTTT	32	CASSEEGQDSNQPQHF	:::::::::0:-1:16:17:0:-4:25:29:-3:48:::
884	52	0.000206	TGTGCCAGCAGTACCCTTCAAGAGACCCAGTACTTC	CEDDCCDDCCDCCDHCCFCCDCDDDCEECDCDDBEC	TRBV12-3*00(1197)		TRBJ2-5*00(227,5)	TRBC2*00(102,1)	430|442|467|0|12||60.0		22|40|68|18|36||90.0		TGTGCCAGCAGTACCCTTCAAGAGACCCAGTACTTC	33	CASSTLQETQYF	:::::::::0:-5:12:::::18:-2:36:::
885	52	0.000206	TGTGCCAGCAGTAGACAGGGGAATGAGCAGTTCTTC	JMGFBHDCCDDCGDCCCCFECBBCCGCCDFFCDGGD	TRBV13*00(1144,8)	TRBD1*00(40)	TRBJ2-1*00(215)	TRBC2*00(105,1)	457|468|494|0|11||55.0	14|22|36|13|21||40.0	27|42|70|21|36||75.0		TGTGCCAGCAGTAGACAGGGGAATGAGCAGTTCTTC	33	CASSRQGNEQFF	:::::::::0:-6:11:13:-2:-2:21:21:-7:36:::
886	52	0.000206	TGTGCCAGCAGCTTCGCCGACTGGACAGGGCACACTGAAGCTTTCTTT	CCDCBFFCBCCCBDDDCCDCCCBFCEFAFFCCCCDCDCDCCBECB>GE	TRBV7-2*00(1196,1)	TRBD1*00(40)	TRBJ1-1*00(224,4)	TRBC1*00(109,3)	430|444|467|0|14||70.0	13|21|36|22|30||40.0	23|40|68|31|48||85.0		TGTGCCAGCAGCTTCGCCGACTGGACAGGGCACACTGAAGCTTTCTTT	29	CASSFADWTGHTEAFF	:::::::::0:-3:14:22:-1:-3:30:31:-3:48:::
887	52	0.000206	TGTGCCAGCAGCTTGAGAGAGACCCAGTACTTC	CCCCCCCCCCCCBCBDCBCCCB?DECCCCCALE	TRBV5-4*00(1218)		TRBJ2-5*00(217,2)	TRBC2*00(103,5)	427|442|463|0|15||75.0		24|40|68|17|33||80.0		TGTGCCAGCAGCTTGAGAGAGACCCAGTACTTC	30	CASSLRETQYF	:::::::::0:-1:15:::::17:-4:33:::
888	52	0.000206	TGTGCCAGCAGCTTAGGCCACAATGAGCAGTTCTTC	IDGCCCDDDDCBGCCCBBCCDDGGFDDCBCBDCCIC	TRBV11-1*00(1244,9)		TRBJ2-1*00(222,5)	TRBC2*00(93,9)	430|446|467|0|16||80.0		25|42|70|19|36||85.0		TGTGCCAGCAGCTTAGGCCACAATGAGCAGTTCTTC	33	CASSLGHNEQFF	:::::::::0:-1:16:::::19:-5:36:::
889	52	0.000206	TGTGCCAGCAGCTTAGGAGGGAGCACAGATACGCAGTATTTT	CDCCGEDCFBCCCFCCFFCFCDCCCDGDCDDGGGEDHDIJFD	TRBV7-2*00(635)	TRBD2*00(25)	TRBJ2-3*00(242)	TRBC2*00(97,7)	430|446|467|0|16||80.0	27|32|48|16|21||25.0	20|41|69|21|42||105.0		TGTGCCAGCAGCTTAGGAGGGAGCACAGATACGCAGTATTTT	33	CASSLGGSTDTQYF	:::::::::0:-1:16:16:-11:0:21:21:0:42:::
890	52	0.000206	TGTGCCAGCAGCTCCCATGGGGTCGGGACCCAGTACTTC	EDCCCDCCDCAAC?ECCCAFFCDBEEBB@ECCDFDDDED	TRBV5-6*00(1174,5)		TRBJ2-5*00(203,6)	TRBC2*00(104,6)	427|440|463|0|13||65.0		27|40|68|26|39||65.0		TGTGCCAGCAGCTCCCATGGGGTCGGGACCCAGTACTTC	30	CASSSHGVGTQYF	:::::::::0:-3:13:::::26:-7:39:::
891	52	0.000206	TGTGCCAGCAGCTCGGGAGAGACCCAGTACTTC	FFDCCDCDCCBCCDDEDDBFCBCGDDDFFDDFG	TRBV7-2*00(753,4)		TRBJ2-5*00(216,9)	TRBC2*00(100,4)	430|443|467|0|13||65.0		24|40|68|17|33||80.0		TGTGCCAGCAGCTCGGGAGAGACCCAGTACTTC	33	CASSSGETQYF	:::::::::0:-4:13:::::17:-4:33:::
892	52	0.000206	TGTGCCAGCAGCTCAGGTGGTGGGAGAGCGGGAGTGCCTGAGCAGTTCTTC	DDEFECDCCCBCCCCCDDDCCBDECDCCCCDCCDDBCCCBCCDECAFFAGC	TRBV7-2*00(1157,6)	TRBD2*00(44)	TRBJ2-1*00(197,8)	TRBC2*00(89,9)	430|443|467|0|13||65.0	22|34|48|26|38|SG30T|44.0	29|42|70|38|51||65.0		TGTGCCAGCAGCTCAGGTGGTGGGAGAGCGGGAGTGCCTGAGCAGTTCTTC	32	CASSSGGGRAGVPEQFF	:::::::::0:-4:13:26:-6:2:38:38:-9:51:::
893	52	0.000206	TGTGCCAGCAGCCTCCGGGACAGCTATGGCTACACCTTC	CCBBBDCDEDDCBBDDBECDFCCBCCDD@CCCBBFBFCC	TRBV12-3*00(974,7)	TRBD1*00(45)	TRBJ1-2*00(220)	TRBC1*00(106,4)	430|441|467|0|11||55.0	10|19|36|14|23||45.0	24|40|68|23|39||80.0		TGTGCCAGCAGCCTCCGGGACAGCTATGGCTACACCTTC	31	CASSLRDSYGYTF	:::::::::0:-6:11:14:2:-5:23:23:-4:39:::
894	52	0.000206	TGTGCCAGCAGCCCAAAGGGGCCCTACGAGCAGTACTTC	DCBCCCBBDCECECBFFDDEBDIFCCGGCDCCCCCCCDC	TRBV7-9*00(1237,5)	TRBD1*00(25)	TRBJ2-7*00(223,6)	TRBC2*00(95,6)	430|442|467|0|12||60.0	17|22|36|16|21||25.0	22|39|67|22|39||85.0		TGTGCCAGCAGCCCAAAGGGGCCCTACGAGCAGTACTTC	33	CASSPKGPYEQYF	:::::::::0:-5:12:16:-5:-2:21:22:-2:39:::
895	52	0.000206	TGTGCCAGCAGCGTAAGTGTGAACACTGAAGCTTTCTTT	DDKEDDCDDDCBBCCFGDCEFHDDECCCBCCCCMDDBMM	TRBV9*00(1198,9)		TRBJ1-1*00(240)	TRBC1*00(109,4)	427|442|463|0|15||75.0		20|40|68|19|39||100.0		TGTGCCAGCAGCGTAAGTGTGAACACTGAAGCTTTCTTT	33	CASSVSVNTEAFF	:::::::::0:-1:15:::::19:0:39:::
896	52	0.000206	TGTGCCAGCAGCAGTCCGGGACAGGGGTATAACTATGGCTACACCTTC	CCCCCCCBBCBCBECCCBEDCCCBMFECECBCFCDBDBDBFDDDDDCC	TRBV28*00(1158,5)	TRBD1*00(60)	TRBJ1-2*00(234,2)	TRBC1*00(110)	427|438|464|0|11||55.0	10|22|36|15|27||60.0	21|40|68|29|48||95.0		TGTGCCAGCAGCAGTCCGGGACAGGGGTATAACTATGGCTACACCTTC	33	CASSSPGQGYNYGYTF	:::::::::0:-6:11:15:2:-2:27:29:-1:48:::
897	52	0.000206	TGTGCCAGCAGGCCGCCGGCCTCCCCTTCACCCCTCCACTTT	EEDCEFCCCBCBCBBCBBBDBBCEFCFDCCFFDDBBDBBACC	TRBV7-2*00(1159,2)	TRBD2*00(30)	TRBJ1-6*00(217,7)	TRBC1*00(106)	430|441|467|0|11||55.0	1|7|48|19|25||30.0	29|45|73|26|42||80.0		TGTGCCAGCAGGCCGCCGGCCTCCCCTTCACCCCTCCACTTT	32	CASRPPASPSPLHF	:::::::::0:-6:11:19:15:-25:25:26:-9:42:::
898	52	0.000206	TGTGCCAGCAGGGGTGATTACAATGAGCAGTTCTTC	DDCCCCCCDCFFFDCBBDCCBCECCCCGBBABBABD	TRBV2*00(1195,5)		TRBJ2-1*00(229,4)	TRBC2*00(106,4)	430|441|467|0|11||55.0		24|42|70|18|36||90.0		TGTGCCAGCAGGGGTGATTACAATGAGCAGTTCTTC	32	CASRGDYNEQFF	:::::::::0:-6:11:::::18:-4:36:::
899	52	0.000206	TGTGCCAGCAGGGAGACGGCCTGGGGCACTGAAGCTTTCTTT	DDCDGEDCBBDDGDCCCABACCBEFCCBDCC?DBCDDCC?GE	TRBV6-5*00(1165,6)		TRBJ1-1*00(218,1)	TRBC1*00(107,9)	427|438|464|0|11||55.0		24|40|68|26|42||80.0		TGTGCCAGCAGGGAGACGGCCTGGGGCACTGAAGCTTTCTTT	30	CASRETAWGTEAFF	:::::::::0:-6:11:::::26:-4:42:::
900	52	0.000206	TGCGCCAGCAGCCAACTGGACATGGTCGCCTACAATGAGCAGTTCTTC	HHIC@DCCCCC@D@DCCBIHCDECDCDC@BBBD@FDCEDCEFCED@DD	TRBV4-1*00(1093,5)	TRBD1*00(25)	TRBJ2-1*00(235,1)	TRBC2*00(98,4)	427|442|464|0|15||75.0	13|18|36|17|22||25.0	22|42|70|28|48||100.0		TGCGCCAGCAGCCAACTGGACATGGTCGCCTACAATGAGCAGTTCTTC	31	CASSQLDMVAYNEQFF	:::::::::0:-2:15:17:-1:-6:22:28:-2:48:::
901	52	0.000206	TGCGCCAGCAGCGCGGTCGTCAGCTCCTACAATGAGCAGTTCTTC	DCCCDDDDDCEDDCCDDDEFLCCCCAGGCCFDFECDHEEBFCADD	TRBV5-1*00(1221)		TRBJ2-1*00(259,4)	TRBC2*00(98,5)	427|439|463|0|12||60.0		18|42|70|21|45||120.0		TGCGCCAGCAGCGCGGTCGTCAGCTCCTACAATGAGCAGTTCTTC	32	CASSAVVSSYNEQFF	:::::::::0:-4:12:::::21:2:45:::
902	52	0.000206	TGCAGTGCTAGTTCGTCCTCTCTAGCGGGAGAAACCTACGAGCAGTACTTC	CCCCEBGLDCCCAECCCDDCCCDCDEEEHCDCGCCCEFBCBDDGCDFEDCE	TRBV20-1*00(1210,1)	TRBD2*00(50)	TRBJ2-7*00(222,9)	TRBC2*00(99,1)	421|432|455|0|11||55.0	20|30|48|21|31||50.0	22|39|67|34|51||85.0		TGCAGTGCTAGTTCGTCCTCTCTAGCGGGAGAAACCTACGAGCAGTACTTC	32	CSASSSSLAGETYEQYF	:::::::::0:-3:11:21:-4:-2:31:34:-2:51:::
903	52	0.000206	TGCAGTGCTAGGCATAGAAGTGGCGAGCAGTACTTC	HEDCCBCCFDFBCDDGHGCCCCCCDCCEECCCCDCC	TRBV20-1*00(1209,8)		TRBJ2-7*00(201,1)	TRBC2*00(96,3)	421|432|455|0|11||55.0		26|39|67|23|36||65.0		TGCAGTGCTAGGCATAGAAGTGGCGAGCAGTACTTC	33	CSARHRSGEQYF	:::::::::0:-3:11:::::23:-6:36:::
904	52	0.000206	TGCAGTGCTAGAGTGGGGACAGATTACTACGAGCAGTACTTC	CDEDDFCHHCDCHCHJFBGFHDECFIDDGEHCCDGEGDFDDD	TRBV20-1*00(1263,8)	TRBD1*00(35)	TRBJ2-7*00(215,4)	TRBC2*00(96,1)	421|434|455|0|13||65.0	12|19|36|15|22||35.0	23|39|67|26|42||80.0		TGCAGTGCTAGAGTGGGGACAGATTACTACGAGCAGTACTTC	33	CSARVGTDYYEQYF	:::::::::0:-1:13:15:0:-5:22:26:-3:42:::
905	52	0.000206	TGCAGTGCTAGAGACCGAGGGCCCAGCGAGCAGTACTTC	DCBCDCCCHECDCCJCDCCFDCGDDCCCCDFDBCDCCDD	TRBV20-1*00(1191)	TRBD2*00(40)	TRBJ2-7*00(199)	TRBC2*00(98,3)	421|435|455|0|14||70.0	27|35|48|16|24||40.0	26|39|67|26|39||65.0		TGCAGTGCTAGAGACCGAGGGCCCAGCGAGCAGTACTTC	33	CSARDRGPSEQYF	:::::::::0:0:14:16:-11:3:24:26:-6:39:::
906	52	0.000206	TGCAGTGCCATCGAGGGACTACACACAGATACGCAGTATTTT	CCEDCEDCFCCJHCCGECEDEDDGDEDFDFFDDDGCDCCFFC	TRBV20-1*00(1234,6)	TRBD2*00(35)	TRBJ2-3*00(235)	TRBC2*00(98,8)	421|429|455|0|8||40.0	16|23|48|14|21||35.0	22|41|69|23|42||95.0		TGCAGTGCCATCGAGGGACTACACACAGATACGCAGTATTTT	34	CSAIEGLHTDTQYF	:::::::::0:-6:8:14:0:-9:21:23:-2:42:::
907	52	0.000206	TGCAGTGCGCAGAAAAGCGGGGTCTCCTACGAGCAGTACTTC	FEFGEGEDCDCBADDECDDEEACCCCCDDCBBCCCBBBBBBB	TRBV20-1*00(1165,3)	TRBD2*00(30)	TRBJ2-7*00(233)	TRBC2*00(100,5)	421|429|455|0|8||40.0	22|28|48|15|21||30.0	20|39|67|23|42||95.0		TGCAGTGCGCAGAAAAGCGGGGTCTCCTACGAGCAGTACTTC	32	CSAQKSGVSYEQYF	:::::::::0:-6:8:15:-6:-4:21:23:0:42:::
908	50	0.000198	TGTGCCATCAGTGCCCAAGGGGATGGCTACACCTTC	DDCCAFCCCDECC@GMBEBLIHDCBBBBBBBDCACE	TRBV10-3*00(1267,2)	TRBD1*00(25)	TRBJ1-2*00(201,8)	TRBC1*00(106,2)	427|440|464|0|13||65.0	17|22|36|17|22||25.0	26|40|68|22|36||70.0		TGTGCCATCAGTGCCCAAGGGGATGGCTACACCTTC	31	CAISAQGDGYTF	:::::::::0:-4:13:17:-5:-2:22:22:-6:36:::
909	50	0.000198	TGTGCCAGTAGTATAGATCTCGGCAGTCCCTATGGCTACACCTTC	CDDCCFFFFEDDEEDCECCDDEEEEEFAHEDECBCCBCCBACBDD	TRBV19*00(1223,6)	TRBD2*00(25)	TRBJ1-2*00(215,8)	TRBC1*00(108,9)	427|447|464|0|20||100.0	10|15|48|24|29||25.0	24|40|68|29|45||80.0		TGTGCCAGTAGTATAGATCTCGGCAGTCCCTATGGCTACACCTTC	32	CASSIDLGSPYGYTF	:::::::::0:3:20:24:6:-17:29:29:-4:45:::
910	50	0.000198	TGTGCCAGCTCACCTGCGGACAGAAATCAGCCCCAGCATTTT	DDDGHDHDFDDCDDCEDCEJGGDEFCEDCCDGFFCCBBEFFC	TRBV18*00(1232,5)	TRBD1*00(30)	TRBJ1-5*00(228,6)	TRBC1*00(107,2)	430|444|467|0|14||70.0	13|19|36|17|23||30.0	24|42|70|24|42||90.0		TGTGCCAGCTCACCTGCGGACAGAAATCAGCCCCAGCATTTT	33	CASSPADRNQPQHF	:::::::::0:-3:14:17:-1:-5:23:24:-4:42:::
911	50	0.000198	TGTGCCAGCACTCACTCAGCGGGGATTGAGACCCAGTACTTC	BBBBCCBDCCBCCBBBCCCBAFEFCDDDDECAEEFEDDCCEC	TRBV6-1*00(1175,5)	TRBD2*00(30)	TRBJ2-5*00(215)	TRBC2*00(101)	427|437|464|0|10||50.0	22|28|48|17|23||30.0	25|40|68|27|42||75.0		TGTGCCAGCACTCACTCAGCGGGGATTGAGACCCAGTACTTC	32	CASTHSAGIETQYF	:::::::::0:-7:10:17:-6:-4:23:27:-5:42:::
912	50	0.000198	TGTGCCAGCACCGCAGACACAGATACGCAGTATTTT	DCDCDDDBBBBDCCCDDDDDEDDFCCCCCDDCCFFD	TRBV6-1*00(1129,5)		TRBJ2-3*00(235)	TRBC2*00(100,4)	427|437|464|0|10||50.0		22|41|69|17|36||95.0		TGTGCCAGCACCGCAGACACAGATACGCAGTATTTT	33	CASTADTDTQYF	:::::::::0:-7:10:::::17:-2:36:::
913	50	0.000198	TGTGCCAGCAGTTTTGGACAGGCGTATGGCTACACCTTC	CCDCBCCCCCD?EEDDGCCEBFDCDDCDBBCBCBBDBCD	TRBV27*00(1137,6)	TRBD1*00(35)	TRBJ1-2*00(213,9)	TRBC1*00(108,4)	427|441|464|0|14||70.0	13|20|36|15|22||35.0	25|40|68|24|39||75.0		TGTGCCAGCAGTTTTGGACAGGCGTATGGCTACACCTTC	30	CASSFGQAYGYTF	:::::::::0:-3:14:15:-1:-4:22:24:-5:39:::
914	50	0.000198	TGTGCCAGCAGTTTGCGCCAGAACACTGAAGCTTTCTTT	DDCCCCCCECGDGKCCDDDCDCDCCCCCDDECCECCBLG	TRBV12-3*00(1209,1)	TRBD1*00(25)	TRBJ1-1*00(228,6)	TRBC1*00(110)	430|444|467|0|14||70.0	22|27|36|14|19||25.0	21|40|68|20|39||95.0		TGTGCCAGCAGTTTGCGCCAGAACACTGAAGCTTTCTTT	33	CASSLRQNTEAFF	:::::::::0:-3:14:14:-10:3:19:20:-1:39:::
915	50	0.000198	TGTGCCAGCAGTTTAAAGGGGAACACTGAAGCTTTCTTT	CDEDCCCCCBBAECBFDADFBDCBBCCDBDDCCEBCDFD	TRBV27*00(1129,8)		TRBJ1-1*00(231,9)	TRBC1*00(109,3)	427|442|464|0|15||75.0		21|40|68|20|39||95.0		TGTGCCAGCAGTTTAAAGGGGAACACTGAAGCTTTCTTT	32	CASSLKGNTEAFF	:::::::::0:-2:15:::::20:-1:39:::
916	50	0.000198	TGTGCCAGCAGTTATCCCCGGGACGGAGGCATCTCCTACAATGAGCAGTTCTTC	HILCACCCCCE@DEEDGFCAEFEDFDD@CCCCCC@DBCCCFGCFECEDBEDBCD	TRBV6-6*00(1177,8)	TRBD1*00(40),TRBD2*00(40)	TRBJ2-1*00(248,1)	TRBC2*00(96,5)	427|441|464|0|14||70.0	9|17|36|16|24||40.0;13|21|48|16|24||40.0	20|42|70|32|54||110.0		TGTGCCAGCAGTTATCCCCGGGACGGAGGCATCTCCTACAATGAGCAGTTCTTC	31	CASSYPRDGGISYNEQFF	:::::::::0:-3:14:16:3:-7:24:32:0:54:::
917	50	0.000198	TGTGCCAGCAGTTACTCGAGAGAGACCCAGTACTTC	CCEDBDCEFCCADBBBHCCCCDECCDFDDCCCCEDE	TRBV6-2*00(1164,5),TRBV6-3*00(1164,5)		TRBJ2-5*00(219,4)	TRBC2*00(102,7)	427|447|464|0|20||100.0;427|447|464|0|20||100.0		24|40|68|20|36||80.0		TGTGCCAGCAGTTACTCGAGAGAGACCCAGTACTTC	32	CASSYSRETQYF	:::::::::0:3:20:::::20:-4:36:::
918	50	0.000198	TGTGCCAGCAGTTACGGCCCTAGCGGGAGGGCCGGAGATACGCAGTATTTT	DCDCAEECCCDDFCC@EAFECCCCAHCCBICAFBHHDDECCCCCDBA<GGC	TRBV6-5*00(1175,8)	TRBD2*00(70)	TRBJ2-3*00(219,4)	TRBC2*00(99,9)	427|442|464|0|15||75.0	20|34|48|19|33||70.0	25|41|69|35|51||80.0		TGTGCCAGCAGTTACGGCCCTAGCGGGAGGGCCGGAGATACGCAGTATTTT	27	CASSYGPSGRAGDTQYF	:::::::::0:-2:15:19:-4:2:33:35:-5:51:::
919	50	0.000198	TGTGCCAGCAGTGAAGGGACAGGGAGCTCCTACGAGCAGTACTTC	BBCBBBABAACBBECCDCCDCCDCCBBBCCCBCBDFCDDGCCADE	TRBV6-1*00(1170,9)	TRBD1*00(30)	TRBJ2-7*00(252,9)	TRBC2*00(95,9)	427|443|464|0|16||80.0	13|19|36|16|22||30.0	16|39|67|22|45||115.0		TGTGCCAGCAGTGAAGGGACAGGGAGCTCCTACGAGCAGTACTTC	32	CASSEGTGSSYEQYF	:::::::::0:-1:16:16:-1:-5:22:22:4:45:::
920	50	0.000198	TGTGCCAGCAGTAGCGACAGAGTCTATGGCTACACCTTC	CDDBADDCCDFCFCCCDFEEEDDDDDDBCBCBDB@CBCB	TRBV28*00(1160,6)	TRBD1*00(25)	TRBJ1-2*00(206,2)	TRBC1*00(108,9)	427|439|464|0|12||60.0	14|19|36|15|20||25.0	24|40|68|23|39||80.0		TGTGCCAGCAGTAGCGACAGAGTCTATGGCTACACCTTC	31	CASSSDRVYGYTF	:::::::::0:-5:12:15:-2:-5:20:23:-4:39:::
921	50	0.000198	TGTGCCAGCAGTAAACAAGAGACCCAGTACTTC	CEDBDBBDDBCCBDCBDCCCCCCFFDDDECCCE	TRBV12-3*00(752)		TRBJ2-5*00(230)	TRBC2*00(109,2)	430|442|467|0|12||60.0		22|40|68|15|33||90.0		TGTGCCAGCAGTAAACAAGAGACCCAGTACTTC	33	CASSKQETQYF	:::::::::0:-5:12:::::15:-2:33:::
922	50	0.000198	TGTGCCAGCAGCTCCCCTAGGTCACCCCTCCACTTT	CDECBCCDDBABBBDDCCCBCBBCDDDCCBDECCEC	TRBV7-8*00(1181,1)	TRBD1*00(25)	TRBJ1-6*00(204,9)	TRBC1*00(108,4)	430|443|467|0|13||65.0	2|7|36|13|18||25.0	30|45|73|21|36||75.0		TGTGCCAGCAGCTCCCCTAGGTCACCCCTCCACTTT	32	CASSSPRSPLHF	:::::::::0:-4:13:13:10:-17:18:21:-10:36:::
923	50	0.000198	TGTGCCAGCAGCTCACACGGGTTCAACTATGGCTACACCTTC	DCECCCDCCCCCCDCCCDCEEBCDCCCCFCC@CCDDCFAHDC	TRBV7-2*00(1137,2)		TRBJ1-2*00(225,8)	TRBC1*00(106,7)	430|443|467|0|13||65.0		22|40|68|24|42||90.0		TGTGCCAGCAGCTCACACGGGTTCAACTATGGCTACACCTTC	31	CASSSHGFNYGYTF	:::::::::0:-4:13:::::24:-2:42:::
924	50	0.000198	TGTGCCAGCAGCCCTACTGGTAATGAGCAGTTCTTC	DEDBCCCDCCCAEDCCFFDCDKEDDCCCDDCEDFDD	TRBV12-3*00(1180,4)		TRBJ2-1*00(209,6)	TRBC2*00(99,4)	430|441|467|0|11||55.0		27|42|70|21|36||75.0		TGTGCCAGCAGCCCTACTGGTAATGAGCAGTTCTTC	32	CASSPTGNEQFF	:::::::::0:-6:11:::::21:-7:36:::
925	50	0.000198	TGTGCCAGCAGCCCGACAGAGTTTAGCTACAATGAGCAGTTCTTC	DDDCAHDCCBD@IDCDDEEEC>ECDCBCDCCFEDGCCEDFCDCEC	TRBV6-4*00(1151,8)	TRBD1*00(25)	TRBJ2-1*00(232,5)	TRBC2*00(96)	427|438|464|0|11||55.0	14|19|36|14|19||25.0	23|42|70|26|45||95.0		TGTGCCAGCAGCCCGACAGAGTTTAGCTACAATGAGCAGTTCTTC	29	CASSPTEFSYNEQFF	:::::::::0:-6:11:14:-2:-5:19:26:-3:45:::
926	50	0.000198	TGTGCCAGCAGCCCATCCTACGAGCAGTACTTC	DCCCEDDCCECDECCBBBDCCDCCBCECBDDEC	TRBV7-2*00(610,5)		TRBJ2-7*00(227,9)	TRBC2*00(99,1)	430|442|467|0|12||60.0		21|39|67|15|33||90.0		TGTGCCAGCAGCCCATCCTACGAGCAGTACTTC	33	CASSPSYEQYF	:::::::::0:-5:12:::::15:-1:33:::
927	50	0.000198	TGTGCCAGCAGCCCACGAGGCTACGAGCAGTACTTC	BCCBEDBABBBBKCBBCCBDCCCBBCDCDCCCCCEG	TRBV7-8*00(1168)		TRBJ2-7*00(211,5)	TRBC2*00(101,9)	430|442|467|0|12||60.0		23|39|67|20|36||80.0		TGTGCCAGCAGCCCACGAGGCTACGAGCAGTACTTC	32	CASSPRGYEQYF	:::::::::0:-5:12:::::20:-3:36:::
928	50	0.000198	TGTGCCAGCAGCCCAGGCACAGATACGCAGTATTTT	CEFCCCCCDCDBGFCCCBCDDGDCDCCDDCCCCJEE	TRBV9*00(911,9)		TRBJ2-3*00(236,5)	TRBC2*00(106,6)	427|439|463|0|12||60.0		21|41|69|16|36||100.0		TGTGCCAGCAGCCCAGGCACAGATACGCAGTATTTT	33	CASSPGTDTQYF	:::::::::0:-4:12:::::16:-1:36:::
929	50	0.000198	TGTGCCAGCAGCCATCCAATTCGGGCTAGCGGGAGTAGTTCCTACAATGAGCAGTTCTTC	CCEDCCCFEFHCDECCFHHFHJBJDECFDGBGFDFDCDCCECCBCADCCCFCCDCFCBMC	TRBV7-3*00(1013,2)	TRBD2*00(50)	TRBJ2-1*00(239,1)	TRBC2*00(96)	430|442|467|0|12||60.0	20|30|48|25|35||50.0	21|42|70|39|60||105.0		TGTGCCAGCAGCCATCCAATTCGGGCTAGCGGGAGTAGTTCCTACAATGAGCAGTTCTTC	32	CASSHPIRASGSSSYNEQFF	:::::::::0:-5:12:25:-4:-2:35:39:-1:60:::
930	50	0.000198	TGTGCCAGCAGCGTAGTGGGCACTGCCTACGAGCAGTACTTC	BDFDDFCCECCCCCDDCCHCCBCCD@ECDCCCCCCECBDAFC	TRBV2*00(1075,8)		TRBJ2-7*00(222,6)	TRBC2*00(98,5)	430|441|467|0|11||55.0		22|39|67|25|42||85.0		TGTGCCAGCAGCGTAGTGGGCACTGCCTACGAGCAGTACTTC	31	CASSVVGTAYEQYF	:::::::::0:-6:11:::::25:-2:42:::
931	50	0.000198	TGTGCCAGCAGCGTAGCGATAGGGCGAGATGAGCAGTTCTTC	GEDCBDDDCCFDDDBCCCCCCAECCCCDCCCFHCCDBFFDFC	TRBV9*00(1175,3)	TRBD1*00(25),TRBD2*00(25)	TRBJ2-1*00(201,9)	TRBC2*00(99,3)	427|444|463|0|17||85.0	20|25|36|21|26||25.0;28|33|48|20|25||25.0	28|42|70|28|42||70.0		TGTGCCAGCAGCGTAGCGATAGGGCGAGATGAGCAGTTCTTC	32	CASSVAIGRDEQFF	:::::::::0:1:17:21:-8:1:26:28:-8:42:::
932	50	0.000198	TGTGCCAGCAGCGCTCGACAGAACACTGAAGCTTTCTTT	CBDCBCBCCCBBBDBCBDCCECBBBCCDBECCBMCCDGE	TRBV9*00(1138,9)		TRBJ1-1*00(233,9)	TRBC1*00(109,8)	427|440|463|0|13||65.0		21|40|68|20|39||95.0		TGTGCCAGCAGCGCTCGACAGAACACTGAAGCTTTCTTT	33	CASSARQNTEAFF	:::::::::0:-3:13:::::20:-1:39:::
933	50	0.000198	TGTGCCAGCAGCGCCGCCGGGACAGGGAACACTGAAGCTTTCTTT	CCDDBCFDFCBCBBBBAJBGDCDDAEEACCCLCCBDDCAGBBBID	TRBV9*00(1172,7)	TRBD1*00(50)	TRBJ1-1*00(235)	TRBC1*00(108,1)	427|440|463|0|13||65.0	10|20|36|16|26||50.0	21|40|68|26|45||95.0		TGTGCCAGCAGCGCCGCCGGGACAGGGAACACTGAAGCTTTCTTT	32	CASSAAGTGNTEAFF	:::::::::0:-3:13:16:2:-4:26:26:-1:45:::
934	50	0.000198	TGCGCCAGCAGCCCCTCCCAAGAGACCCAGTACTTC	EDCBAJDCCBCCEHDDCHEBBCCCBEEDCDCEDEDD	TRBV10-2*00(823,3)	TRBD1*00(25),TRBD2*00(25)	TRBJ2-5*00(234,5)	TRBC2*00(102,1)	427|438|464|0|11||55.0	2|7|36|11|16||25.0;0|5|48|12|17||25.0	21|40|68|17|36||95.0		TGCGCCAGCAGCCCCTCCCAAGAGACCCAGTACTTC	32	CASSPSQETQYF	:::::::::0:-6:11:11:10:-17:16:17:-1:36:::
935	50	0.000198	TGCGCCAGCAGCCACGTAAATGGAGAGGGGATCTTT	BDCFBFCAB@C@DABBCBGFDBDCCCBDFFCCCCFE	TRBV4-1*00(1138,3)	TRBD1*00(29),TRBD2*00(25)	TRBJ1-1*00(159,2)	TRBC1*00(109,8)	427|441|464|0|14||70.0	13|22|36|21|30|SC16G|29.0;27|32|48|24|29||25.0	35|40|68|31|36||25.0		TGCGCCAGCAGCCACGTAAATGGAGAGGGGATCTTT	31	CASSHVNGEGIF	:::::::::0:-3:14:21:-1:-2:30:31:-15:36:::
936	50	0.000198	TGCAGTTTTAACCAGGAGGCGCAGACCCAGTACTTC	DDCCCGFFCICDGKKCCCCCCCCGFCDDCDDDDEEE	TRBV20-1*00(1065,1)	TRBD1*00(34)	TRBJ2-5*00(208,7)	TRBC2*00(100,2)	421|427|455|0|6||30.0	16|26|36|12|22|SG20A|34.0	26|40|68|22|36||70.0		TGCAGTTTTAACCAGGAGGCGCAGACCCAGTACTTC	34	CSFNQEAQTQYF	:::::::::0:-8:6:12:-4:2:22:22:-6:36:::
937	50	0.000198	TGCAGTGTCCCCGGGGAGAGCTCCTACAATGAGCAGTTCTTC	FDGDDDDEDMLDFFFCCJCBCDCDCCCGEECCEEDDBDEBDB	TRBV20-1*00(1146,3)	TRBD1*00(30),TRBD2*00(30)	TRBJ2-1*00(265)	TRBC2*00(94,2)	421|428|455|0|7||35.0	9|15|36|9|15||30.0;13|19|48|9|15||30.0	17|42|70|17|42||125.0		TGCAGTGTCCCCGGGGAGAGCTCCTACAATGAGCAGTTCTTC	33	CSVPGESSYNEQFF	:::::::::0:-7:7:9:3:-9:15:17:3:42:::
938	50	0.000198	TGCAGCCCTCGTGGCGACAGAGAGACCCAGTACTTC	ECFEGDFECCDEADCCCDDDECCFC@DDFEDDCEED	TRBV20-1*00(1176,1)	TRBD1*00(25),TRBD2*00(25)	TRBJ2-5*00(218)	TRBC2*00(103,4)	421|426|455|0|5||25.0	14|19|36|15|20||25.0;0|5|48|5|10||25.0	24|40|68|20|36||80.0		TGCAGCCCTCGTGGCGACAGAGAGACCCAGTACTTC	31	CSPRGDRETQYF	:::::::::0:-9:5:15:-2:-5:20:20:-4:36:::
939	50	0.000198	TGCAGCGTTTCGACAGGGGCGGACCAGCCCCAGCATTTT	DCDDCCC?FECCDDDFDEBB?FD@FCG;ELCCCDC:CCC	TRBV29-1*00(1184,7)	TRBD1*00(40)	TRBJ1-5*00(210,8)	TRBC1*00(107,6)	421|430|455|0|9||45.0	14|22|36|11|19||40.0	27|42|70|24|39||75.0		TGCAGCGTTTCGACAGGGGCGGACCAGCCCCAGCATTTT	25	CSVSTGADQPQHF	:::::::::0:-5:9:11:-2:-2:19:24:-7:39:::
940	50	0.000198	TGCAGCGTGGAACAGGGTGGGGAGACCCAGTACTTC	CCDDBCDDCDEBCBDDBB@DEECCBBDDDCCCCCMC	TRBV29-1*00(1215,9)	TRBD1*00(25)	TRBJ2-5*00(213,9)	TRBC2*00(94,3)	421|433|455|0|12|ST429G|44.0	16|21|36|12|17||25.0	25|40|68|21|36||75.0		TGCAGCGTGGAACAGGGTGGGGAGACCCAGTACTTC	31	CSVEQGGETQYF	:::::::::0:-2:12:12:-4:-3:17:21:-5:36:::
941	49	0.000194	TGTGCCAGTGGACGGACAGTCCGCGAGACCCAGTACTTC	CCCC@CCCCACBCECCCCDDBCCCDCECDDGCCDCC@ED	TRBV6-5*00(1166,2)	TRBD1*00(30)	TRBJ2-5*00(214,3)	TRBC2*00(101,7)	427|435|464|0|8||40.0	13|19|36|13|19||30.0	25|40|68|24|39||75.0		TGTGCCAGTGGACGGACAGTCCGCGAGACCCAGTACTTC	31	CASGRTVRETQYF	:::::::::0:-9:8:13:-1:-5:19:24:-5:39:::
942	49	0.000194	TGTGCCAGTAGTGGACAGGAATTCTATGGCTACACCTTC	EDDDCCCEDCEDDECCCDDDGDGFECDDBDBCCDDBCCC	TRBV19*00(1157,4)	TRBD1*00(35)	TRBJ1-2*00(216,3)	TRBC1*00(106)	427|439|464|0|12||60.0	13|20|36|12|19||35.0	24|40|68|23|39||80.0		TGTGCCAGTAGTGGACAGGAATTCTATGGCTACACCTTC	33	CASSGQEFYGYTF	:::::::::0:-5:12:12:-1:-4:19:23:-4:39:::
943	49	0.000194	TGTGCCAGCTCGGCGGGAGACCAAGAGACCCAGTACTTC	CDCCAFECCBCACDDGECDDBDBBBCECFFEDDDECCCC	TRBV28*00(1203,1)	TRBD2*00(35)	TRBJ2-5*00(237,4)	TRBC2*00(107,1)	427|436|464|0|9||45.0	23|30|48|12|19||35.0	20|40|68|19|39||100.0		TGTGCCAGCTCGGCGGGAGACCAAGAGACCCAGTACTTC	32	CASSAGDQETQYF	:::::::::0:-8:9:12:-7:-2:19:19:0:39:::
944	49	0.000194	TGTGCCAGCTCACCAGGGAGTTCGCCAAATGGCTACACCTTC	HDDCFBFCEBCCHEFFFDCCBEDDDDCFFCEGCCDDDBDBDC	TRBV18*00(1232,9)	TRBD2*00(25)	TRBJ1-2*00(209,5)	TRBC1*00(106,8)	430|445|467|0|15||75.0	25|30|48|15|20||25.0	26|40|68|28|42||70.0		TGTGCCAGCTCACCAGGGAGTTCGCCAAATGGCTACACCTTC	33	CASSPGSSPNGYTF	:::::::::0:-2:15:15:-9:-2:20:28:-6:42:::
945	49	0.000194	TGTGCCAGCGGGAGAGGCTCCTACGAGCAGTACTTC	CCCBBADDFDGECDEDCBDBDECEBCCDBCCCCCDC	TRBV12-3*00(1110,1)	TRBD2*00(25)	TRBJ2-7*00(238)	TRBC2*00(103,1)	430|439|467|0|9||45.0	25|30|48|9|14||25.0	19|39|67|16|36||100.0		TGTGCCAGCGGGAGAGGCTCCTACGAGCAGTACTTC	32	CASGRGSYEQYF	:::::::::0:-8:9:9:-9:-2:14:16:1:36:::
946	49	0.000194	TGTGCCAGCGGACATTGGAGAGGAGTCTACGAGCAGTACTTC	CCDDEFCDCFCDFFDBBDCCBBCCCCCCBCBBBCCDCCDCEB	TRBV7-2*00(1139,2)	TRBD1*00(25)	TRBJ2-7*00(215,1)	TRBC2*00(97,9)	430|439|467|0|9||45.0	13|18|36|9|14||25.0	23|39|67|26|42||80.0		TGTGCCAGCGGACATTGGAGAGGAGTCTACGAGCAGTACTTC	33	CASGHWRGVYEQYF	:::::::::0:-8:9:9:-1:-6:14:26:-3:42:::
947	49	0.000194	TGTGCCAGCAGTTTGGCCCCGACTGATGAGCAGTTCTTC	FEDDCCCBDCCAECAC@DEFCCCCDCCCDEDEDCEHGCC	TRBV12-3*00(1148,4)	TRBD1*00(25),TRBD2*00(25)	TRBJ2-1*00(208,3)	TRBC2*00(103,3)	430|444|467|0|14||70.0	0|5|36|15|20||25.0;30|35|48|14|19||25.0	28|42|70|25|39||70.0		TGTGCCAGCAGTTTGGCCCCGACTGATGAGCAGTTCTTC	31	CASSLAPTDEQFF	:::::::::0:-3:14:15:12:-19:20:25:-8:39:::
948	49	0.000194	TGTGCCAGCAGTTATAGGACAAGGGCCTCCAATGAGCAGTTCTTC	BCDBADCCCBBBCDDFCDDCBCAEB@CCBDBDCCBCDCDACCBFC	TRBV6-5*00(1170,1)	TRBD1*00(29)	TRBJ2-1*00(224)	TRBC2*00(90,4)	427|441|464|0|14||70.0	13|22|36|16|25|SG18A|29.0	22|42|70|25|45|SA25C|84.0		TGTGCCAGCAGTTATAGGACAAGGGCCTCCAATGAGCAGTTCTTC	31	CASSYRTRASNEQFF	:::::::::0:-3:14:16:-1:-2:25:25:-2:45:::
949	49	0.000194	TGTGCCAGCAGTTACTCGGACACCTACGAGCAGTACTTC	CCCBCEKFBCCBDCCBBBDCCCCDCCDCGCCDDCDDCDC	TRBV6-2*00(1132,7),TRBV6-3*00(1132,7)		TRBJ2-7*00(223,5)	TRBC2*00(95,7)	427|445|464|0|18||90.0;427|445|464|0|18||90.0		22|39|67|22|39||85.0		TGTGCCAGCAGTTACTCGGACACCTACGAGCAGTACTTC	33	CASSYSDTYEQYF	:::::::::0:1:18:::::22:-2:39:::
950	49	0.000194	TGTGCCAGCAGTTACGGAGAGACCCAGTACTTC	CCBCBCCCDCCEECDADBBCCCCDEDCCEEGCD	TRBV6-2*00(497,7),TRBV6-3*00(497,7)		TRBJ2-5*00(218,8)	TRBC2*00(102,7)	427|442|464|0|15||75.0;427|442|464|0|15||75.0		24|40|68|17|33||80.0		TGTGCCAGCAGTTACGGAGAGACCCAGTACTTC	32	CASSYGETQYF	:::::::::0:-2:15:::::17:-4:33:::
951	49	0.000194	TGTGCCAGCAGTCCGAACTACGAGCAGTACTTC	BFDCAFDCBCCCCECACCCCCCCDCCDCBBBFC	TRBV6-6*00(1185,5)		TRBJ2-7*00(216,9)	TRBC2*00(101,4)	427|439|464|0|12||60.0		23|39|67|17|33||80.0		TGTGCCAGCAGTCCGAACTACGAGCAGTACTTC	32	CASSPNYEQYF	:::::::::0:-5:12:::::17:-3:33:::
952	49	0.000194	TGTGCCAGCAGTGAAGTACAGAGGTATACAGATACGCAGTATTTT	CDDEAFDDCCDGHAJKFECDCDCCDDFCCIDGEDKCDBBCDALIF	TRBV6-1*00(1186,4)		TRBJ2-3*00(226,6)	TRBC2*00(106,3)	427|443|464|0|16||80.0		23|41|69|27|45||90.0		TGTGCCAGCAGTGAAGTACAGAGGTATACAGATACGCAGTATTTT	32	CASSEVQRYTDTQYF	:::::::::0:-1:16:::::27:-3:45:::
953	49	0.000194	TGTGCCAGCAGTGAAGGACTCGACACAGATACGCAGTATTTT	CCCDBFEEIDIICCDAFCCCCDCDDDDFHDCCCCCDDCCEIC	TRBV6-1*00(1184,7)		TRBJ2-3*00(232,2)	TRBC2*00(105,7)	427|443|464|0|16||80.0		22|41|69|23|42||95.0		TGTGCCAGCAGTGAAGGACTCGACACAGATACGCAGTATTTT	32	CASSEGLDTDTQYF	:::::::::0:-1:16:::::23:-2:42:::
954	49	0.000194	TGTGCCAGCAGTAACTCCTACGAGCAGTACTTC	FABEBBACDCBBBBDDDGCCBCCDCIEHDCCDC	TRBV6-5*00(582,7)		TRBJ2-7*00(228,3)	TRBC2*00(100,1)	427|444|464|0|17|ST439A|69.0		20|39|67|14|33||95.0		TGTGCCAGCAGTAACTCCTACGAGCAGTACTTC	32	CASSNSYEQYF	:::::::::0:0:17:::::14:0:33:::
955	49	0.000194	TGTGCCAGCAGCTTCTCCTACGAGCAGTACTTC	DCCCHBDCBCBBCBCBHEDCCCDDGDBCBBBDD	TRBV7-2*00(641,3)		TRBJ2-7*00(229,9)	TRBC2*00(97,2)	430|444|467|0|14||70.0		20|39|67|14|33||95.0		TGTGCCAGCAGCTTCTCCTACGAGCAGTACTTC	33	CASSFSYEQYF	:::::::::0:-3:14:::::14:0:33:::
956	49	0.000194	TGTGCCAGCAGCTTATCCGGGGCTGAAGCTTTCTTT	GGDFEHFDHDEDCGCCDCDLDBCCEBECDLJCDGIE	TRBV7-6*00(1160,8)	TRBD1*00(25),TRBD2*00(25)	TRBJ1-1*00(210)	TRBC1*00(109,7)	430|445|467|0|15||75.0	10|15|36|16|21||25.0;14|19|48|16|21||25.0	26|40|68|22|36||70.0		TGTGCCAGCAGCTTATCCGGGGCTGAAGCTTTCTTT	33	CASSLSGAEAFF	:::::::::0:-2:15:16:2:-9:21:22:-6:36:::
957	49	0.000194	TGTGCCAGCAGCTTACAAGGTGGGCGGGAGGGCCCTGAGCAGTTCTTC	CDHDGDCBCBDCBDDBCEDHDBFDCBDBBADD@GDDFDCCCDADCDDB	TRBV7-9*00(1204)	TRBD2*00(60)	TRBJ2-1*00(203,7)	TRBC2*00(97,4)	430|445|467|0|15||75.0	23|35|48|23|35||60.0	29|42|70|35|48||65.0		TGTGCCAGCAGCTTACAAGGTGGGCGGGAGGGCCCTGAGCAGTTCTTC	31	CASSLQGGREGPEQFF	:::::::::0:-2:15:23:-7:3:35:35:-9:48:::
958	49	0.000194	TGTGCCAGCAGCTTAGGCTCCTACAATGAGCAGTTCTTC	DFEECDDDDCFCCFCBCCDDCGIIIDGCFDCHD@DCBDC	TRBV11-1*00(700,5)		TRBJ2-1*00(249,4)	TRBC2*00(93,2)	430|446|467|0|16||80.0		19|42|70|16|39||115.0		TGTGCCAGCAGCTTAGGCTCCTACAATGAGCAGTTCTTC	31	CASSLGSYNEQFF	:::::::::0:-1:16:::::16:1:39:::
959	49	0.000194	TGTGCCAGCAGCTTAGGGACCACAGATACGCAGTATTTT	FDHECGKCCCCBCEDCFGCFDDEGEDGCDCCCCDAAAAA	TRBV11-2*00(1184,8)		TRBJ2-3*00(227,1)	TRBC2*00(108,2)	430|446|467|0|16||80.0		22|41|69|20|39||95.0		TGTGCCAGCAGCTTAGGGACCACAGATACGCAGTATTTT	32	CASSLGTTDTQYF	:::::::::0:-1:16:::::20:-2:39:::
960	49	0.000194	TGTGCCAGCAGCTCCTACAATGAGCAGTTCTTC	EDDGDFGFEECCEKCDCCCGCCDDDDECGCBDC	TRBV7-2*00(445,3)		TRBJ2-1*00(255,6)	TRBC2*00(96)	430|443|467|0|13||65.0		18|42|70|9|33||120.0		TGTGCCAGCAGCTCCTACAATGAGCAGTTCTTC	33	CASSSYNEQFF	:::::::::0:-4:13:::::9:2:33:::
961	49	0.000194	TGTGCCAGCAGCCTGACTAGCTACGAGCAGTACTTC	CCCCCFCCCCCDCCDCEEECDDDCCCDCIGGDIGIG	TRBV7-2*00(1182)	TRBD2*00(30)	TRBJ2-7*00(217,4)	TRBC2*00(94,7)	430|442|467|0|12||60.0	18|24|48|14|20||30.0	23|39|67|20|36||80.0		TGTGCCAGCAGCCTGACTAGCTACGAGCAGTACTTC	34	CASSLTSYEQYF	:::::::::0:-5:12:14:-2:-8:20:20:-3:36:::
962	49	0.000194	TGTGCCAGCAGCCTAAATAAAGCTTTCTTT	CDDDACEDDBD?CCBFEDAKGDC@FBBAHD	TRBV28*00(1197,9)		TRBJ1-1*00(195)	TRBC1*00(108,7)	427|438|464|0|11||55.0		29|40|68|19|30||55.0		TGTGCCAGCAGCCTAAATAAAGCTTTCTTT	30	CASSLNKAFF	:::::::::0:-6:11:::::19:-9:30:::
963	49	0.000194	TGTGCCAGCAGCCCCTCGGACCCGCAGTTCTTC	CFGFCDECCBBBCCCCDECCDHDDDDECDDBDC	TRBV7-2*00(1182,8)	TRBD2*00(25)	TRBJ2-1*00(190)	TRBC2*00(95,5)	430|442|467|0|12||60.0	0|5|48|12|17||25.0	32|42|70|23|33||50.0		TGTGCCAGCAGCCCCTCGGACCCGCAGTTCTTC	33	CASSPSDPQFF	:::::::::0:-5:12:12:16:-27:17:23:-12:33:::
964	49	0.000194	TGTGCCAGCAGCCCCGCTGAGGAGCAGTACTTC	EABBBBBCCCDDFKFCEEEBCCBCDDCDBCBCC	TRBV11-2*00(1191,4)	TRBD2*00(30)	TRBJ2-7*00(199,3)	TRBC2*00(95)	430|442|467|0|12||60.0	4|10|48|12|18||30.0	27|39|67|21|33||60.0		TGTGCCAGCAGCCCCGCTGAGGAGCAGTACTTC	32	CASSPAEEQYF	:::::::::0:-5:12:12:12:-22:18:21:-7:33:::
965	49	0.000194	TGTGCCAGCAGCCGGACAGGGATGTCACCCCTCCACTTT	DEDCDDDCCCCBDDCCBCCDBDCEBBEBDDCCDCEDDDC	TRBV27*00(1141,7)	TRBD1*00(40)	TRBJ1-6*00(210,8)	TRBC1*00(109,4)	427|438|464|0|11||55.0	13|21|36|13|21||40.0	30|45|73|24|39||75.0		TGTGCCAGCAGCCGGACAGGGATGTCACCCCTCCACTTT	33	CASSRTGMSPLHF	:::::::::0:-6:11:13:-1:-3:21:24:-10:39:::
966	49	0.000194	TGTGCCAGCAGCCGACGGACAGGGAACAATGAGCAGTTCTTC	HICCEEDCBCGBDDFCCEBCCCDCBCCADDCCDDCDGDDCDD	TRBV7-2*00(1053,4)	TRBD1*00(40)	TRBJ2-1*00(224,3)	TRBC2*00(95,3)	430|442|467|0|12||60.0	13|21|36|16|24||40.0	25|42|70|25|42||85.0		TGTGCCAGCAGCCGACGGACAGGGAACAATGAGCAGTTCTTC	32	CASSRRTGNNEQFF	:::::::::0:-5:12:16:-1:-3:24:25:-5:42:::
967	49	0.000194	TGTGCCAGCAGCGTAATCGACAGGCTGCGTAATCAGCCCCAGCATTTT	DEDCBCBCBBCEDD@ECDDCCCADCCBBCCACDDED<EDDDCCC<GFD	TRBV9*00(1204,4)	TRBD1*00(30)	TRBJ1-5*00(222,9)	TRBC1*00(109,7)	427|442|463|0|15||75.0	14|20|36|18|24||30.0	24|42|70|30|48||90.0		TGTGCCAGCAGCGTAATCGACAGGCTGCGTAATCAGCCCCAGCATTTT	27	CASSVIDRLRNQPQHF	:::::::::0:-1:15:18:-2:-4:24:30:-4:48:::
968	49	0.000194	TGTGCCAGCAGCGCAGGACCCCTAGCCCTCCACTTT	CCCBBCCCCCCCBBBBECBGEBCBC@CCC@FBB>CC	TRBV9*00(1179,8)	TRBD1*00(25)	TRBJ1-6*00(177,6)	TRBC1*00(110)	427|440|463|0|13||65.0	2|7|36|18|23||25.0	34|45|73|25|36||55.0		TGTGCCAGCAGCGCAGGACCCCTAGCCCTCCACTTT	29	CASSAGPLALHF	:::::::::0:-3:13:18:10:-17:23:25:-14:36:::
969	49	0.000194	TGTGCCAGCAGCACACCGTGGGGAGGCCCAAATTCACCCCTCCACTTT	DCCDCDEKFCBBCCCDCDHLEHFDCCCJCJFDECIGGKJAFFCEEEFF	TRBV7-2*00(1058,9)	TRBD2*00(30)	TRBJ1-6*00(228,5)	TRBC1*00(105,8)	430|442|467|0|12||60.0	25|31|48|20|26||30.0	27|45|73|30|48||90.0		TGTGCCAGCAGCACACCGTGGGGAGGCCCAAATTCACCCCTCCACTTT	32	CASSTPWGGPNSPLHF	:::::::::0:-5:12:20:-9:-1:26:30:-7:48:::
970	49	0.000194	TGTGCCAGCAGGACAGGGGTCTATGGCTACACCTTC	CCDCDCCFCCBCDCCBHLEDCCCCABBBCCCHCAEC	TRBV6-5*00(1155,3)	TRBD1*00(40)	TRBJ1-2*00(211,7)	TRBC1*00(108,1)	427|438|464|0|11||55.0	14|22|36|11|19||40.0	24|40|68|20|36||80.0		TGTGCCAGCAGGACAGGGGTCTATGGCTACACCTTC	32	CASRTGVYGYTF	:::::::::0:-6:11:11:-2:-2:19:20:-4:36:::
971	49	0.000194	TGCGCCAGCAGCTTGAGGTCCGAAGAGCAGTTCTTC	DCBCCBCBABDDBDDDDCCCDEECCCDCCCACEEDD	TRBV5-1*00(1178,5)		TRBJ2-1*00(200)	TRBC2*00(103,5)	427|442|463|0|15||75.0		30|42|70|24|36||60.0		TGCGCCAGCAGCTTGAGGTCCGAAGAGCAGTTCTTC	32	CASSLRSEEQFF	:::::::::0:-1:15:::::24:-10:36:::
972	49	0.000194	TGCGCCAGCAGCCAAGCGGCGGGAGGGACAGATACGCAGTATTTT	CCCDAGFBEEDAKADCCACCBDCC@ECCDGCDEEECCBCCA>DDB	TRBV4-3*00(1231,3)	TRBD2*00(45)	TRBJ2-3*00(217,2)	TRBC2*00(98,5)	427|443|464|0|16||80.0	23|32|48|18|27||45.0	23|41|69|27|45||90.0		TGCGCCAGCAGCCAAGCGGCGGGAGGGACAGATACGCAGTATTTT	29	CASSQAAGGTDTQYF	:::::::::0:-1:16:18:-7:0:27:27:-3:45:::
973	49	0.000194	TGCAGTGCTTCACAGGACAGCTTGAACACTGAAGCTTTCTTT	GCDGIGEDIFCCCCBDDDCCCMDECCDDEFGIDCBDFEDDGF	TRBV20-1*00(1224)	TRBD1*00(30)	TRBJ1-1*00(240)	TRBC1*00(108,1)	421|430|455|0|9||45.0	13|19|36|14|20||30.0	20|40|68|22|42||100.0		TGCAGTGCTTCACAGGACAGCTTGAACACTGAAGCTTTCTTT	33	CSASQDSLNTEAFF	:::::::::0:-5:9:14:-1:-5:20:22:0:42:::
974	49	0.000194	TGCAGTGCTAGGACAGGGTCCTGGGTCTATGGCTACACCTTC	CCCDCCDCDDCDDCDCEDDCDDCDDDDDJCCCCCBCCEBCCC	TRBV20-1*00(1214,4)	TRBD1*00(35)	TRBJ1-2*00(219,2)	TRBC1*00(107,3)	421|432|455|0|11||55.0	14|21|36|11|18||35.0	24|40|68|26|42||80.0		TGCAGTGCTAGGACAGGGTCCTGGGTCTATGGCTACACCTTC	33	CSARTGSWVYGYTF	:::::::::0:-3:11:11:-2:-3:18:26:-4:42:::
975	49	0.000194	TGCAGTGCTAGAGAAGGGGTAGAAGAGACCCAGTACTTC	CDCCCCCICGDCCCCEIMCCDCGDDCDCGIDGDFEFHED	TRBV20-1*00(1200,8)	TRBD1*00(25)	TRBJ2-5*00(225)	TRBC2*00(100,7)	421|435|455|0|14||70.0	17|22|36|14|19||25.0	23|40|68|22|39||85.0		TGCAGTGCTAGAGAAGGGGTAGAAGAGACCCAGTACTTC	34	CSAREGVEETQYF	:::::::::0:0:14:14:-5:-2:19:22:-3:39:::
976	49	0.000194	TGCAGTGCTAGAATGTCTAGCGGGAGGTACGAGCAGTACTTC	CCCCCCCCCDCCDCDCCDFCCCDCCCCBCECCCDGJFDCCCC	TRBV20-1*00(1118,6)	TRBD2*00(30)	TRBJ2-7*00(209,3)	TRBC2*00(95,9)	421|443|455|0|21|DG433SC436G|68.0	25|31|48|21|27||30.0	24|39|67|27|42||75.0		TGCAGTGCTAGAATGTCTAGCGGGAGGTACGAGCAGTACTTC	33	CSARMSSGRYEQYF	:::::::::0:8:21:21:-9:-1:27:27:-4:42:::
977	49	0.000194	TGCAGCGTCGAGGGCAGGCAAGAGACCCAGTACTTC	BCDCCCCDDCDBFCCC@CCBCCCCC@EDEEDCCBEC	TRBV29-1*00(1183,7)	TRBD2*00(30)	TRBJ2-5*00(224,8)	TRBC2*00(101,5)	421|429|455|0|8||40.0	27|33|48|9|15||30.0	22|40|68|18|36||90.0		TGCAGCGTCGAGGGCAGGCAAGAGACCCAGTACTTC	31	CSVEGRQETQYF	:::::::::0:-6:8:9:-11:1:15:18:-2:36:::
978	49	0.000194	TGCAGCGCGGGACAGGGGATGGAGACCCAGTACTTC	CCCCBBBD>CBBCC@CCCCC?CCCCDEDCCDECBDE	TRBV29-1*00(1190,3)	TRBD1*00(55)	TRBJ2-5*00(210,3)	TRBC2*00(103,9)	421|428|455|0|7||35.0	11|22|36|7|18||55.0	25|40|68|21|36||75.0		TGCAGCGCGGGACAGGGGATGGAGACCCAGTACTTC	29	CSAGQGMETQYF	:::::::::0:-7:7:7:1:-2:18:21:-5:36:::
979	47	0.000186	TGTGCCTTGAGACCAGGAGGCCCCAATGAGCAGTTCTTC	BFCCBCBGCECC@DDACC@D;DDCCCCCBCCCCADCBDD	TRBV30*00(1137,5)	TRBD2*00(25)	TRBJ2-1*00(219,3)	TRBC2*00(98,7)	421|432|455|0|11|SG428T|39.0	26|31|48|15|20||25.0	26|42|70|23|39||80.0		TGTGCCTTGAGACCAGGAGGCCCCAATGAGCAGTTCTTC	26	CALRPGGPNEQFF	:::::::::0:-3:11:15:-10:-1:20:23:-6:39:::
980	47	0.000186	TGTGCCACCAGTGATTTGCAAGGCGGGGATCACAATGAGCAGTTCTTC	CDCCEDCDCCCDCCFEGCCDCDCBCFDCCBBDBEDCCCCCEDBFDBID	TRBV24-1*00(1163,9)	TRBD2*00(25)	TRBJ2-1*00(224)	TRBC2*00(96,2)	427|448|465|0|21||105.0	23|28|48|22|27||25.0	25|42|70|31|48||85.0		TGTGCCACCAGTGATTTGCAAGGCGGGGATCACAATGAGCAGTTCTTC	33	CATSDLQGGDHNEQFF	:::::::::0:3:21:22:-7:-4:27:31:-5:48:::
981	47	0.000186	TGTGCCAGTAGTATGGGAGGCACTGAAGCTTTCTTT	CCDCDECDECDCCFFIECCBBBBCDAFDBBECCDDD	TRBV19*00(1184)	TRBD2*00(30)	TRBJ1-1*00(218,2)	TRBC1*00(108)	427|441|464|0|14||70.0	25|31|48|14|20||30.0	24|40|68|20|36||80.0		TGTGCCAGTAGTATGGGAGGCACTGAAGCTTTCTTT	32	CASSMGGTEAFF	:::::::::0:-3:14:14:-9:-1:20:20:-4:36:::
982	47	0.000186	TGTGCCAGCACCCCGGGACTATTAACAATCAATGAGCAGTTCTTC	DCBCBCBDCC;DDCAECCBBCDDCCCDDDCDEDFGCECC@CCDID	TRBV6-2*00(1139,8),TRBV6-3*00(1139,8)	TRBD2*00(50)	TRBJ2-1*00(218,5)	TRBC2*00(98,9)	427|437|464|0|10||50.0;427|437|464|0|10||50.0	13|23|48|11|21||50.0	26|42|70|29|45||80.0		TGTGCCAGCACCCCGGGACTATTAACAATCAATGAGCAGTTCTTC	26	CASTPGLLTINEQFF	:::::::::0:-7:10:11:3:-9:21:29:-6:45:::
983	47	0.000186	TGTGCCAGCAGTTTTGACCGTAGCACTGAAGCTTTCTTT	EDDEFEHDCCCAGFCCBCCDCBCCCFFDCEDCBGCC?FF	TRBV7-3*00(1176,7)		TRBJ1-1*00(219,3)	TRBC1*00(109,3)	430|441|467|0|11||55.0		24|40|68|23|39||80.0		TGTGCCAGCAGTTTTGACCGTAGCACTGAAGCTTTCTTT	30	CASSFDRSTEAFF	:::::::::0:-6:11:::::23:-4:39:::
984	47	0.000186	TGTGCCAGCAGTTTAGCTGGGACCCAGTACTTC	ECDCBCCBCCCAHCCBDBAKFCEFEDCCDCCDD	TRBV27*00(1200)		TRBJ2-5*00(203,6)	TRBC2*00(108,6)	427|442|464|0|15||75.0		27|40|68|20|33||65.0		TGTGCCAGCAGTTTAGCTGGGACCCAGTACTTC	32	CASSLAGTQYF	:::::::::0:-2:15:::::20:-7:33:::
985	47	0.000186	TGTGCCAGCAGTTTAATCGGGGTGAACACTGAAGCTTTCTTT	EDCD@DCCCCC?CD@DCCCDDDBC@CBBCCDFDBDCEEDADC	TRBV28*00(1172,1)		TRBJ1-1*00(238,6)	TRBC1*00(108,5)	427|442|464|0|15||75.0		20|40|68|22|42||100.0		TGTGCCAGCAGTTTAATCGGGGTGAACACTGAAGCTTTCTTT	30	CASSLIGVNTEAFF	:::::::::0:-2:15:::::22:0:42:::
986	47	0.000186	TGTGCCAGCAGTTTAACTAGCGGCACAGATACGCAGTATTTT	CCDFBDCCCDFBGDBCCDBCBACCCCFGDCFCCCBCBEGFHB	TRBV27*00(1202,8)	TRBD2*00(35)	TRBJ2-3*00(235,2)	TRBC2*00(105,5)	427|442|464|0|15||75.0	19|26|48|15|22||35.0	21|41|69|22|42||100.0		TGTGCCAGCAGTTTAACTAGCGGCACAGATACGCAGTATTTT	32	CASSLTSGTDTQYF	:::::::::0:-2:15:15:-3:-6:22:22:-1:42:::
987	47	0.000186	TGTGCCAGCAGTTCCCTTAGCGGGGCATCCTACAATGAGCAGTTCTTC	DECCBBDDEBCBDBGDBCBCCEEEFCCCCBCBC@DCDDDDDCBCCBEE	TRBV12-4*00(1211,6)	TRBD2*00(35)	TRBJ2-1*00(240,8)	TRBC2*00(92,6)	430|443|467|0|13||65.0	21|28|48|17|24||35.0	21|42|70|27|48||105.0		TGTGCCAGCAGTTCCCTTAGCGGGGCATCCTACAATGAGCAGTTCTTC	31	CASSSLSGASYNEQFF	:::::::::0:-4:13:17:-5:-4:24:27:-1:48:::
988	47	0.000186	TGTGCCAGCAGTTACTCGGAGACCTACGAGCAGTACTTC	CDCCDBCDCEBADBDBBCDDCHHCHCDDDFCCDCFDFDB	TRBV6-2*00(1157,2),TRBV6-3*00(1157,2)		TRBJ2-7*00(220,8)	TRBC2*00(95,2)	427|445|464|0|18||90.0;427|445|464|0|18||90.0		22|39|67|22|39||85.0		TGTGCCAGCAGTTACTCGGAGACCTACGAGCAGTACTTC	32	CASSYSETYEQYF	:::::::::0:1:18:::::22:-2:39:::
989	47	0.000186	TGTGCCAGCAGTTACAGCTACAATGAGCAGTTCTTC	DGDDCDICEDHBHEDCCCBBDDDCGCDCCDACCFDC	TRBV12-3*00(653,3)		TRBJ2-1*00(229,9)	TRBC2*00(103)	430|443|467|0|13||65.0		23|42|70|17|36||95.0		TGTGCCAGCAGTTACAGCTACAATGAGCAGTTCTTC	32	CASSYSYNEQFF	:::::::::0:-4:13:::::17:-3:36:::
990	47	0.000186	TGTGCCAGCAGTCCGAACAGGGGTCTCGATACGCAGTATTTT	IHDEACGFDCCCBDEDGEDDILECCCHDCDDDDEDCCG>HDD	TRBV6-5*00(1190,8)	TRBD1*00(35)	TRBJ2-3*00(210,9)	TRBC2*00(103,4)	427|439|464|0|12||60.0	15|22|36|16|23||35.0	26|41|69|27|42||75.0		TGTGCCAGCAGTCCGAACAGGGGTCTCGATACGCAGTATTTT	29	CASSPNRGLDTQYF	:::::::::0:-5:12:16:-3:-2:23:27:-6:42:::
991	47	0.000186	TGTGCCAGCAGTGTACAGGGGAACACTGAAGCTTTCTTT	FFDDCCDEDECCBDEBBBDDCADDBCCDBECCDHECADC	TRBV12-4*00(596,6)	TRBD1*00(30)	TRBJ1-1*00(231,9)	TRBC1*00(108,5)	430|442|467|0|12||60.0	15|21|36|14|20||30.0	21|40|68|20|39||95.0		TGTGCCAGCAGTGTACAGGGGAACACTGAAGCTTTCTTT	32	CASSVQGNTEAFF	:::::::::0:-5:12:14:-3:-3:20:20:-1:39:::
992	47	0.000186	TGTGCCAGCAGTGACTCTAGCGGCTCCTACAATGAGCAGTTCTTC	BDDCBCCDCCCBCBCCCBBBDADCCCCCBB@CCCDCCCDDEDEEC	TRBV6-4*00(1186,2)	TRBD2*00(25)	TRBJ2-1*00(247,7)	TRBC2*00(90,4)	427|444|464|0|17||85.0	21|26|48|17|22||25.0	19|42|70|22|45||115.0		TGTGCCAGCAGTGACTCTAGCGGCTCCTACAATGAGCAGTTCTTC	31	CASSDSSGSYNEQFF	:::::::::0:0:17:17:-5:-6:22:22:1:45:::
993	47	0.000186	TGTGCCAGCAGCTTCCAGAGGGAGACCCAGTACTTC	CEDDDEBCDDBCDDBCBDEDFCCDDCKFCCCCIJEF	TRBV7-2*00(1154,2)		TRBJ2-5*00(215)	TRBC2*00(96,6)	430|444|467|0|14||70.0		25|40|68|21|36||75.0		TGTGCCAGCAGCTTCCAGAGGGAGACCCAGTACTTC	33	CASSFQRETQYF	:::::::::0:-3:14:::::21:-5:36:::
994	47	0.000186	TGTGCCAGCAGCTTCATAACCGGGACAGGGACAGCTGAAGCTTTCTTT	CCCBCCCECDDCECDCDBCDCCCCBCBADDBCCBCGMIDDFAMCCBED	TRBV7-2*00(1205,9)	TRBD1*00(55)	TRBJ1-1*00(208,8)	TRBC1*00(109,7)	430|444|467|0|14||70.0	10|21|36|19|30||55.0	26|40|68|34|48||70.0		TGTGCCAGCAGCTTCATAACCGGGACAGGGACAGCTGAAGCTTTCTTT	32	CASSFITGTGTAEAFF	:::::::::0:-3:14:19:2:-3:30:34:-6:48:::
995	47	0.000186	TGTGCCAGCAGCTTGGGTCAGGGGACTAGCGGGAGGGTTGTGTTCTTC	CGDDACCDCCCBBCAEECDD@EEDBBBCBCAGCC@DFBDCEECDEDDC	TRBV5-4*00(1157,6)	TRBD2*00(80)	TRBJ2-1*00(170,2)	TRBC2*00(101,4)	427|443|463|0|16||80.0	16|32|48|21|37||80.0	35|42|70|41|48||35.0		TGTGCCAGCAGCTTGGGTCAGGGGACTAGCGGGAGGGTTGTGTTCTTC	31	CASSLGQGTSGRVVFF	:::::::::0:0:16:21:0:0:37:41:-15:48:::
996	47	0.000186	TGTGCCAGCAGCTCCTGGACTAGAGGCACAGATACGCAGTATTTT	DCCEBIDCDCBCDDBBBFCDDFDDEDDDDDDGDCDDCFCC@BDD@	TRBV7-2*00(1177,7)	TRBD2*00(35)	TRBJ2-3*00(238,1)	TRBC2*00(96,5)	430|443|467|0|13||65.0	17|24|48|16|23||35.0	21|41|69|25|45||100.0		TGTGCCAGCAGCTCCTGGACTAGAGGCACAGATACGCAGTATTTT	31	CASSSWTRGTDTQYF	:::::::::0:-4:13:16:-1:-8:23:25:-1:45:::
997	47	0.000186	TGTGCCAGCAGCTCGTCCTACGAGCAGTACTTC	CCBBDCCCCEBCDDEFDDDCCCCCCCDCDDADC	TRBV7-2*00(886,6)		TRBJ2-7*00(225,3)	TRBC2*00(94,2)	430|443|467|0|13||65.0		21|39|67|15|33||90.0		TGTGCCAGCAGCTCGTCCTACGAGCAGTACTTC	32	CASSSSYEQYF	:::::::::0:-4:13:::::15:-1:33:::
998	47	0.000186	TGTGCCAGCAGCTCATATTACGAGCAGTACTTC	CCBDCBBBDCBBCCCDCCCBBCCCCCCCDCBCB	TRBV7-2*00(1085,1)		TRBJ2-7*00(205,5)	TRBC2*00(93,8)	430|443|467|0|13||65.0		24|39|67|18|33||75.0		TGTGCCAGCAGCTCATATTACGAGCAGTACTTC	33	CASSSYYEQYF	:::::::::0:-4:13:::::18:-4:33:::
999	47	0.000186	TGTGCCAGCAGCCGACAGGGCGGGGAGACCCAGTACTTC	CCCBBBCBBBCAFDCBBAFCC?CDCDBBBDCCECCCBDC	TRBV12-3*00(1169,3)	TRBD1*00(35)	TRBJ2-5*00(212,2)	TRBC2*00(102,9)	430|441|467|0|11||55.0	14|21|36|13|20||35.0	25|40|68|24|39||75.0		TGTGCCAGCAGCCGACAGGGCGGGGAGACCCAGTACTTC	30	CASSRQGGETQYF	:::::::::0:-6:11:13:-2:-3:20:24:-5:39:::
1000	47	0.000186	TGTGCCAGCAGCCAAGATCCCGGGAGTCCCTCCGAGCAGTACTTC	CBBC@CCECCFAEBCBBB@DC>DCBCBBDDCCCDBCCCGDCDBEF	TRBV4-2*00(1134,7)	TRBD1*00(30),TRBD2*00(30)	TRBJ2-7*00(204,4)	TRBC2*00(100,3)	427|446|464|0|19||95.0	10|16|36|19|25||30.0;14|20|48|19|25||30.0	22|39|67|28|45|SA25C|69.0		TGTGCCAGCAGCCAAGATCCCGGGAGTCCCTCCGAGCAGTACTTC	29	CASSQDPGSPSEQYF	:::::::::0:2:19:19:2:-8:25:28:-2:45:::
1001	47	0.000186	TGTGCCAGCAGCGTAGGAGAGACCCAGTACTTC	CCCBBCCBCBCDDDCDFCCCDC>KDCECDCCED	TRBV9*00(1166,3)		TRBJ2-5*00(219,5)	TRBC2*00(103,3)	427|443|463|0|16||80.0		24|40|68|17|33||80.0		TGTGCCAGCAGCGTAGGAGAGACCCAGTACTTC	29	CASSVGETQYF	:::::::::0:0:16:::::17:-4:33:::
1002	47	0.000186	TGTGCCAGCAGCGCTAGCTCCGTGACAGATACGCAGTATTTT	CCCD@GGCCCCCCCFCDCDEDECCBFDCCCBCBEEFDEDHFC	TRBV6-4*00(1168,5)	TRBD2*00(30)	TRBJ2-3*00(221,4)	TRBC2*00(96,5)	427|438|464|0|11||55.0	6|12|48|11|17||30.0	23|41|69|24|42||90.0		TGTGCCAGCAGCGCTAGCTCCGTGACAGATACGCAGTATTTT	31	CASSASSVTDTQYF	:::::::::0:-6:11:11:10:-20:17:24:-3:42:::
1003	47	0.000186	TGTGCCAGCAGGGGACCGCTGAACACTGAAGCTTTCTTT	FDDCDECDBCDEHCECCBCDDEDDEDCFECDBEIADCCC	TRBV7-2*00(1192,9)	TRBD1*00(25),TRBD2*00(25)	TRBJ1-1*00(237,1)	TRBC1*00(109,5)	430|441|467|0|11||55.0	12|17|36|11|16||25.0;16|21|48|11|16||25.0	20|40|68|19|39||100.0		TGTGCCAGCAGGGGACCGCTGAACACTGAAGCTTTCTTT	32	CASRGPLNTEAFF	:::::::::0:-6:11:11:0:-7:16:19:0:39:::
1004	47	0.000186	TGTGCCAGCAGAGATGACATCGAGCAGTACTTC	FCCDECCBBBCCCCDDEEECCCCCCBBCCDDDC	TRBV6-2*00(1170,2),TRBV6-3*00(1170,2)		TRBJ2-7*00(201,9)	TRBC2*00(103,2)	427|438|464|0|11||55.0;427|438|464|0|11||55.0		26|39|67|20|33||65.0		TGTGCCAGCAGAGATGACATCGAGCAGTACTTC	33	CASRDDIEQYF	:::::::::0:-6:11:::::20:-6:33:::
1005	47	0.000186	TGCGCCAGCAGCCAATATCATTCCGGAGGGTATGGCTACACCTTC	DCECDCCCCCC@DADDCCCCADADBGCALGDDB?CCCBBCCCABB	TRBV4-3*00(1210,9)	TRBD2*00(30)	TRBJ1-2*00(208,8)	TRBC1*00(109,1)	427|446|464|0|19|SG442T|79.0	26|32|48|24|30||30.0	25|40|68|30|45||75.0		TGCGCCAGCAGCCAATATCATTCCGGAGGGTATGGCTACACCTTC	30	CASSQYHSGGYGYTF	:::::::::0:2:19:24:-10:0:30:30:-5:45:::
1006	47	0.000186	TGCAGTGCTAGGAGGGTGAACACTGAAGCTTTCTTT	BDCCCDCIIDKCDCEECEJCDDICGHDCDBECBCHC	TRBV20-1*00(1191,6)	TRBD2*00(25)	TRBJ1-1*00(240)	TRBC1*00(109,8)	421|432|455|0|11||55.0	27|32|48|11|16||25.0	20|40|68|16|36||100.0		TGCAGTGCTAGGAGGGTGAACACTGAAGCTTTCTTT	33	CSARRVNTEAFF	:::::::::0:-3:11:11:-11:0:16:16:0:36:::
1007	47	0.000186	TGCAGTGCTAATCGGAGGGGACTAGCGGGAGTGATCTCCTACAATGAGCAGTTCTTC	EECCLDCEDCCCCDBBCFEDCCCCCDDCCCCCEGDDCDGCCCCECFCCCDEECCCGC	TRBV20-1*00(1196,1)	TRBD2*00(70)	TRBJ2-1*00(246,1)	TRBC2*00(92,2)	421|431|455|0|10||50.0	16|30|48|17|31||70.0	20|42|70|35|57||110.0		TGCAGTGCTAATCGGAGGGGACTAGCGGGAGTGATCTCCTACAATGAGCAGTTCTTC	33	CSANRRGLAGVISYNEQFF	:::::::::0:-4:10:17:0:-2:31:35:0:57:::
1008	47	0.000186	TGCAGCGTTGTAGGACAGGGACACGGCTACACCTTC	BBCBCCDBDDFCADCECDEDBDCA=A@BCDBBEBFA	TRBV29-1*00(1125,7)	TRBD1*00(40)	TRBJ1-2*00(193,2)	TRBC1*00(108,4)	421|431|455|0|10||50.0	13|21|36|12|20||40.0	28|40|68|24|36||60.0		TGCAGCGTTGTAGGACAGGGACACGGCTACACCTTC	28	CSVVGQGHGYTF	:::::::::0:-4:10:12:-1:-3:20:24:-8:36:::
1009	46	0.000182	TGTGCTAGTGGTACGTACAATGAGCAGTTCTTC	DCDCCCDBCBFDCCDCBCADDFCDCCDAEDBED	TRBV12-5*00(1188,9)		TRBJ2-1*00(226,5)	TRBC2*00(105,9)	430|442|467|0|12||60.0		24|42|70|15|33||90.0		TGTGCTAGTGGTACGTACAATGAGCAGTTCTTC	32	CASGTYNEQFF	:::::::::0:-5:12:::::15:-4:33:::
1010	46	0.000182	TGTGCTAGCAGCTTAACAGGGGCAGATACGCAGTATTTT	CFFCCEEEDIFDGEFGDCCFGCDCDDCDCCDCFDBCEEC	TRBV7-7*00(1212,3)	TRBD1*00(35)	TRBJ2-3*00(224,1)	TRBC2*00(98,9)	430|445|467|0|15|SC435T|59.0	15|22|36|15|22||35.0	24|41|69|22|39||85.0		TGTGCTAGCAGCTTAACAGGGGCAGATACGCAGTATTTT	33	CASSLTGADTQYF	:::::::::0:-2:15:15:-3:-2:22:22:-4:39:::
1011	46	0.000182	TGTGCCTGGAGTGGGACCGGGACTAGTGGAGGAGAGACCCAGTACTTC	DDCCDBBBFCCCBDFCADAEDDCBCCKGDC@FFCDCC@FDEDDCCBDE	TRBV30*00(1232)	TRBD2*00(50)	TRBJ2-5*00(217,9)	TRBC2*00(103,4)	421|434|455|0|13||65.0	14|24|48|16|26||50.0	24|40|68|32|48||80.0		TGTGCCTGGAGTGGGACCGGGACTAGTGGAGGAGAGACCCAGTACTTC	31	CAWSGTGTSGGETQYF	:::::::::0:-1:13:16:2:-8:26:32:-4:48:::
1012	46	0.000182	TGTGCCACCAGTGATTCATTTGGTAGGGTGTCGGGGCCCAATGAGCAGTTCTTC	DDDCCGFBIGGDGFFCCCCGDCEECDFDCECDAFEDDECDCCCDDCFDECCCDE	TRBV24-1*00(1111,1)	TRBD1*00(25),TRBD2*00(25)	TRBJ2-1*00(219,3)	TRBC2*00(102,9)	427|443|465|0|16||80.0	19|24|36|32|37||25.0;29|34|48|33|38||25.0	26|42|70|38|54||80.0		TGTGCCACCAGTGATTCATTTGGTAGGGTGTCGGGGCCCAATGAGCAGTTCTTC	32	CATSDSFGRVSGPNEQFF	:::::::::0:-2:16:32:-7:0:37:38:-6:54:::
1013	46	0.000182	TGTGCCACCAGTGATATTAGCGGGAGGGCCGGATCCGATGAGCAGTTCTTC	CCCDDBCDCCFCDCECCDCBGCECCBDDBDBCDFEDDDDDDCDEECECCCD	TRBV24-1*00(1120,6)	TRBD2*00(65)	TRBJ2-1*00(207)	TRBC2*00(101,4)	427|442|465|0|15||75.0	21|34|48|17|30||65.0	28|42|70|37|51||70.0		TGTGCCACCAGTGATATTAGCGGGAGGGCCGGATCCGATGAGCAGTTCTTC	33	CATSDISGRAGSDEQFF	:::::::::0:-3:15:17:-5:2:30:37:-8:51:::
1014	46	0.000182	TGTGCCAGTAGTATAGGTATTAGCACAGATACGCAGTATTTT	BCCCDCDCCDGEJDDBCCCCDCCBCDDDDDDCCDCDCBBEFG	TRBV19*00(1210,4)		TRBJ2-3*00(246,5)	TRBC2*00(104,2)	427|443|464|0|16||80.0		19|41|69|20|42||110.0		TGTGCCAGTAGTATAGGTATTAGCACAGATACGCAGTATTTT	33	CASSIGISTDTQYF	:::::::::0:-1:16:::::20:1:42:::
1015	46	0.000182	TGTGCCAGCACCGGACAGCACAATCAGCCCCAGCATTTT	CCCCBECCCCCCBCDCFBBBDFDCDDCCMKEDBCBEFFE	TRBV12-3*00(1179,6)	TRBD1*00(30)	TRBJ1-5*00(231,1)	TRBC1*00(109)	430|440|467|0|10||50.0	13|19|36|12|18||30.0	23|42|70|20|39||95.0		TGTGCCAGCACCGGACAGCACAATCAGCCCCAGCATTTT	33	CASTGQHNQPQHF	:::::::::0:-7:10:12:-1:-5:18:20:-3:39:::
1016	46	0.000182	TGTGCCAGCACCGAATGGAAGGTAGATGGCTACACCTTC	CBCBBDD@AACDCFEDDCCGADCBCC??:?BBCBBCCAA	TRBV6-1*00(1170,2)		TRBJ1-2*00(203,6)	TRBC1*00(107)	427|437|464|0|10||50.0		26|40|68|25|39||70.0		TGTGCCAGCACCGAATGGAAGGTAGATGGCTACACCTTC	25	CASTEWKVDGYTF	:::::::::0:-7:10:::::25:-6:39:::
1017	46	0.000182	TGTGCCAGCACGAGAATATGGACAGACAATGAGCAGTTCTTC	CCDDBEGCCCCCDGCDDDCDDBBCDDEACDCDCDCDEHCCDD	TRBV6-1*00(1146,1)	TRBD1*00(30)	TRBJ2-1*00(223,1)	TRBC2*00(95,6)	427|437|464|0|10||50.0	13|19|36|19|25||30.0	25|42|70|25|42||85.0		TGTGCCAGCACGAGAATATGGACAGACAATGAGCAGTTCTTC	32	CASTRIWTDNEQFF	:::::::::0:-7:10:19:-1:-5:25:25:-5:42:::
1018	46	0.000182	TGTGCCAGCAGTTTTCTGGCTAAGGAGACTGAAGCTTTCTTT	CFCCCDBCCCB:ECCCC@BBDCCEDDCCCCDFDBC@GDCAEC	TRBV27*00(1199,9)		TRBJ1-1*00(213,3)	TRBC1*00(107,7)	427|441|464|0|14||70.0		25|40|68|27|42||75.0		TGTGCCAGCAGTTTTCTGGCTAAGGAGACTGAAGCTTTCTTT	25	CASSFLAKETEAFF	:::::::::0:-3:14:::::27:-5:42:::
1019	46	0.000182	TGTGCCAGCAGTTTGGTGGGACTCCAAAACTATGGCTACACCTTC	CCCCDEBBBCB@EDBDCBDDBCCBDDFECCCDCCCBBCCDDBDBC	TRBV27*00(1136,4)	TRBD2*00(30)	TRBJ1-2*00(228,6)	TRBC1*00(109,5)	427|441|464|0|14||70.0	16|22|48|17|23||30.0	22|40|68|27|45||90.0		TGTGCCAGCAGTTTGGTGGGACTCCAAAACTATGGCTACACCTTC	31	CASSLVGLQNYGYTF	:::::::::0:-3:14:17:0:-10:23:27:-2:45:::
1020	46	0.000182	TGTGCCAGCAGTTTGGGGAGCAATCAGCCCCAGCATTTT	FCCBBCCEGCCCEBHKECCBCFEJDHCIJJDCBCFELE;	TRBV12-3*00(958,6)		TRBJ1-5*00(242,9)	TRBC1*00(87,2)	430|444|467|0|14||70.0		21|42|70|18|39||105.0		TGTGCCAGCAGTTTGGGGAGCAATCAGCCCCAGCATTTT	26	CASSLGSNQPQHF	:::::::::0:-3:14:::::18:-1:39:::
1021	46	0.000182	TGTGCCAGCAGTTTAGCCGGGAATGAGCAGTTCTTC	DCCDCCCECBCCHDCCBCCDDCCBCCDDCCCCCDJC	TRBV12-3*00(1166)		TRBJ2-1*00(211)	TRBC2*00(93,9)	430|447|467|0|17||85.0		27|42|70|21|36||75.0		TGTGCCAGCAGTTTAGCCGGGAATGAGCAGTTCTTC	33	CASSLAGNEQFF	:::::::::0:0:17:::::21:-7:36:::
1022	46	0.000182	TGTGCCAGCAGTTCCTACTACGAGCAGTACTTC	CCCCBCCCCCCCEBFECECECDCCDCDCCBACC	TRBV27*00(581,2)		TRBJ2-7*00(218,4)	TRBC2*00(100,4)	427|440|464|0|13||65.0		23|39|67|17|33||80.0		TGTGCCAGCAGTTCCTACTACGAGCAGTACTTC	32	CASSSYYEQYF	:::::::::0:-4:13:::::17:-3:33:::
1023	46	0.000182	TGTGCCAGCAGTTACTCCCATGAGCAGTTCTTC	BCCEDFCCBDEADBBDDHEECCCCECECDFCCC	TRBV6-2*00(1041,3),TRBV6-3*00(1041,3)		TRBJ2-1*00(208,3)	TRBC2*00(102,3)	427|444|464|0|17||85.0;427|444|464|0|17||85.0		28|42|70|19|33||70.0		TGTGCCAGCAGTTACTCCCATGAGCAGTTCTTC	32	CASSYSHEQFF	:::::::::0:0:17:::::19:-8:33:::
1024	46	0.000182	TGTGCCAGCAGTTACGGACAGAAAGATCAGCCCCAGCATTTT	CCCDBDCDCBC@DCCGCCCCCADCBCCDDD?EDDCCC@<@@?	TRBV6-5*00(1163,6)	TRBD1*00(30)	TRBJ1-5*00(214)	TRBC1*00(107,5)	427|442|464|0|15||75.0	13|19|36|15|21||30.0	25|42|70|25|42||85.0		TGTGCCAGCAGTTACGGACAGAAAGATCAGCCCCAGCATTTT	27	CASSYGQKDQPQHF	:::::::::0:-2:15:15:-1:-5:21:25:-5:42:::
1025	46	0.000182	TGTGCCAGCAGTCTAGGAACAGATACGCAGTATTTT	DDDCBCDCCCGHFCCAEAECCDDDDCECCDCBDDDD	TRBV12-3*00(1077,6)		TRBJ2-3*00(219,2)	TRBC2*00(103,3)	430|446|467|0|16|ST442C|64.0		23|41|69|18|36||90.0		TGTGCCAGCAGTCTAGGAACAGATACGCAGTATTTT	32	CASSLGTDTQYF	:::::::::0:-1:16:::::18:-3:36:::
1026	46	0.000182	TGTGCCAGCAGTCCTTCGGGGACCTACGAGCAGTACTTC	DBDD@CBCBCCCCAB@>@DD?@AABB@?EACC@BABBCC	TRBV28*00(1112,9)		TRBJ2-7*00(191)	TRBC2*00(106,1)	427|439|464|0|12||60.0		22|39|67|22|39||85.0		TGTGCCAGCAGTCCTTCGGGGACCTACGAGCAGTACTTC	29	CASSPSGTYEQYF	:::::::::0:-5:12:::::22:-2:39:::
1027	46	0.000182	TGTGCCAGCAGTCCCGCAGATACGCAGTATTTT	DCDCFCDCCCDDAFECCCFGDDCCEFEDECFED	TRBV14*00(1192,9)	TRBD1*00(25),TRBD2*00(25)	TRBJ2-3*00(222,4)	TRBC2*00(104,4)	430|441|467|0|11||55.0	8|13|36|11|16||25.0;3|8|48|11|16||25.0	24|41|69|16|33||85.0		TGTGCCAGCAGTCCCGCAGATACGCAGTATTTT	32	CASSPADTQYF	:::::::::0:-6:11:11:4:-11:16:16:-4:33:::
1028	46	0.000182	TGTGCCAGCAGTCGCCAAGAGACCCAGTACTTC	DCCCADDBBBCCCBAE@DCDCCADFDMDCECGC	TRBV28*00(1190,9)		TRBJ2-5*00(233,3)	TRBC2*00(107)	427|439|464|0|12||60.0		21|40|68|14|33||95.0		TGTGCCAGCAGTCGCCAAGAGACCCAGTACTTC	31	CASSRQETQYF	:::::::::0:-5:12:::::14:-1:33:::
1029	46	0.000182	TGTGCCAGCAGTCAGTAAATGAGCAGTTCTTC	CCECCDEDBCBDCDDCCGDCCCCCCGDEDDFD	TRBV6-2*00(1101,8),TRBV6-3*00(1101,8)		TRBJ2-1*00(214,3)	TRBC2*00(98,4)	427|439|464|0|12||60.0;427|439|464|0|12||60.0		27|42|70|17|32||75.0		TGTGCCAGCAGTCAGTAAATGAGCAGTTCTTC	33	CASSQ_NEQFF	:::::::::0:-5:12:::::17:-7:32:::
1030	46	0.000182	TGTGCCAGCAGTGCGGGCGCACTGAACACTGAAGCTTTCTTT	CCCCCCCCCCCBBBBFABBBCIGJEEFFDDECECBCCACFGB	TRBV28*00(1122)	TRBD1*00(30)	TRBJ1-1*00(240)	TRBC1*00(107,3)	427|439|464|0|12||60.0	20|26|36|14|20||30.0	20|40|68|22|42||100.0		TGTGCCAGCAGTGCGGGCGCACTGAACACTGAAGCTTTCTTT	32	CASSAGALNTEAFF	:::::::::0:-5:12:14:-8:2:20:22:0:42:::
1031	46	0.000182	TGTGCCAGCAGTGACAGGGCTGAAGATACGCAGTATTTT	BCCCADDDCCDDECCCAICCDGAGDDDDCCCCDCBCFED	TRBV6-4*00(1220,9)	TRBD2*00(25)	TRBJ2-3*00(214,1)	TRBC2*00(97,3)	427|442|464|0|15||75.0	28|33|48|15|20||25.0	25|41|69|23|39||80.0		TGTGCCAGCAGTGACAGGGCTGAAGATACGCAGTATTTT	32	CASSDRAEDTQYF	:::::::::0:-2:15:15:-12:1:20:23:-5:39:::
1032	46	0.000182	TGTGCCAGCAGTGAGGGACAGGGCGGGACAGATACGCAGTATTTT	BDDCBDDDCCDDCCAHDCCDDDDCBDGCCDCCFFCBCCDCBDDEC	TRBV6-4*00(1191,6)	TRBD1*00(45)	TRBJ2-3*00(222,1)	TRBC2*00(95,3)	427|441|464|0|14||70.0	12|21|36|14|23||45.0	23|41|69|27|45||90.0		TGTGCCAGCAGTGAGGGACAGGGCGGGACAGATACGCAGTATTTT	32	CASSEGQGGTDTQYF	:::::::::0:-3:14:14:0:-3:23:27:-3:45:::
1033	46	0.000182	TGTGCCAGCAGTGAACGACAGGAATTCTATGGCTACACCTTC	BBCCDDECDBDCCAEECDCBAEBEDDCDDBBCBBDABBB@BB	TRBV6-1*00(1172,4)	TRBD1*00(30)	TRBJ1-2*00(219,1)	TRBC1*00(105,6)	427|442|464|0|15||75.0	14|20|36|16|22||30.0	24|40|68|26|42||80.0		TGTGCCAGCAGTGAACGACAGGAATTCTATGGCTACACCTTC	31	CASSERQEFYGYTF	:::::::::0:-2:15:16:-2:-4:22:26:-4:42:::
1034	46	0.000182	TGTGCCAGCAGTAGGATTGGGGCACTTAACACTGAAGCTTTCTTT	CCCDCDCDCCCEDDDDECCDEBBCCDFDCDCFDDBFBCEFHCBHC	TRBV27*00(1151,2)	TRBD1*00(25)	TRBJ1-1*00(209,8)	TRBC1*00(106,2)	427|439|464|0|12||60.0	19|24|36|18|23||25.0	22|40|68|27|45||90.0		TGTGCCAGCAGTAGGATTGGGGCACTTAACACTGAAGCTTTCTTT	33	CASSRIGALNTEAFF	:::::::::0:-5:12:18:-7:0:23:27:-2:45:::
1035	46	0.000182	TGTGCCAGCAGTAACGGACAGGGGCATGGCTACACCTTC	DCDCCDDCCCCDCDDDFEGF?GGDCCBCADBCCDFBACC	TRBV6-2*00(1033,9),TRBV6-3*00(1033,9)	TRBD1*00(45)	TRBJ1-2*00(208,8)	TRBC1*00(108,6)	427|439|464|0|12||60.0;427|439|464|0|12||60.0	13|22|36|15|24||45.0	26|40|68|25|39||70.0		TGTGCCAGCAGTAACGGACAGGGGCATGGCTACACCTTC	30	CASSNGQGHGYTF	:::::::::0:-5:12:15:-1:-2:24:25:-6:39:::
1036	46	0.000182	TGTGCCAGCAGCTTTTCCTACGAGCAGTACTTC	CDBBFECCBCAB?HFD@CCCCDCDGBBBCFBDD	TRBV7-2*00(1170,5)		TRBJ2-7*00(228,6)	TRBC2*00(98,5)	430|444|467|0|14||70.0		21|39|67|15|33||90.0		TGTGCCAGCAGCTTTTCCTACGAGCAGTACTTC	30	CASSFSYEQYF	:::::::::0:-3:14:::::15:-1:33:::
1037	46	0.000182	TGTGCCAGCAGCTTGGAGGATACGCAGTATTTT	DDDDDDDCCCDCGCDEDCJDDDCBCBCCCBDDE	TRBV7-6*00(1187,4)		TRBJ2-3*00(212,7)	TRBC2*00(95,9)	430|444|467|0|14||70.0		26|41|69|18|33||75.0		TGTGCCAGCAGCTTGGAGGATACGCAGTATTTT	33	CASSLEDTQYF	:::::::::0:-3:14:::::18:-6:33:::
1038	46	0.000182	TGTGCCAGCAGCTCTCGGGGCGGGAGTTACAATGAGCAGTTCTTC	CCDBDDCDCDBCCDCCCDDCCHHBBCCCGCCDCEEDEECCCCCEC	TRBV7-2*00(1177,4)	TRBD2*00(35),TRBD1*00(30)	TRBJ2-1*00(229,5)	TRBC2*00(101,4)	430|443|467|0|13||65.0	23|30|48|19|26||35.0;19|25|36|16|22||30.0	24|42|70|27|45||90.0		TGTGCCAGCAGCTCTCGGGGCGGGAGTTACAATGAGCAGTTCTTC	33	CASSSRGGSYNEQFF	:::::::::0:-4:13:19:-7:-2:26:27:-4:45:::
1039	46	0.000182	TGTGCCAGCAGCCTGGGTTCCCTTGAGACCCAGTACTTC	DDCCCEECCBCAECCCCDCCFDBDCCCCMMDCDDCFDDC	TRBV12-4*00(1177,7)		TRBJ2-5*00(212)	TRBC2*00(101,3)	430|441|467|0|11||55.0		25|40|68|24|39||75.0		TGTGCCAGCAGCCTGGGTTCCCTTGAGACCCAGTACTTC	32	CASSLGSLETQYF	:::::::::0:-6:11:::::24:-5:39:::
1040	46	0.000182	TGTGCCAGCAGCCCGGACAGAAACTATGGCTACACCTTC	CDCCCDECDCC@FJ@MDDCCBGECDEBABBBBBAAC@DD	TRBV7-3*00(591,2)	TRBD1*00(30)	TRBJ1-2*00(228,3)	TRBC1*00(108,8)	430|442|467|0|12||60.0	13|19|36|14|20||30.0	22|40|68|21|39||90.0		TGTGCCAGCAGCCCGGACAGAAACTATGGCTACACCTTC	31	CASSPDRNYGYTF	:::::::::0:-5:12:14:-1:-5:20:21:-2:39:::
1041	46	0.000182	TGTGCCAGCAGCGTCCAGGAGACCCAGTACTTC	DFCCBCCCCCDCCECBCDCCCBBFFDDECCECC	TRBV12-3*00(1185,8)		TRBJ2-5*00(218,3)	TRBC2*00(104,6)	430|441|467|0|11||55.0		21|40|68|14|33|SA24G|79.0		TGTGCCAGCAGCGTCCAGGAGACCCAGTACTTC	33	CASSVQETQYF	:::::::::0:-6:11:::::14:-1:33:::
1042	46	0.000182	TGTGCCAGCAGCGTATCACAGGGGAACACTGAAGCTTTCTTT	CCCCBCCEEDDCCCCBCCCCBEFCCCCCCCDDFBCDGCCAFD	TRBV9*00(1204,1)	TRBD1*00(30)	TRBJ1-1*00(234,5)	TRBC1*00(109,7)	427|442|463|0|15||75.0	15|21|36|17|23||30.0	21|40|68|23|42||95.0		TGTGCCAGCAGCGTATCACAGGGGAACACTGAAGCTTTCTTT	32	CASSVSQGNTEAFF	:::::::::0:-1:15:17:-3:-3:23:23:-1:42:::
1043	46	0.000182	TGTGCCAGCAGCGAAGCGAACGCTGGAACAGAGGGGTTCAATCAGCCCCAGCATTTT	EDDCBGCCBCCDCCDBCCCCCCCCCDCCCCCCCDECACCBEDDEC@EEBBBA<@CC@	TRBV6-2*00(1034,1),TRBV6-3*00(1034,1)	TRBD1*00(25),TRBD2*00(25)	TRBJ1-5*00(231)	TRBC1*00(110)	427|438|464|0|11||55.0;427|438|464|0|11||55.0	17|22|36|31|36||25.0;27|32|48|30|35||25.0	23|42|70|38|57||95.0		TGTGCCAGCAGCGAAGCGAACGCTGGAACAGAGGGGTTCAATCAGCCCCAGCATTTT	27	CASSEANAGTEGFNQPQHF	:::::::::0:-6:11:31:-5:-2:36:38:-3:57:::
1044	46	0.000182	TGTGCCAGCAATATAGCGGGAGTCCACAATGAGCAGTTCTTC	CCCCBDCDDDDCCCCCBADABBCDDBDCGEDEECCGAFDBDC	TRBV6-2*00(1098,9),TRBV6-3*00(1098,9)	TRBD2*00(45)	TRBJ2-1*00(225)	TRBC2*00(96,4)	427|437|464|0|10||50.0;427|437|464|0|10||50.0	21|30|48|13|22||45.0	25|42|70|25|42||85.0		TGTGCCAGCAATATAGCGGGAGTCCACAATGAGCAGTTCTTC	32	CASNIAGVHNEQFF	:::::::::0:-7:10:13:-5:-2:22:25:-5:42:::
1045	46	0.000182	TGTGCCAGCAACGGACCGGGTGAGCAGTACTTC	CCCCBCCCCCBDGCDFCCGBICFCECCDDCCDD	TRBV2*00(796)	TRBD1*00(25),TRBD2*00(25)	TRBJ2-7*00(198,6)	TRBC2*00(102,5)	430|440|467|0|10||50.0	10|15|36|15|20||25.0;14|19|48|15|20||25.0	27|39|67|21|33||60.0		TGTGCCAGCAACGGACCGGGTGAGCAGTACTTC	33	CASNGPGEQYF	:::::::::0:-7:10:15:2:-9:20:21:-7:33:::
1046	46	0.000182	TGTGCCAGCAAGATTGGAGGGATCAGCAATGAGCAGTTCTTC	CDCD@CBAABDDCBDABCBFCCECCCC?FDCECCCCAECBEC	TRBV6-5*00(1145,7)	TRBD2*00(30)	TRBJ2-1*00(215,6)	TRBC2*00(94,3)	427|437|464|0|10||50.0	26|32|48|15|21||30.0	26|42|70|26|42||80.0		TGTGCCAGCAAGATTGGAGGGATCAGCAATGAGCAGTTCTTC	30	CASKIGGISNEQFF	:::::::::0:-7:10:15:-10:0:21:26:-6:42:::
1047	46	0.000182	TGCGCCAGCAGCTGGAGTCCCACCTACGAGCAGTACTTC	CDDCBDBDCCCCDBDCCCCECCBDDCCCBCCBBCBBEDC	TRBV5-1*00(1175,7)	TRBD2*00(30)	TRBJ2-7*00(216,2)	TRBC2*00(103,5)	427|440|463|0|13||65.0	10|16|48|15|21||30.0	22|39|67|22|39||85.0		TGCGCCAGCAGCTGGAGTCCCACCTACGAGCAGTACTTC	33	CASSWSPTYEQYF	:::::::::0:-3:13:15:6:-16:21:22:-2:39:::
1048	46	0.000182	TGCACCTCACAGGGAAGAACAGATACGCAGTATTTT	DDFEFCDCEDDCHCDCCECCCEDDDDDFCCCCCIIC	TRBV20-1*00(1179,5)	TRBD1*00(30)	TRBJ2-3*00(227,9)	TRBC2*00(96,6)	421|425|455|0|4||20.0	15|21|36|8|14||30.0	23|41|69|18|36||90.0		TGCACCTCACAGGGAAGAACAGATACGCAGTATTTT	34	CTSQGRTDTQYF	:::::::::0:-10:4:8:-3:-3:14:18:-3:36:::
1049	46	0.000182	TGCAGTGCTAGCCAGGGGACAGGGTTGAATAGCAATCAGCCCCAGCATTTT	CBCCCDDCDDBDBCCIICJCCDEDDDDDCDCDCBGEEDCBLGCDCDCCEED	TRBV20-1*00(1225,2)	TRBD1*00(45)	TRBJ1-5*00(252,9)	TRBC1*00(108,6)	421|432|455|0|11||55.0	12|21|36|15|24||45.0	19|42|70|28|51||115.0		TGCAGTGCTAGCCAGGGGACAGGGTTGAATAGCAATCAGCCCCAGCATTTT	33	CSASQGTGLNSNQPQHF	:::::::::0:-3:11:15:0:-3:24:28:1:51:::
1050	46	0.000182	TGCAGCGACAACAGACCGACGCGGGGAGCAAACTATGGCTACACCTTC	CBBCCDCCC@EEDHLHECBDCF<JJDECC?HCCCHC@CBCBAB@B@DE	TRBV29-1*00(1135,7)	TRBD2*00(25)	TRBJ1-2*00(234)	TRBC1*00(108,7)	421|428|455|0|7||35.0	23|28|48|20|25||25.0	18|40|68|26|48|ST21A|94.0		TGCAGCGACAACAGACCGACGCGGGGAGCAAACTATGGCTACACCTTC	27	CSDNRPTRGANYGYTF	:::::::::0:-7:7:20:-7:-4:25:26:2:48:::
1051	44	0.000174	TGTGCCTGGGGAGCTGACACGGGCAATCAGCCCCAGCATTTT	EEECDEC@EDCCCCCDBDCCDICDEFFDDCCFFDCBBBEMGB	TRBV30*00(1223,8)		TRBJ1-5*00(237)	TRBC1*00(109,3)	421|430|455|0|9||45.0		22|42|70|22|42||100.0		TGTGCCTGGGGAGCTGACACGGGCAATCAGCCCCAGCATTTT	31	CAWGADTGNQPQHF	:::::::::0:-5:9:::::22:-2:42:::
1052	44	0.000174	TGTGCCTGGACGGGACAGGAGAACACTGAAGCTTTCTTT	BCDCDCBBCBBCGCCDDDDBC@HCBFDCBCCEDGCBBFE	TRBV30*00(1172,5)	TRBD1*00(45)	TRBJ1-1*00(233,4)	TRBC1*00(109,8)	421|431|455|0|10||50.0	11|20|36|10|19||45.0	21|40|68|20|39||95.0		TGTGCCTGGACGGGACAGGAGAACACTGAAGCTTTCTTT	31	CAWTGQENTEAFF	:::::::::0:-4:10:10:1:-4:19:20:-1:39:::
1053	44	0.000174	TGTGCCTGGAGTGTGGGACTAGCGGGAGGTTACGCTGAGCAGTTCTTC	DCDCACC@CBCCDCAFCDCCCBBBFCC@F@CCCCDCCDCCCEGJCADD	TRBV30*00(1130,6)	TRBD2*00(75)	TRBJ2-1*00(203,9)	TRBC2*00(101,9)	421|435|455|0|14||70.0	16|31|48|14|29||75.0	29|42|70|35|48||65.0		TGTGCCTGGAGTGTGGGACTAGCGGGAGGTTACGCTGAGCAGTTCTTC	31	CAWSVGLAGGYAEQFF	:::::::::0:0:14:14:0:-1:29:35:-9:48:::
1054	44	0.000174	TGTGCCACCTTGGGGAAACAGGAGCATAACAATGAGCAGTTCTTC	DFECFGEADAHGJLCAFFCDADDCBBCACCBCCCEDFCCAECBCD	TRBV6-6*00(1129,4)	TRBD1*00(25)	TRBJ2-1*00(222,7)	TRBC2*00(98,4)	427|434|464|0|7||35.0	15|20|36|17|22||25.0	25|42|70|28|45||85.0		TGTGCCACCTTGGGGAAACAGGAGCATAACAATGAGCAGTTCTTC	32	CATLGKQEHNNEQFF	:::::::::0:-10:7:17:-3:-4:22:28:-5:45:::
1055	44	0.000174	TGTGCCACCAGCAGAGGACAAGAGACCCAGTACTTC	DGGCHCJDEDDJHFCGDDDDHEDCCCGFDDDDCDDC	TRBV15*00(1041,3)		TRBJ2-5*00(227,1)	TRBC2*00(101,9)	427|443|464|0|16||80.0		22|40|68|18|36||90.0		TGTGCCACCAGCAGAGGACAAGAGACCCAGTACTTC	34	CATSRGQETQYF	:::::::::0:-1:16:::::18:-2:36:::
1056	44	0.000174	TGTGCCAGTAGTAATACGGGCGACTATGGCTACACCTTC	BDDCCCCCCDDDBFDDCAGBBCCDCCCBAHBBBCBEBEB	TRBV19*00(1161,6)	TRBD1*00(25)	TRBJ1-2*00(222,7)	TRBC1*00(107,2)	427|440|464|0|13||65.0	20|25|36|17|22||25.0	23|40|68|22|39||85.0		TGTGCCAGTAGTAATACGGGCGACTATGGCTACACCTTC	32	CASSNTGDYGYTF	:::::::::0:-4:13:17:-8:1:22:22:-3:39:::
1057	44	0.000174	TGTGCCAGCATGAGAGGACGATACCAAGAGACCCAGTACTTC	BCBCACCCDBBCCDCACCCCCBBCDACCBCCAFDDDCBFDDD	TRBV28*00(1108,5)		TRBJ2-5*00(243,7)	TRBC2*00(106,8)	427|437|464|0|10||50.0		19|40|68|21|42||105.0		TGTGCCAGCATGAGAGGACGATACCAAGAGACCCAGTACTTC	32	CASMRGRYQETQYF	:::::::::0:-7:10:::::21:1:42:::
1058	44	0.000174	TGTGCCAGCAGTTTAGGATACGAGCAGTACTTC	EECBBBBCDDC@DEBBCCCCBBCCCCDBBBCDC	TRBV12-3*00(1128,6)		TRBJ2-7*00(213,4)	TRBC2*00(101)	430|446|467|0|16||80.0		24|39|67|18|33||75.0		TGTGCCAGCAGTTTAGGATACGAGCAGTACTTC	31	CASSLGYEQYF	:::::::::0:-1:16:::::18:-4:33:::
1059	44	0.000174	TGTGCCAGCAGTTCGGTGCAGGGACGTAATGAGCAGTTCTTC	CCCEDCCCCCDDEFDEBBBEDDCCCCDELBCCCCBD@CDACD	TRBV27*00(1163,9)	TRBD1*00(25),TRBD2*00(25)	TRBJ2-1*00(208,6)	TRBC2*00(96,4)	427|440|464|0|13||65.0	12|17|36|20|25||25.0;16|21|48|20|25||25.0	27|42|70|27|42||75.0		TGTGCCAGCAGTTCGGTGCAGGGACGTAATGAGCAGTTCTTC	31	CASSSVQGRNEQFF	:::::::::0:-4:13:20:0:-7:25:27:-7:42:::
1060	44	0.000174	TGTGCCAGCAGTTCGACAGTTGAAGCTTTCTTT	CDCCBDCCCBDADCBBCDD@DD@CCCBEDCCEE	TRBV6-5*00(641,9)	TRBD1*00(25)	TRBJ1-1*00(203,7)	TRBC1*00(109,3)	427|440|464|0|13||65.0	14|19|36|14|19||25.0	27|40|68|20|33||65.0		TGTGCCAGCAGTTCGACAGTTGAAGCTTTCTTT	31	CASSSTVEAFF	:::::::::0:-4:13:14:-2:-5:19:20:-7:33:::
1061	44	0.000174	TGTGCCAGCAGTTATCTCCATGAGCAGTTCTTC	CFCC@CCBCCCACCFCCBEFCCDBCCDABCBDG	TRBV6-6*00(1208,1)		TRBJ2-1*00(208,6)	TRBC2*00(92,8)	427|441|464|0|14||70.0		28|42|70|19|33||70.0		TGTGCCAGCAGTTATCTCCATGAGCAGTTCTTC	31	CASSYLHEQFF	:::::::::0:-3:14:::::19:-8:33:::
1062	44	0.000174	TGTGCCAGCAGTTACTCGACAGCTTCCTACGAGCAGTACTTC	BCCFDCBCDDC@FDCCCCDDCDBCFDCEDDFDDCCBBDDDCD	TRBV6-2*00(1150,1),TRBV6-3*00(1150,1)		TRBJ2-7*00(228,2)	TRBC2*00(87)	427|446|464|0|19||95.0;427|446|464|0|19||95.0		21|39|67|24|42||90.0		TGTGCCAGCAGTTACTCGACAGCTTCCTACGAGCAGTACTTC	31	CASSYSTASYEQYF	:::::::::0:2:19:::::24:-1:42:::
1063	44	0.000174	TGTGCCAGCAGTTACGGGTACAATGAGCAGTTCTTC	DGDCBCCBDBCACCBAFCDCCCECEEGGCDBDCCDC	TRBV6-2*00(1081,4),TRBV6-3*00(1081,4)		TRBJ2-1*00(229,3)	TRBC2*00(98,7)	427|442|464|0|15||75.0;427|442|464|0|15||75.0		24|42|70|18|36||90.0		TGTGCCAGCAGTTACGGGTACAATGAGCAGTTCTTC	32	CASSYGYNEQFF	:::::::::0:-2:15:::::18:-4:36:::
1064	44	0.000174	TGTGCCAGCAGTCCTAGGACAGGACTTTCCTACGAGCAGTACTTC	CCDDBCCBBBBCECBBBBCCDBBBBADCADCCBBBBDDCDCCAFC	TRBV27*00(1156,1)	TRBD1*00(35)	TRBJ2-7*00(227,3)	TRBC2*00(103,3)	427|439|464|0|12||60.0	13|20|36|16|23||35.0	21|39|67|27|45||90.0		TGTGCCAGCAGTCCTAGGACAGGACTTTCCTACGAGCAGTACTTC	32	CASSPRTGLSYEQYF	:::::::::0:-5:12:16:-1:-4:23:27:-1:45:::
1065	44	0.000174	TGTGCCAGCAGTCGACAGGGCACAGATACGCAGTATTTT	EEFDCDCDEFFGGEFFCFECDCCDDEFDCDCCCBAAFCC	TRBV2*00(1183,9)	TRBD1*00(30)	TRBJ2-3*00(236,8)	TRBC2*00(103,9)	430|442|467|0|12||60.0	14|20|36|13|19||30.0	21|41|69|19|39||100.0		TGTGCCAGCAGTCGACAGGGCACAGATACGCAGTATTTT	32	CASSRQGTDTQYF	:::::::::0:-5:12:13:-2:-4:19:19:-1:39:::
1066	44	0.000174	TGTGCCAGCAGTGTTGGACAAAACACTGAAGCTTTCTTT	CDCBDCCCCCDDDDDACCBADFCCBBBKDDCCEHCCBHG	TRBV6-1*00(1202,2)	TRBD1*00(25)	TRBJ1-1*00(226,7)	TRBC1*00(107,6)	427|440|464|0|13||65.0	13|18|36|15|20||25.0	22|40|68|21|39||90.0		TGTGCCAGCAGTGTTGGACAAAACACTGAAGCTTTCTTT	32	CASSVGQNTEAFF	:::::::::0:-4:13:15:-1:-6:20:21:-2:39:::
1067	44	0.000174	TGTGCCAGCAGTGTGGGACCCCTTAGCAATCAGCCCCAGCATTTT	CCBCACCCCBCCCCBDCB?EDD@CCDEFDDCCDBEGEDBCDEHDC	TRBV6-1*00(1204)	TRBD1*00(25),TRBD2*00(25)	TRBJ1-5*00(247,1)	TRBC1*00(108,7)	427|440|464|0|13||65.0	2|7|36|18|23||25.0;16|21|48|14|19||25.0	20|42|70|23|45||110.0		TGTGCCAGCAGTGTGGGACCCCTTAGCAATCAGCCCCAGCATTTT	30	CASSVGPLSNQPQHF	:::::::::0:-4:13:18:10:-17:23:23:0:45:::
1068	44	0.000174	TGTGCCAGCAGTGTAACAGTGAACACTGAAGCTTTCTTT	FCCCBDDDCDDEDDABBECEDACDCDEDADCC@ECCALE	TRBV27*00(1163,8)		TRBJ1-1*00(237,6)	TRBC1*00(110)	427|439|464|0|12||60.0		20|40|68|19|39||100.0		TGTGCCAGCAGTGTAACAGTGAACACTGAAGCTTTCTTT	31	CASSVTVNTEAFF	:::::::::0:-5:12:::::19:0:39:::
1069	44	0.000174	TGTGCCAGCAGTGACTTAGCGGGAGGCACAGATACGCAGTATTTT	CCDDELECCCFGIDGAGCCBBDDC@CBCDGDDCDCECDCBBACCB	TRBV6-4*00(1208,9)	TRBD2*00(45)	TRBJ2-3*00(239,3)	TRBC2*00(100)	427|443|464|0|16||80.0	21|30|48|16|25||45.0	21|41|69|25|45||100.0		TGTGCCAGCAGTGACTTAGCGGGAGGCACAGATACGCAGTATTTT	31	CASSDLAGGTDTQYF	:::::::::0:-1:16:16:-5:-2:25:25:-1:45:::
1070	44	0.000174	TGTGCCAGCAGTGAATCTGAGGGCAATGAGCAGTTCTTC	CBDCCCBBBCCECFDCCCBCCFBBBDDDCDCCDADCBDD	TRBV2*00(1192,2)	TRBD2*00(25)	TRBJ2-1*00(218,2)	TRBC2*00(104,4)	430|445|467|0|15||75.0	27|32|48|18|23||25.0	26|42|70|23|39||80.0		TGTGCCAGCAGTGAATCTGAGGGCAATGAGCAGTTCTTC	32	CASSESEGNEQFF	:::::::::0:-2:15:18:-11:0:23:23:-6:39:::
1071	44	0.000174	TGTGCCAGCAGTGAAGAGCCTAGTAGCTCCTACAATGAGCAGTTCTTC	CFFCAFDDCCCCEDDDEEAEFCJCCCABACCCCADDFDCCDDACCBCC	TRBV6-1*00(1182,9)		TRBJ2-1*00(259,8)	TRBC2*00(102,3)	427|443|464|0|16||80.0		14|42|70|20|48|SG17T|124.0		TGTGCCAGCAGTGAAGAGCCTAGTAGCTCCTACAATGAGCAGTTCTTC	32	CASSEEPSSSYNEQFF	:::::::::0:-1:16:::::20:6:48:::
1072	44	0.000174	TGTGCCAGCAGCTTCGACAATGAGCAGTTCTTC	CCCCCCCCDBCCCCBCCECFFECCCGDBDCBDC	TRBV5-6*00(719,1)		TRBJ2-1*00(223,2)	TRBC2*00(107)	427|441|463|0|14||70.0		18|42|70|9|33|SC22TST24G|88.0		TGTGCCAGCAGCTTCGACAATGAGCAGTTCTTC	33	CASSFDNEQFF	:::::::::0:-2:14:::::9:2:33:::
1073	44	0.000174	TGTGCCAGCAGCTTAGGGGACACTGAAGCTTTCTTT	DCCBBCCCDCCBBDDCCDCCCCCCCEDCCBEBBAFD	TRBV7-2*00(1219,3)		TRBJ1-1*00(221,5)	TRBC1*00(104,3)	430|446|467|0|16||80.0		23|40|68|19|36||85.0		TGTGCCAGCAGCTTAGGGGACACTGAAGCTTTCTTT	32	CASSLGDTEAFF	:::::::::0:-1:16:::::19:-3:36:::
1074	44	0.000174	TGTGCCAGCAGCTCGAGGTTGGATACGCAGTATTTT	CCDCCDDCDFCCDEECDMBDHCDDEEECCDFDDDEC	TRBV7-2*00(1179,9)		TRBJ2-3*00(215)	TRBC2*00(101,2)	430|443|467|0|13||65.0		26|41|69|21|36||75.0		TGTGCCAGCAGCTCGAGGTTGGATACGCAGTATTTT	33	CASSSRLDTQYF	:::::::::0:-4:13:::::21:-6:36:::
1075	44	0.000174	TGTGCCAGCAGCCTGGGAGTTAACAATGAGCAGTTCTTC	CCCDDCCBBBD?C?AEBBBBBCCCCDCLFFCDD@FC@EC	TRBV11-3*00(1163,2)	TRBD2*00(25)	TRBJ2-1*00(223,4)	TRBC2*00(101,1)	430|442|467|0|12||60.0	25|30|48|14|19||25.0	25|42|70|22|39||85.0		TGTGCCAGCAGCCTGGGAGTTAACAATGAGCAGTTCTTC	30	CASSLGVNNEQFF	:::::::::0:-5:12:14:-9:-2:19:22:-5:39:::
1076	44	0.000174	TGTGCCAGCAGCCGGGACAGCTATGGCTACACCTTC	BCEECDDCBBDBCBEECECCCDEC@BBDCBBBB@CC	TRBV6-2*00(530,2),TRBV6-3*00(530,2)	TRBD1*00(45)	TRBJ1-2*00(215,2)	TRBC1*00(108,4)	427|438|464|0|11||55.0;427|438|464|0|11||55.0	10|19|36|11|20||45.0	24|40|68|20|36||80.0		TGTGCCAGCAGCCGGGACAGCTATGGCTACACCTTC	31	CASSRDSYGYTF	:::::::::0:-6:11:11:2:-5:20:20:-4:36:::
1077	44	0.000174	TGTGCCAGCAGCGTAGGGACGGGCAGCTCTGGAAACACCATATATTTT	BBCCC@BCCCCBACDDEDCCCDBBCBDBCCCDCFECCCCCCCCCDHHC	TRBV9*00(1189,8)		TRBJ1-3*00(256,4)	TRBC1*00(108,6)	427|443|463|0|16||80.0		18|42|70|24|48||120.0		TGTGCCAGCAGCGTAGGGACGGGCAGCTCTGGAAACACCATATATTTT	31	CASSVGTGSSGNTIYF	:::::::::0:0:16:::::24:2:48:::
1078	44	0.000174	TGTGCCAGCAGCGGTAGAATGAGCAGTTCTTC	BBCCCDBCEBBBACCFEFECCEDCCDCGFCDD	TRBV9*00(1185,4)		TRBJ2-1*00(215)	TRBC2*00(99,5)	427|440|463|0|13||65.0		27|42|70|17|32||75.0		TGTGCCAGCAGCGGTAGAATGAGCAGTTCTTC	32	CASSG_NEQFF	:::::::::0:-3:13:::::17:-7:32:::
1079	44	0.000174	TGTGCCAGCAGGAGGACAGCGAACACTGAAGCTTTCTTT	DDCCDDEFCBBFC@CCCBBCCBDCBCCCBDCCDDBBAIE	TRBV6-6*00(1164,7)	TRBD1*00(30)	TRBJ1-1*00(233,9)	TRBC1*00(109,5)	427|438|464|0|11||55.0	13|19|36|13|19||30.0	21|40|68|20|39||95.0		TGTGCCAGCAGGAGGACAGCGAACACTGAAGCTTTCTTT	31	CASRRTANTEAFF	:::::::::0:-6:11:13:-1:-5:19:20:-1:39:::
1080	44	0.000174	TGTGCCAGCAGAGATCGTACAGATACGCAGTATTTT	KDIHBJECFGIHGFDCFECEEEKGDDCCCCGCDEFC	TRBV13*00(1149,6)		TRBJ2-3*00(227,8)	TRBC2*00(98,2)	457|468|494|0|11||55.0		23|41|69|18|36||90.0		TGTGCCAGCAGAGATCGTACAGATACGCAGTATTTT	33	CASRDRTDTQYF	:::::::::0:-6:11:::::18:-3:36:::
1081	44	0.000174	TGTGCCAGCAGAGAGGACAGGTCCTTCACAGATACGCAGTATTTT	CCCDAECCDCCDCCADCCCBECACBDCCCDDFECDDCCCCB@DDD	TRBV6-5*00(1188,9)	TRBD1*00(35)	TRBJ2-3*00(222,9)	TRBC2*00(96,5)	427|438|464|0|11||55.0	13|20|36|14|21||35.0	22|41|69|26|45||95.0		TGTGCCAGCAGAGAGGACAGGTCCTTCACAGATACGCAGTATTTT	31	CASREDRSFTDTQYF	:::::::::0:-6:11:14:-1:-4:21:26:-2:45:::
1082	44	0.000174	TGCGCCAGCAGGGATCCGGGAGATAATAGCAATCAGCCCCAGCATTTT	BBBDBEDDCDEDBEEFDBEDBBBCCCDEDDCELDDDCHFDCCCCKHEB	TRBV10-2*00(1199,9)	TRBD1*00(30),TRBD2*00(30)	TRBJ1-5*00(255)	TRBC1*00(109,8)	427|438|464|0|11||55.0	10|16|36|15|21||30.0;14|20|48|15|21||30.0	19|42|70|25|48||115.0		TGCGCCAGCAGGGATCCGGGAGATAATAGCAATCAGCCCCAGCATTTT	33	CASRDPGDNSNQPQHF	:::::::::0:-6:11:15:2:-8:21:25:1:48:::
1083	44	0.000174	TGCAGTGCTAGCGGGAGTCGGGATCAGCCCCAGCATTTT	CBCDCFCDEBBCCEFCDDDEGCDDCDCBFFDCCCECGGC	TRBV20-1*00(1246,4)	TRBD2*00(30)	TRBJ1-5*00(223,7)	TRBC1*00(108,9)	421|432|455|0|11||55.0	24|30|48|11|17||30.0	25|42|70|22|39||85.0		TGCAGTGCTAGCGGGAGTCGGGATCAGCCCCAGCATTTT	33	CSASGSRDQPQHF	:::::::::0:-3:11:11:-8:-2:17:22:-5:39:::
1084	44	0.000174	TGCAGTGCTAGATTAGCGGGATCAAGGAATGAGCAGTTCTTC	CCGDEEDDEEDCGDGCCFGCCCCDCCCCGDFHGECFFCCCDC	TRBV20-1*00(1152,1)	TRBD2*00(40)	TRBJ2-1*00(212,7)	TRBC2*00(98,3)	421|433|455|0|12||60.0	21|29|48|13|21||40.0	27|42|70|27|42||75.0		TGCAGTGCTAGATTAGCGGGATCAAGGAATGAGCAGTTCTTC	34	CSARLAGSRNEQFF	:::::::::0:-2:12:13:-5:-3:21:27:-7:42:::
1085	44	0.000174	TGCAGTGCCCAAGACAGCCCAAATCAGCCCCAGCATTTT	DDDCCBCHJDDDDDGFDCECDFCCEDDCEGDEBBBGGEB	TRBV20-1*00(1216,7)	TRBD1*00(25)	TRBJ1-5*00(230)	TRBC1*00(108,6)	421|429|455|0|8||40.0	14|19|36|12|17||25.0	24|42|70|21|39||90.0		TGCAGTGCCCAAGACAGCCCAAATCAGCCCCAGCATTTT	33	CSAQDSPNQPQHF	:::::::::0:-6:8:12:-2:-5:17:21:-4:39:::
1086	43	0.00017	TGTGCCTGGAGCGAGCAGGGTGTTGAGCAGTTCTTC	CCCDBCCACCCCBDEBCADCCD@CCBBCCCBGDADD	TRBV30*00(1189,9)	TRBD1*00(25)	TRBJ2-1*00(198,1)	TRBC2*00(104,4)	421|432|455|0|11||55.0	16|21|36|15|20||25.0	29|42|70|23|36||65.0		TGTGCCTGGAGCGAGCAGGGTGTTGAGCAGTTCTTC	31	CAWSEQGVEQFF	:::::::::0:-3:11:15:-4:-3:20:23:-9:36:::
1087	43	0.00017	TGTGCCACCGCAAACACAGATACGCAGTATTTT	DCDDCEDBDCCBEDCEDCEFDFCDCCCDCBDHD	TRBV27*00(1108)		TRBJ2-3*00(233)	TRBC2*00(104,8)	427|434|464|0|7||35.0		22|41|69|14|33||95.0		TGTGCCACCGCAAACACAGATACGCAGTATTTT	33	CATANTDTQYF	:::::::::0:-10:7:::::14:-2:33:::
1088	43	0.00017	TGTGCCACCAGCAGAGATCGGGGTTACGAGCAGTACTTC	DDCBDBBE@CCCCDCDFDCDEFBGBBBCCDDCCCEFDEC	TRBV15*00(962)		TRBJ2-7*00(212,4)	TRBC2*00(103,1)	427|446|464|0|19||95.0		24|39|67|24|39||75.0		TGTGCCACCAGCAGAGATCGGGGTTACGAGCAGTACTTC	31	CATSRDRGYEQYF	:::::::::0:2:19:::::24:-4:39:::
1089	43	0.00017	TGTGCCAGTACTCAGGCTAGCGGGAGGAATAATGAGCAGTTCTTC	CCDDFFDFECBBCCACCDCCCBECCDEACCBGCCCDCECACDHDB	TRBV19*00(1204,3)	TRBD2*00(55)	TRBJ2-1*00(215)	TRBC2*00(100,3)	427|437|464|0|10||50.0	20|31|48|16|27||55.0	27|42|70|30|45||75.0		TGTGCCAGTACTCAGGCTAGCGGGAGGAATAATGAGCAGTTCTTC	32	CASTQASGRNNEQFF	:::::::::0:-7:10:16:-4:-1:27:30:-7:45:::
1090	43	0.00017	TGTGCCAGTAGTATACTCGGACAGACTACTAACTATGGCTACACCTTC	FBCCCCCDDCCDGFCCDCCDDCCEDCCDCDCCDCEDDA@AABADCBDD	TRBV19*00(1186,3)	TRBD1*00(30)	TRBJ1-2*00(234,9)	TRBC1*00(109)	427|442|464|0|15||75.0	13|19|36|18|24||30.0	20|40|68|28|48||100.0		TGTGCCAGTAGTATACTCGGACAGACTACTAACTATGGCTACACCTTC	31	CASSILGQTTNYGYTF	:::::::::0:-2:15:18:-1:-5:24:28:0:48:::
1091	43	0.00017	TGTGCCAGTAGCGGTAGCCAAGAGACCCAGTACTTC	CCDC@CCDCCCBADDCBBCBBCDDDCFCCDCCCBFD	TRBV19*00(1167,2)		TRBJ2-5*00(233,5)	TRBC2*00(104,3)	427|438|464|0|11||55.0		21|40|68|17|36||95.0		TGTGCCAGTAGCGGTAGCCAAGAGACCCAGTACTTC	31	CASSGSQETQYF	:::::::::0:-6:11:::::17:-1:36:::
1092	43	0.00017	TGTGCCAGCAGTTTATCATCAGAAGGTTTTAACACAGATACGCAGTATTTT	CCCECDDDCCC@ECDCEDECCCBDACAFEDDBDDDCDDECCCCBCCDBEFE	TRBV27*00(1164,4)		TRBJ2-3*00(233,5)	TRBC2*00(110)	427|444|464|0|17||85.0		22|41|69|32|51||95.0		TGTGCCAGCAGTTTATCATCAGAAGGTTTTAACACAGATACGCAGTATTTT	31	CASSLSSEGFNTDTQYF	:::::::::0:0:17:::::32:-2:51:::
1093	43	0.00017	TGTGCCAGCAGTTTAACAGCGATGAGCTCCTACGAGCAGTACTTC	CDDDCDBBCCCADBCAAABCCCCBBBBCDCCDFCDBDCCCDCBED	TRBV27*00(1177,6)		TRBJ2-7*00(244,8)	TRBC2*00(105)	427|442|464|0|15||75.0		17|39|67|23|45||110.0		TGTGCCAGCAGTTTAACAGCGATGAGCTCCTACGAGCAGTACTTC	32	CASSLTAMSSYEQYF	:::::::::0:-2:15:::::23:3:45:::
1094	43	0.00017	TGTGCCAGCAGTTCACGGCTGGGCGAGCAGTACTTC	BABD@GCCCCB@CCBBAFCCAFBBBFEBBCCCCBED	TRBV6-5*00(1140,5)		TRBJ2-7*00(201,8)	TRBC2*00(92,5)	427|440|464|0|13||65.0		26|39|67|23|36||65.0		TGTGCCAGCAGTTCACGGCTGGGCGAGCAGTACTTC	31	CASSSRLGEQYF	:::::::::0:-4:13:::::23:-6:36:::
1095	43	0.00017	TGTGCCAGCAGTTACCGTCGACTAGCGGGCTCCTACAATGAGCAGTTCTTC	CCCCACDFCCDAECBDCCCDCCCBCBFFBBB@CCCDEDCDDDDDEADDADC	TRBV6-5*00(1218,5)	TRBD2*00(45)	TRBJ2-1*00(254,4)	TRBC2*00(96,4)	427|442|464|0|15||75.0	18|27|48|19|28||45.0	19|42|70|28|51||115.0		TGTGCCAGCAGTTACCGTCGACTAGCGGGCTCCTACAATGAGCAGTTCTTC	31	CASSYRRLAGSYNEQFF	:::::::::0:-2:15:19:-2:-5:28:28:1:51:::
1096	43	0.00017	TGTGCCAGCAGTTACGGAAGTGGAAACACCATATATTTT	BCECAECECBCDDABBBCCBBBCAEBBBACCCDBB@DDD	TRBV6-6*00(1181,3)		TRBJ1-3*00(227,9)	TRBC1*00(109,2)	427|442|464|0|15||75.0		23|42|70|20|39||95.0		TGTGCCAGCAGTTACGGAAGTGGAAACACCATATATTTT	31	CASSYGSGNTIYF	:::::::::0:-2:15:::::20:-3:39:::
1097	43	0.00017	TGTGCCAGCAGTCCTCGAGAGACCCAGTACTTC	BCDC@CCCBCDDAECCCCDCCCBFFDDDCC@CC	TRBV6-6*00(1185,3)		TRBJ2-5*00(217)	TRBC2*00(104,8)	427|439|464|0|12||60.0		24|40|68|17|33||80.0		TGTGCCAGCAGTCCTCGAGAGACCCAGTACTTC	31	CASSPRETQYF	:::::::::0:-5:12:::::17:-4:33:::
1098	43	0.00017	TGTGCCAGCAGTATCTCCGGGACAGGTCGTTCCGAGCAGTACTTC	BCCCFCCDFBBBCAAAACBECCCCACDDDDCABBCECBBCCCCDD	TRBV27*00(1116,9)	TRBD1*00(50)	TRBJ2-7*00(203,5)	TRBC2*00(105,3)	427|439|464|0|12||60.0	10|20|36|16|26||50.0	26|39|67|32|45||65.0		TGTGCCAGCAGTATCTCCGGGACAGGTCGTTCCGAGCAGTACTTC	32	CASSISGTGRSEQYF	:::::::::0:-5:12:16:2:-4:26:32:-6:45:::
1099	43	0.00017	TGTGCCAGCAGTAACGACTAGCGGGAGACTCCTACAATGAGCAGTTCTTC	CECCCCCCCCCGCHDCCCBCBBDFCCDBBBBBBCCDFFCFCFCBECCFCC	TRBV11-2*00(1193,9)	TRBD2*00(60)	TRBJ2-1*00(247,8)	TRBC2*00(87,1)	430|441|467|0|11||55.0	18|30|48|15|27||60.0	20|42|70|28|50||110.0		TGTGCCAGCAGTAACGACTAGCGGGAGACTCCTACAATGAGCAGTTCTTC	33	CASSND*R_DSYNEQFF	:::::::::0:-6:11:15:-2:-2:27:28:0:50:::
1100	43	0.00017	TGTGCCAGCAGCTTCCGGGAGACCCAGTACTTC	GEDCDDCCCECCCCDCBEDDFCADCCCBCDCCC	TRBV7-6*00(1223,6)		TRBJ2-5*00(212,8)	TRBC2*00(99,4)	430|444|467|0|14||70.0		25|40|68|18|33||75.0		TGTGCCAGCAGCTTCCGGGAGACCCAGTACTTC	32	CASSFRETQYF	:::::::::0:-3:14:::::18:-5:33:::
1101	43	0.00017	TGTGCCAGCAGCTTGAGGGACACTGAAGCTTTCTTT	CCDDCCDGBBBBABBBBFCCDECGCBCBBCGBBCGE	TRBV5-6*00(1132,7)		TRBJ1-1*00(223,4)	TRBC1*00(109,4)	427|442|463|0|15||75.0		23|40|68|19|36||85.0		TGTGCCAGCAGCTTGAGGGACACTGAAGCTTTCTTT	32	CASSLRDTEAFF	:::::::::0:-1:15:::::19:-3:36:::
1102	43	0.00017	TGTGCCAGCAGCTTATACGCCCGGACTAGCGGGAGAAGCTCCTACAATGAGCAGTTCTTC	EHCDEHLCDCDEAMLECCDFJICDCDDFEDAGEDCBDBCBCGCBCAEDDDDCCF@CGAGD	TRBV13*00(1163,9)	TRBD2*00(65)	TRBJ2-1*00(259,3)	TRBC2*00(102)	457|472|494|0|15||75.0	17|30|48|22|35||65.0	18|42|70|36|60||120.0		TGTGCCAGCAGCTTATACGCCCGGACTAGCGGGAGAAGCTCCTACAATGAGCAGTTCTTC	31	CASSLYARTSGRSSYNEQFF	:::::::::0:-2:15:22:-1:-2:35:36:2:60:::
1103	43	0.00017	TGTGCCAGCAGCTCTCAAGAGACCCAGTACTTC	FDEJHGDDDDCCCDDCCDDDDCBDDCCCCDEJE	TRBV7-3*00(687)		TRBJ2-5*00(229,3)	TRBC2*00(100,7)	430|443|467|0|13||65.0		22|40|68|15|33||90.0		TGTGCCAGCAGCTCTCAAGAGACCCAGTACTTC	33	CASSSQETQYF	:::::::::0:-4:13:::::15:-2:33:::
1104	43	0.00017	TGTGCCAGCAGCTCGGGGTACAATGAGCAGTTCTTC	CDDCCECBDBCCDCCEFECDD@DCCCCCDDFCDDED	TRBV7-2*00(1197,6)		TRBJ2-1*00(226,8)	TRBC2*00(90,8)	430|443|467|0|13||65.0		24|42|70|18|36||90.0		TGTGCCAGCAGCTCGGGGTACAATGAGCAGTTCTTC	31	CASSSGYNEQFF	:::::::::0:-4:13:::::18:-4:36:::
1105	43	0.00017	TGTGCCAGCAGCCTTCGACTAGCCTACAATGAGCAGTTCTTC	CDDECCCDDCEBCBDCDCCCEBBCFBCCDECDDCDDCECAEC	TRBV6-2*00(1123,8),TRBV6-3*00(1123,8)	TRBD2*00(30)	TRBJ2-1*00(237,8)	TRBC2*00(98,3)	427|438|464|0|11||55.0;427|438|464|0|11||55.0	18|24|48|16|22||30.0	22|42|70|22|42||100.0		TGTGCCAGCAGCCTTCGACTAGCCTACAATGAGCAGTTCTTC	32	CASSLRLAYNEQFF	:::::::::0:-6:11:16:-2:-8:22:22:-2:42:::
1106	43	0.00017	TGTGCCAGCAGCCCCACAGATACGCAGTATTTT	JEGHCDCCCDCBDDCCDCDGEEECDCFFBADDC	TRBV11-2*00(465,7)		TRBJ2-3*00(233,5)	TRBC2*00(98,1)	430|442|467|0|12||60.0		22|41|69|14|33||95.0		TGTGCCAGCAGCCCCACAGATACGCAGTATTTT	32	CASSPTDTQYF	:::::::::0:-5:12:::::14:-2:33:::
1107	43	0.00017	TGTGCCAGCAGCCCACTCGAGACCCAGTACTTC	CCCDEFCCBBCBHCCDCCECCCBFGDDDCDDGC	TRBV6-2*00(1128,5),TRBV6-3*00(1128,5)		TRBJ2-5*00(214,4)	TRBC2*00(103,6)	427|438|464|0|11||55.0;427|438|464|0|11||55.0		25|40|68|18|33||75.0		TGTGCCAGCAGCCCACTCGAGACCCAGTACTTC	33	CASSPLETQYF	:::::::::0:-6:11:::::18:-5:33:::
1108	43	0.00017	TGTGCCAGCAGCCAGGGACAGGGTTCCTACGAGCAGTACTTC	BBDBBCCCBACABBBECCCB?EB?CADCBCCEDDCBBBBAFD	TRBV3-1*00(1128,6)	TRBD1*00(45)	TRBJ2-7*00(218,8)	TRBC2*00(99,5)	427|441|464|0|14||70.0	12|21|36|14|23||45.0	21|39|67|24|42||90.0		TGTGCCAGCAGCCAGGGACAGGGTTCCTACGAGCAGTACTTC	30	CASSQGQGSYEQYF	:::::::::0:-3:14:14:0:-3:23:24:-1:42:::
1109	43	0.00017	TGTGCCAGCAGCCAAGTCGGGGAGCAGTTCTTC	DCBGDEBBCCBCDCCCBDADCCCDCCGCCCBCC	TRBV14*00(1247,1)		TRBJ2-1*00(199,3)	TRBC2*00(104,7)	430|446|467|0|16||80.0		30|42|70|21|33||60.0		TGTGCCAGCAGCCAAGTCGGGGAGCAGTTCTTC	32	CASSQVGEQFF	:::::::::0:-1:16:::::21:-10:33:::
1110	43	0.00017	TGTGCCAGCAGCGTAACCCACACTACAGGGAATGAGCAGTTCTTC	DGCCCBBCDCBBBDBCDFFDDBCCDCCAFDADCDDDCEDADCADC	TRBV9*00(1124,3)	TRBD1*00(30)	TRBJ2-1*00(215)	TRBC2*00(101,8)	427|442|463|0|15||75.0	15|21|36|24|30||30.0	27|42|70|30|45||75.0		TGTGCCAGCAGCGTAACCCACACTACAGGGAATGAGCAGTTCTTC	32	CASSVTHTTGNEQFF	:::::::::0:-1:15:24:-3:-3:30:30:-7:45:::
1111	43	0.00017	TGTGCCAGCAGGTCCCCGGCGGCTGGCGACAATGAGCAGTTCTTC	CCCCBDDBBCBDCADDCABB@GCB@CDECC@DDDDFDFC@CC@DC	TRBV6-5*00(1196,1)	TRBD1*00(25),TRBD2*00(25)	TRBJ2-1*00(221,1)	TRBC2*00(89,9)	427|438|464|0|11||55.0	7|12|36|11|16||25.0;11|16|48|11|16||25.0	25|42|70|28|45||85.0		TGTGCCAGCAGGTCCCCGGCGGCTGGCGACAATGAGCAGTTCTTC	31	CASRSPAAGDNEQFF	:::::::::0:-6:11:11:5:-12:16:28:-5:45:::
1112	43	0.00017	TGCGCCAGCAGCTTGGCCGACCAAGATACGCAGTATTTT	DCDCBGCCBCEC@EBDACCBDCDJDEDBCCCCCCBBDFG	TRBV5-1*00(1238,5)		TRBJ2-3*00(217,8)	TRBC2*00(103)	427|445|463|0|18||90.0		25|41|69|23|39||80.0		TGCGCCAGCAGCTTGGCCGACCAAGATACGCAGTATTTT	31	CASSLADQDTQYF	:::::::::0:2:18:::::23:-5:39:::
1113	43	0.00017	TGCGCCAGCAGCCAAGATCACGCGTACGAGCAGTACTTC	CCDDAEFDEDFAF@EFCCBBBCCBBBCBBBCCCDDCCDD	TRBV4-1*00(1118,5)		TRBJ2-7*00(207,5)	TRBC2*00(92,6)	427|446|464|0|19||95.0		24|39|67|24|39||75.0		TGCGCCAGCAGCCAAGATCACGCGTACGAGCAGTACTTC	31	CASSQDHAYEQYF	:::::::::0:2:19:::::24:-4:39:::
1114	43	0.00017	TGCGCCAGCAGCCAAACGGGACTAGTGGACTACAATGAGCAGTTCTTC	FBCDADFBEBCBFADDEBECDCCEEDBGBBCCCDDECCCDCEACC@ED	TRBV5-1*00(1179,8)	TRBD2*00(45)	TRBJ2-1*00(234,4)	TRBC2*00(98,4)	427|439|463|0|12||60.0	15|24|48|16|25||45.0	23|42|70|29|48||95.0		TGCGCCAGCAGCCAAACGGGACTAGTGGACTACAATGAGCAGTTCTTC	31	CASSQTGLVDYNEQFF	:::::::::0:-4:12:16:1:-8:25:29:-3:48:::
1115	43	0.00017	TGCAGTGCTTCGACCGAAAACTATGGCTACACCTTC	DDDCDDFFHEDDDECCADGGCCCBGCEMFCDFBCCC	TRBV20-1*00(1140,7)		TRBJ1-2*00(225,2)	TRBC1*00(108,6)	421|430|455|0|9||45.0		22|40|68|18|36||90.0		TGCAGTGCTTCGACCGAAAACTATGGCTACACCTTC	32	CSASTENYGYTF	:::::::::0:-5:9:::::18:-2:36:::
1116	43	0.00017	TGCAGTGCTGCCGGACTAGCGGACTACAATGAGCAGTTCTTC	GCDDDGEDGFBHDJDECGHDCDDCEDCDDFEDCDIGGCEDDC	TRBV20-1*00(1245,8)	TRBD2*00(50)	TRBJ2-1*00(233,5)	TRBC2*00(104,3)	421|430|455|0|9||45.0	17|27|48|12|22||50.0	23|42|70|23|42||95.0		TGCAGTGCTGCCGGACTAGCGGACTACAATGAGCAGTTCTTC	33	CSAAGLADYNEQFF	:::::::::0:-5:9:12:-1:-5:22:23:-3:42:::
1117	43	0.00017	TGCAGTGCTGCAACAGGGGCCCTTAATCAGCCCCAGCATTTT	DCECCCCCCCCCCDCCCDCCFCFCFDFDCCCGECDCCBBEEC	TRBV20-1*00(1236,6)	TRBD1*00(35),TRBD2*00(35)	TRBJ1-5*00(228,5)	TRBC1*00(107,8)	421|430|455|0|9||45.0	15|22|36|12|19||35.0;29|36|48|16|23||35.0	24|42|70|24|42||90.0		TGCAGTGCTGCAACAGGGGCCCTTAATCAGCCCCAGCATTTT	33	CSAATGALNQPQHF	:::::::::0:-5:9:12:-3:-2:19:24:-4:42:::
1118	43	0.00017	TGCAGTGCTAGTTCTGAGGACAGGCACGAGCAGTACTTC	CDCDDCCCDDCCCCEDDCCCCCCBDCDDFCDDCCCDCDE	TRBV20-1*00(1112,8)	TRBD1*00(35)	TRBJ2-7*00(207,6)	TRBC2*00(96,3)	421|432|455|0|11||55.0	13|20|36|17|24||35.0	25|39|67|25|39||70.0		TGCAGTGCTAGTTCTGAGGACAGGCACGAGCAGTACTTC	33	CSASSEDRHEQYF	:::::::::0:-3:11:17:-1:-4:24:25:-5:39:::
1119	43	0.00017	TGCAGTGCTAGGGATAGGACAGATGGCTACACCTTC	CCDDDCFCDFFJGIDDGEGDCDDCCFCBCCDCACCD	TRBV20-1*00(1203,2)	TRBD1*00(30)	TRBJ1-2*00(206,6)	TRBC1*00(106,7)	421|436|455|0|15|SA432G|59.0	13|19|36|16|22||30.0	26|40|68|22|36||70.0		TGCAGTGCTAGGGATAGGACAGATGGCTACACCTTC	32	CSARDRTDGYTF	:::::::::0:1:15:16:-1:-5:22:22:-6:36:::
1120	43	0.00017	TGCAGTGCTAGAGATCGAGTGGGATACCAAGAGACCCAGTACTTC	CCDCFDCCECDBDDCCCCDCGEECCDDEBCCBCBCFFCCDGCCEC	TRBV20-1*00(1281,6)		TRBJ2-5*00(240,1)	TRBC2*00(100)	421|437|455|0|16||80.0		19|40|68|24|45||105.0		TGCAGTGCTAGAGATCGAGTGGGATACCAAGAGACCCAGTACTTC	33	CSARDRVGYQETQYF	:::::::::0:2:16:::::24:1:45:::
1121	43	0.00017	TGCAGTGCTAGAGATGGGCAGGACGAGACCCAGTACTTC	CCDCCCCCHDDCCDIIGBGFEGICCCCCEFCCGGDIFGE	TRBV20-1*00(1213,6)		TRBJ2-5*00(213,7)	TRBC2*00(101,1)	421|436|455|0|15||75.0		25|40|68|24|39||75.0		TGCAGTGCTAGAGATGGGCAGGACGAGACCCAGTACTTC	33	CSARDGQDETQYF	:::::::::0:1:15:::::24:-5:39:::
1122	43	0.00017	TGCAGTGCTAGAGACCTAAGCGACAATGAGCAGTTCTTC	IGDGFEGDDDECBBCGDBDDDDCCCEHCCDDGDECBADC	TRBV20-1*00(1227,4)		TRBJ2-1*00(222,4)	TRBC2*00(93,2)	421|435|455|0|14||70.0		25|42|70|22|39||85.0		TGCAGTGCTAGAGACCTAAGCGACAATGAGCAGTTCTTC	32	CSARDLSDNEQFF	:::::::::0:0:14:::::22:-5:39:::
1123	43	0.00017	TGCAGTGCATGGCAGGGGATTAATCAGCCCCAGCATTTT	DCCCEECGDGCCBDCDDDCDDHDDCCCBDDCCCDDDHHC	TRBV20-1*00(1200,9)	TRBD1*00(30)	TRBJ1-5*00(228,5)	TRBC1*00(105,1)	421|429|455|0|8||40.0	16|22|36|12|18||30.0	24|42|70|21|39||90.0		TGCAGTGCATGGCAGGGGATTAATCAGCCCCAGCATTTT	33	CSAWQGINQPQHF	:::::::::0:-6:8:12:-4:-2:18:21:-4:39:::
1124	41	0.000163	TGTGCCTGGGGCACGTCGAACACTGAAGCTTTCTTT	GEGEAGC?CCCCCBCCDCADCCCCCADBCBGDDAFC	TRBV30*00(1196,7)		TRBJ1-1*00(235)	TRBC1*00(106,3)	421|430|455|0|9||45.0		21|40|68|17|36||95.0		TGTGCCTGGGGCACGTCGAACACTGAAGCTTTCTTT	30	CAWGTSNTEAFF	:::::::::0:-5:9:::::17:-1:36:::
1125	41	0.000163	TGTGCCTGGAGTGTTCTTAAGTCTGAAGCTTTCTTT	CCCCABB@ECCCCADDBDCDCEDCBACBB>GDCAJE	TRBV30*00(1212)		TRBJ1-1*00(207,9)	TRBC1*00(109,8)	421|435|455|0|14||70.0		26|40|68|22|36||70.0		TGTGCCTGGAGTGTTCTTAAGTCTGAAGCTTTCTTT	29	CAWSVLKSEAFF	:::::::::0:0:14:::::22:-6:36:::
1126	41	0.000163	TGTGCCACCAGCCGGGACCGGGAGACCCAGTACTTC	DBBCBBCDDCDDBCGDDDCDGCDCCEFCEDCDCDEC	TRBV15*00(1061,4)	TRBD1*00(30),TRBD2*00(30)	TRBJ2-5*00(210,3)	TRBC2*00(108)	427|439|464|0|12||60.0	11|17|36|12|18||30.0;15|21|48|12|18||30.0	25|40|68|21|36||75.0		TGTGCCACCAGCCGGGACCGGGAGACCCAGTACTTC	33	CATSRDRETQYF	:::::::::0:-5:12:12:1:-7:18:21:-5:36:::
1127	41	0.000163	TGTGCCAGCTCCCCGACCCATGAGCAGTACTTC	CBCDCDDDCCHHEDCCGJCIDCGECCCCDCCDI	TRBV18*00(1105,6)		TRBJ2-7*00(191,7)	TRBC2*00(98,6)	430|441|467|0|11||55.0		27|39|67|21|33||60.0		TGTGCCAGCTCCCCGACCCATGAGCAGTACTTC	33	CASSPTHEQYF	:::::::::0:-6:11:::::21:-7:33:::
1128	41	0.000163	TGTGCCAGCTCACCGAAAGAGACCCAGTACTTC	CCDHFBCIGDDDGCFGFDDGCCCGBDCCCCDDC	TRBV18*00(1220,6)		TRBJ2-5*00(224,2)	TRBC2*00(104,4)	430|444|467|0|14||70.0		23|40|68|16|33||85.0		TGTGCCAGCTCACCGAAAGAGACCCAGTACTTC	33	CASSPKETQYF	:::::::::0:-3:14:::::16:-3:33:::
1129	41	0.000163	TGTGCCAGCGGGAGCACAGATACGCAGTATTTT	HGECGLDCCBMLIDDDCDFFEDCCCECDA<JLD	TRBV6-5*00(1126,7)		TRBJ2-3*00(244,2)	TRBC2*00(102,2)	427|436|464|0|9||45.0		20|41|69|12|33||105.0		TGTGCCAGCGGGAGCACAGATACGCAGTATTTT	27	CASGSTDTQYF	:::::::::0:-8:9:::::12:0:33:::
1130	41	0.000163	TGTGCCAGCACGTCGGGACAGAGCTCCTACGAGCAGTACTTC	ECCCHDDDDDDCCBCGDEECCDDCDFCCBCGCCCFCCCDADD	TRBV7-6*00(1210,7)	TRBD1*00(35),TRBD2*00(30)	TRBJ2-7*00(249,2)	TRBC2*00(99,8)	430|440|467|0|10||50.0	11|18|36|13|20||35.0;15|21|48|13|19||30.0	17|39|67|20|42||110.0		TGTGCCAGCACGTCGGGACAGAGCTCCTACGAGCAGTACTTC	32	CASTSGQSSYEQYF	:::::::::0:-7:10:13:1:-6:20:20:3:42:::
1131	41	0.000163	TGTGCCAGCAGTTTTGGCGGATCAAGCACAGATACGCAGTATTTT	CCCCCCCCCCE=IIDAECBGDCCADDBCCJFEDCCCDCCCCCCFC	TRBV12-3*00(1166,9)		TRBJ2-3*00(235,9)	TRBC2*00(107,7)	430|444|467|0|14||70.0		20|41|69|24|45||105.0		TGTGCCAGCAGTTTTGGCGGATCAAGCACAGATACGCAGTATTTT	28	CASSFGGSSTDTQYF	:::::::::0:-3:14:::::24:0:45:::
1132	41	0.000163	TGTGCCAGCAGTTTTAACAATGAGCAGTTCTTC	CCBBCFBBBBF@DDC@CC@DCBCDECE@CDBDC	TRBV12-3*00(1188,1)		TRBJ2-1*00(222,4)	TRBC2*00(107,5)	430|444|467|0|14||70.0		25|42|70|16|33||85.0		TGTGCCAGCAGTTTTAACAATGAGCAGTTCTTC	31	CASSFNNEQFF	:::::::::0:-3:14:::::16:-5:33:::
1133	41	0.000163	TGTGCCAGCAGTTTCAATCAGCCCCAGCATTTT	CCBCCCCCBCCADDCBCDDCCCHDFCCGCBFCC	TRBV2*00(624,2)		TRBJ1-5*00(230,9)	TRBC1*00(106,9)	430|442|467|0|12||60.0		23|42|70|14|33||95.0		TGTGCCAGCAGTTTCAATCAGCCCCAGCATTTT	32	CASSFNQPQHF	:::::::::0:-5:12:::::14:-3:33:::
1134	41	0.000163	TGTGCCAGCAGTTTGCAGGGGTTCAACTATGGCTACACCTTC	CDDCBCFDCBEBLDCBCCEEDCCCBGFGGCBBABCCDCCCEB	TRBV27*00(1174)	TRBD1*00(30)	TRBJ1-2*00(229,2)	TRBC1*00(110)	427|441|464|0|14||70.0	16|22|36|15|21||30.0	22|40|68|24|42||90.0		TGTGCCAGCAGTTTGCAGGGGTTCAACTATGGCTACACCTTC	32	CASSLQGFNYGYTF	:::::::::0:-3:14:15:-4:-2:21:24:-2:42:::
1135	41	0.000163	TGTGCCAGCAGTTTAAACACTGAAGCTTTCTTT	DCDBABCCDCFCECEFBCCCCCCECCCGCBBFD	TRBV12-4*00(1054,4)		TRBJ1-1*00(223,1)	TRBC1*00(108,4)	430|445|467|0|15||75.0		22|40|68|15|33||90.0		TGTGCCAGCAGTTTAAACACTGAAGCTTTCTTT	32	CASSLNTEAFF	:::::::::0:-2:15:::::15:-2:33:::
1136	41	0.000163	TGTGCCAGCAGTTTAAAAGGGAACACTGAAGCTTTCTTT	CCCCBDECCBBAFD@DDDADB?BCCDEC@ECC>DCCBLD	TRBV12-3*00(903,2)		TRBJ1-1*00(232,1)	TRBC1*00(109,2)	430|445|467|0|15||75.0		21|40|68|20|39||95.0		TGTGCCAGCAGTTTAAAAGGGAACACTGAAGCTTTCTTT	29	CASSLKGNTEAFF	:::::::::0:-2:15:::::20:-1:39:::
1137	41	0.000163	TGTGCCAGCAGTTATAGAGTCTACGAGCAGTACTTC	BBBBBCCBBCF@CCCCCCHBCBBCCCBCDDECGCCC	TRBV6-2*00(1008,2),TRBV6-3*00(1008,2)		TRBJ2-7*00(219,2)	TRBC2*00(95,6)	427|441|464|0|14||70.0;427|441|464|0|14||70.0		23|39|67|20|36||80.0		TGTGCCAGCAGTTATAGAGTCTACGAGCAGTACTTC	31	CASSYRVYEQYF	:::::::::0:-3:14:::::20:-3:36:::
1138	41	0.000163	TGTGCCAGCAGTTACTCGGTCATCTAGAGGGAGCCCCGAATGAGCAGTTCTTC	ECCCCEHCDDDCDBCCCBDCBDBBBCCECGDDD>DDCCHCCDECCDDCDCCCC	TRBV6-2*00(1225,9),TRBV6-3*00(1225,9)	TRBD2*00(34),TRBD1*00(29)	TRBJ2-1*00(213,4)	TRBC2*00(97,8)	427|445|464|0|18||90.0;427|445|464|0|18||90.0	20|30|48|23|33|SC24A|34.0;20|29|36|28|37|SC23A|29.0	27|42|70|38|53||75.0		TGTGCCAGCAGTTACTCGGTCATCTAGAGGGAGCCCCGAATGAGCAGTTCTTC	29	CASSYSVI*_GAPNEQFF	:::::::::0:1:18:23:-4:-2:33:38:-7:53:::
1139	41	0.000163	TGTGCCAGCAGTCTCTACTCCTACGAGCAGTACTTC	ABBA@FBBBAABBBDCCBCADCFCFIFGDCCHEDEF	TRBV28*00(1084,4)		TRBJ2-7*00(233,3)	TRBC2*00(103,8)	427|439|464|0|12||60.0		20|39|67|17|36||95.0		TGTGCCAGCAGTCTCTACTCCTACGAGCAGTACTTC	31	CASSLYSYEQYF	:::::::::0:-5:12:::::17:0:36:::
1140	41	0.000163	TGTGCCAGCAGTCAGTGGCCCTACAATGAGCAGTTCTTC	DDCCBDFCDCDCCDDCACBECCCHEGGDCDCDDACCAFD	TRBV6-5*00(1097,6)		TRBJ2-1*00(237,9)	TRBC2*00(97,3)	427|439|464|0|12||60.0		22|42|70|19|39||100.0		TGTGCCAGCAGTCAGTGGCCCTACAATGAGCAGTTCTTC	32	CASSQWPYNEQFF	:::::::::0:-5:12:::::19:-2:39:::
1141	41	0.000163	TGTGCCAGCAGTGTAAAGGGGAACACTGAAGCTTTCTTT	CCCCBDCBBBCCCCADC@DFCDCCBCCD@FCB?FBCAKD	TRBV6-1*00(1216,1)		TRBJ1-1*00(233,1)	TRBC1*00(107,6)	427|440|464|0|13||65.0		21|40|68|20|39||95.0		TGTGCCAGCAGTGTAAAGGGGAACACTGAAGCTTTCTTT	30	CASSVKGNTEAFF	:::::::::0:-4:13:::::20:-1:39:::
1142	41	0.000163	TGTGCCAGCAGTGACTCAGCGGGCTCCTACAATGAGCAGTTCTTC	BBBCBCDBAADECCBCCCDBCFDDCDDCCCBECCCBCDCDDCDCB	TRBV6-4*00(1172)	TRBD2*00(25)	TRBJ2-1*00(249,7)	TRBC2*00(96,5)	427|444|464|0|17||85.0	22|27|48|17|22||25.0	19|42|70|22|45||115.0		TGTGCCAGCAGTGACTCAGCGGGCTCCTACAATGAGCAGTTCTTC	32	CASSDSAGSYNEQFF	:::::::::0:0:17:17:-6:-5:22:22:1:45:::
1143	41	0.000163	TGTGCCAGCAGTGACGGAGATACGCAGTATTTT	CBECADCDDCECCFCBDCCCCCCBCCCBBADDC	TRBV25-1*00(1184,7)		TRBJ2-3*00(218,6)	TRBC2*00(101,6)	427|441|464|0|14||70.0		25|41|69|17|33||80.0		TGTGCCAGCAGTGACGGAGATACGCAGTATTTT	32	CASSDGDTQYF	:::::::::0:-3:14:::::17:-5:33:::
1144	41	0.000163	TGTGCCAGCAGTGAAGCGCGTCTCTACTATGGCTACACCTTC	BCCEAECFDBBCCDCBCCCCCDDDDCDCDCBBBBBBACBDCC	TRBV6-1*00(1238)		TRBJ1-2*00(222,9)	TRBC1*00(108,5)	427|446|464|0|19||95.0		23|40|68|25|42||85.0		TGTGCCAGCAGTGAAGCGCGTCTCTACTATGGCTACACCTTC	32	CASSEARLYYGYTF	:::::::::0:2:19:::::25:-3:42:::
1145	41	0.000163	TGTGCCAGCAGCTTGGGATCCTACAATGAGCAGTTCTTC	ECDBCBBCDBABDBCEBCCBCCCCCDDDDECCDCCCCCC	TRBV7-9*00(889,9)		TRBJ2-1*00(242,1)	TRBC2*00(96,9)	430|444|467|0|14||70.0		21|42|70|18|39||105.0		TGTGCCAGCAGCTTGGGATCCTACAATGAGCAGTTCTTC	32	CASSLGSYNEQFF	:::::::::0:-3:14:::::18:-1:39:::
1146	41	0.000163	TGTGCCAGCAGCTTAGGGCCATATAATTCACCCCTCCACTTT	CCCBCDCCBBDDFGBBDCCCCCDCBDACCC>FKBCADCCADC	TRBV7-2*00(1189,4)		TRBJ1-6*00(228)	TRBC1*00(108,5)	430|446|467|0|16||80.0		24|45|73|21|42||105.0		TGTGCCAGCAGCTTAGGGCCATATAATTCACCCCTCCACTTT	29	CASSLGPYNSPLHF	:::::::::0:-1:16:::::21:-4:42:::
1147	41	0.000163	TGTGCCAGCAGCTCCGTAGGCACTGAAGCTTTCTTT	CFDBABCCCCCBBACDDDABBBCCFDDCBBDBCAGC	TRBV5-4*00(1141,3)		TRBJ1-1*00(218,3)	TRBC1*00(107,2)	427|440|463|0|13||65.0		24|40|68|20|36||80.0		TGTGCCAGCAGCTCCGTAGGCACTGAAGCTTTCTTT	32	CASSSVGTEAFF	:::::::::0:-3:13:::::20:-4:36:::
1148	41	0.000163	TGTGCCAGCAGCCCGAAGCCCGGAGAAGGGGTCAATGAGCAGTTCTTC	CBCCDECDBFDCDCDAFC?FGACCCDDCGEDDDDDDEECDCCCDD@DC	TRBV7-2*00(1198,1)	TRBD1*00(25),TRBD2*00(25)	TRBJ2-1*00(219,2)	TRBC2*00(98,6)	430|442|467|0|12||60.0	9|14|36|18|23||25.0;13|18|48|18|23||25.0	26|42|70|32|48||80.0		TGTGCCAGCAGCCCGAAGCCCGGAGAAGGGGTCAATGAGCAGTTCTTC	30	CASSPKPGEGVNEQFF	:::::::::0:-5:12:18:3:-10:23:32:-6:48:::
1149	41	0.000163	TGTGCCAGCAGCCACAGCGACGGACCCCTCCACTTT	CHCCABBCBBCDCCCBBACCBECBADGBBBBCBADC	TRBV3-1*00(1119,3)		TRBJ1-6*00(203,4)	TRBC1*00(106,6)	427|441|464|0|14||70.0		32|45|73|23|36||65.0		TGTGCCAGCAGCCACAGCGACGGACCCCTCCACTTT	32	CASSHSDGPLHF	:::::::::0:-3:14:::::23:-12:36:::
1150	41	0.000163	TGTGCCAGCAGCCAAGAAGAGGGCCGCGCAGATACGCAGTATTTT	GEFGIEDCCCCBCDFGBEEB>DA?AACCCCDDDCDCCCCCCDEEG	TRBV4-2*00(1169,9)	TRBD2*00(35)	TRBJ2-3*00(220,3)	TRBC2*00(97,2)	427|444|464|0|17||85.0	27|34|48|18|25||35.0	24|41|69|28|45||85.0		TGTGCCAGCAGCCAAGAAGAGGGCCGCGCAGATACGCAGTATTTT	29	CASSQEEGRADTQYF	:::::::::0:0:17:18:-11:2:25:28:-4:45:::
1151	41	0.000163	TGTGCCAGCAGCGTACGGGGTGGGGTGAACACTGAAGCTTTCTTT	CDCDCBDCDCCBBABBBDKCB@DGDCCACCCCCCFFDCDLDCCFC	TRBV9*00(1188,7)		TRBJ1-1*00(239,4)	TRBC1*00(110)	427|442|463|0|15||75.0		20|40|68|25|45||100.0		TGTGCCAGCAGCGTACGGGGTGGGGTGAACACTGAAGCTTTCTTT	31	CASSVRGGVNTEAFF	:::::::::0:-1:15:::::25:0:45:::
1152	41	0.000163	TGTGCCAGCAGCGCCTTAGCGGGAGAGGCCTACGAGCAGTACTTC	CCCDADDFBBCCB@BAECDCGHCCCB@D@DDCCDCDGCBDBDCDC	TRBV6-1*00(1148)	TRBD2*00(45)	TRBJ2-7*00(222,4)	TRBC2*00(102)	427|438|464|0|11||55.0	21|30|48|16|25||45.0	22|39|67|28|45||85.0		TGTGCCAGCAGCGCCTTAGCGGGAGAGGCCTACGAGCAGTACTTC	31	CASSALAGEAYEQYF	:::::::::0:-6:11:16:-5:-2:25:28:-2:45:::
1153	41	0.000163	TGTGCCAGCAGCGCGACAGATACGCAGTATTTT	DDCDBECCCBBCBDCCEFDEEFFCBCCDBEEEC	TRBV9*00(1121,7)		TRBJ2-3*00(226,1)	TRBC2*00(106,4)	427|440|463|0|13||65.0		23|41|69|15|33||90.0		TGTGCCAGCAGCGCGACAGATACGCAGTATTTT	33	CASSATDTQYF	:::::::::0:-3:13:::::15:-3:33:::
1154	41	0.000163	TGTGCCAGCAGCGACAGGGTTAGCAATCAGCCCCAGCATTTT	CBCBACDCCCBBBBBBBFCADCCCBFCDCC@EDCDBBBCCGC	TRBV6-5*00(1079,4)	TRBD1*00(35)	TRBJ1-5*00(245,2)	TRBC1*00(103,7)	427|438|464|0|11||55.0	14|21|36|12|19||35.0	20|42|70|20|42||110.0		TGTGCCAGCAGCGACAGGGTTAGCAATCAGCCCCAGCATTTT	31	CASSDRVSNQPQHF	:::::::::0:-6:11:12:-2:-3:19:20:0:42:::
1155	41	0.000163	TGTGCCAGCAGCACGGGACCCCGGAACACTGAAGCTTTCTTT	CCCCBDCCCBBACCAECCADDDAGACCDCBDAEBBBHCDHIL	TRBV5-6*00(1177,3)	TRBD1*00(30),TRBD2*00(30)	TRBJ1-1*00(234,4)	TRBC1*00(106,2)	427|439|463|0|12||60.0	11|17|36|13|19||30.0;15|21|48|13|19||30.0	21|40|68|23|42||95.0		TGTGCCAGCAGCACGGGACCCCGGAACACTGAAGCTTTCTTT	32	CASSTGPRNTEAFF	:::::::::0:-4:12:13:1:-7:19:23:-1:42:::
1156	41	0.000163	TGTGCCAGCAGGAACACTGAAGCTTTCTTT	CCCCCEEECDCCCCCBCCCBCBCFECCBKE	TRBV6-6*00(639,1)		TRBJ1-1*00(233,4)	TRBC1*00(108,9)	427|438|464|0|11||55.0		21|40|68|11|30||95.0		TGTGCCAGCAGGAACACTGAAGCTTTCTTT	33	CASRNTEAFF	:::::::::0:-6:11:::::11:-1:30:::
1157	41	0.000163	TGTGCCAGCAGAGCAGGGACAGTTGGAAACACCATATATTTT	FEDCFBCECCECCCCAFCBCBBFCCBBCBBBEBCDCBBAFDB	TRBV12-3*00(1188,3)	TRBD1*00(35)	TRBJ1-3*00(230,1)	TRBC1*00(109,3)	430|441|467|0|11||55.0	12|19|36|15|22||35.0	23|42|70|23|42||95.0		TGTGCCAGCAGAGCAGGGACAGTTGGAAACACCATATATTTT	32	CASRAGTVGNTIYF	:::::::::0:-6:11:15:0:-5:22:23:-3:42:::
1158	41	0.000163	TGTGCCAGCAAGGCAGGAAACTCCTACAATGAGCAGTTCTTC	FGDCBLECCCCACCCACADBBBEDBBCADCEDCDEDFDDCDG	TRBV28*00(1187,9)		TRBJ2-1*00(250)	TRBC2*00(105)	427|437|464|0|10||50.0		20|42|70|20|42||110.0		TGTGCCAGCAAGGCAGGAAACTCCTACAATGAGCAGTTCTTC	32	CASKAGNSYNEQFF	:::::::::0:-7:10:::::20:0:42:::
1159	41	0.000163	TGCGCCAGCGCGGACGGAGTGAATCAGCCCCAGCATTTT	CBBAACCCB?BBCBCADDCCCAFDFFD@GECCABBACCC	TRBV5-1*00(1156,2)		TRBJ1-5*00(228,4)	TRBC1*00(110)	427|436|463|0|9||45.0		24|42|70|21|39||90.0		TGCGCCAGCGCGGACGGAGTGAATCAGCCCCAGCATTTT	30	CASADGVNQPQHF	:::::::::0:-7:9:::::21:-4:39:::
1160	41	0.000163	TGCGCCAGCAGTGAGACAGGGATTTACGAGCAGTACTTC	DBCBBECBCCBBCCCCDBBEBCCFEBEECECDDCCDDDC	TRBV10-1*00(1161,7)	TRBD1*00(30)	TRBJ2-7*00(213,3)	TRBC2*00(96,4)	427|442|464|0|15||75.0	15|21|36|15|21||30.0	24|39|67|24|39||75.0		TGCGCCAGCAGTGAGACAGGGATTTACGAGCAGTACTTC	33	CASSETGIYEQYF	:::::::::0:-2:15:15:-3:-3:21:24:-4:39:::
1161	41	0.000163	TGCAGTGCTCTCCGGGACTCCCAAGAGACCCAGTACTTC	CGFEDDEHCDCCDDLECDCGGHCCCCFFBGDCCCCCEDC	TRBV20-1*00(1220,4)	TRBD2*00(40),TRBD1*00(35)	TRBJ2-5*00(231,8)	TRBC2*00(98,8)	421|430|455|0|9||45.0	14|22|48|11|19||40.0;10|17|36|11|18||35.0	21|40|68|20|39||95.0		TGCAGTGCTCTCCGGGACTCCCAAGAGACCCAGTACTTC	33	CSALRDSQETQYF	:::::::::0:-5:9:11:2:-10:19:20:-1:39:::
1162	41	0.000163	TGCAGTGCTAGACTAGCGGACTACGAGCAGTACTTC	DBCDDBBBGBCCGDCCCGDCDDGMCDCCCBBCCCCF	TRBV20-1*00(1191,1)	TRBD2*00(35)	TRBJ2-7*00(215,9)	TRBC2*00(93,7)	421|433|455|0|12||60.0	20|27|48|12|19||35.0	23|39|67|20|36||80.0		TGCAGTGCTAGACTAGCGGACTACGAGCAGTACTTC	33	CSARLADYEQYF	:::::::::0:-2:12:12:-4:-5:19:20:-3:36:::
1163	41	0.000163	TGCAGTGCTAGAGATCTCGGGACAGGGGTCACCTATGGCTACACCTTC	CCDDGEDCDDLDDDIECCEFDDDCBHGEDCCADCCCCBBBDDBBDCBD	TRBV20-1*00(1227,1)	TRBD1*00(50)	TRBJ1-2*00(220)	TRBC1*00(106)	421|439|455|0|18||90.0	12|22|36|18|28||50.0	24|40|68|32|48||80.0		TGCAGTGCTAGAGATCTCGGGACAGGGGTCACCTATGGCTACACCTTC	32	CSARDLGTGVTYGYTF	:::::::::0:4:18:18:0:-2:28:32:-4:48:::
1164	41	0.000163	TGCAGTGCTAGAGATCCGGGACTGCGGTCCGACACTGAAGCTTTCTTT	CFDCDCDCGEGCIDHHCHIGCDCCDDCCBBCCCCBCCCECCDFCCBED	TRBV20-1*00(1273,1)	TRBD2*00(35),TRBD1*00(30)	TRBJ1-1*00(222,7)	TRBC1*00(108,9)	421|437|455|0|16||80.0	15|22|48|16|23||35.0;11|17|36|16|22||30.0	23|40|68|31|48||85.0		TGCAGTGCTAGAGATCCGGGACTGCGGTCCGACACTGAAGCTTTCTTT	33	CSARDPGLRSDTEAFF	:::::::::0:2:16:16:1:-10:23:31:-3:48:::
1165	41	0.000163	TGCAGTGCTAAACTAGCGGGGACGGACTACAATGAGCAGTTCTTC	DGHDGCCCDBLDCIEGGEJIECDGCEDBDCDFDGEFGDEEEEECC	TRBV20-1*00(1250,3)	TRBD2*00(45)	TRBJ2-1*00(231,5)	TRBC2*00(96,5)	421|431|455|0|10||50.0	19|28|48|11|20||45.0	23|42|70|26|45||95.0		TGCAGTGCTAAACTAGCGGGGACGGACTACAATGAGCAGTTCTTC	33	CSAKLAGTDYNEQFF	:::::::::0:-4:10:11:-3:-4:20:26:-3:45:::
1166	41	0.000163	TGCAGTGCCACCCAGGGTTCCAGTCAGCCCCAGCATTTT	CBCCEEDDBDCFDCHJCCDCDDCDDCDCMMCCDCCCDHA	TRBV20-1*00(1164,6)	TRBD1*00(25)	TRBJ1-5*00(219,2)	TRBC1*00(109,8)	421|429|455|0|8||40.0	16|21|36|12|17||25.0	26|42|70|23|39||80.0		TGCAGTGCCACCCAGGGTTCCAGTCAGCCCCAGCATTTT	32	CSATQGSSQPQHF	:::::::::0:-6:8:12:-4:-3:17:23:-6:39:::
1167	41	0.000163	TGCAGTGCCAGAGGGGACATTGGTGTGGACATTCAGTACTTC	DDDFCBCEBCCCCJJBCDBDDDCCEDDCCDDIIGECCKHIGG	TRBV20-1*00(1258,1)	TRBD1*00(30)	TRBJ2-4*00(201)	TRBC2*00(98,3)	421|434|455|0|13|ST429C|49.0	12|18|36|13|19||30.0	28|42|70|28|42||70.0		TGCAGTGCCAGAGGGGACATTGGTGTGGACATTCAGTACTTC	33	CSARGDIGVDIQYF	:::::::::0:-1:13:13:0:-6:19:28:-8:42:::
1168	41	0.000163	TGCAGCGTGGACAGGGCAGATACGCAGTATTTT	CDCCGCDDBGCEEEECCEDDGDCCDCCBCAFHE	TRBV29-1*00(1111,7)	TRBD1*00(40)	TRBJ2-3*00(222,1)	TRBC2*00(101,8)	421|429|455|0|8||40.0	13|21|36|8|16||40.0	24|41|69|16|33||85.0		TGCAGCGTGGACAGGGCAGATACGCAGTATTTT	32	CSVDRADTQYF	:::::::::0:-6:8:8:-1:-3:16:16:-4:33:::
1169	40	0.000159	TGTGCCTGGGGAGGTGGCTACACCTTC	DCBCAFBADDCB@DC@BBBBBBAB@BB	TRBV30*00(1119)	TRBD2*00(25)	TRBJ1-2*00(200,1)	TRBC1*00(110)	421|430|455|0|9||45.0	26|31|48|9|14||25.0	27|40|68|14|27||65.0		TGTGCCTGGGGAGGTGGCTACACCTTC	31	CAWGGGYTF	:::::::::0:-5:9:9:-10:-1:14:14:-7:27:::
1170	40	0.000159	TGTGCCTGGAGTGTTGGCTCAGCTAACTATGGCTACACCTTC	BBCBCAABCCCDDDDDCDCCCBDDBDBABAF>FDCBBDBBBA	TRBV30*00(1164,5)		TRBJ1-2*00(245,8)	TRBC1*00(107,3)	421|435|455|0|14||70.0		18|40|68|20|42||110.0		TGTGCCTGGAGTGTTGGCTCAGCTAACTATGGCTACACCTTC	29	CAWSVGSANYGYTF	:::::::::0:0:14:::::20:2:42:::
1171	40	0.000159	TGTGCCTGGAGTGTCGGGTCATATGGCTACACCTTC	CEDBADCBCDCCCCEBEEBDDCCCDCDDHDCBBBCC	TRBV30*00(1176,7)		TRBJ1-2*00(210,2)	TRBC1*00(105,3)	421|435|455|0|14||70.0		25|40|68|21|36||75.0		TGTGCCTGGAGTGTCGGGTCATATGGCTACACCTTC	32	CAWSVGSYGYTF	:::::::::0:0:14:::::21:-5:36:::
1172	40	0.000159	TGTGCCTGGAGTGTACGTGATGAGCAGTTCTTC	DJEDDGDAEEDDDDCBBDDDDCDCCCCADC@CB	TRBV30*00(1193,5)		TRBJ2-1*00(207,8)	TRBC2*00(103,4)	421|437|455|0|16||80.0		28|42|70|19|33||70.0		TGTGCCTGGAGTGTACGTGATGAGCAGTTCTTC	31	CAWSVRDEQFF	:::::::::0:2:16:::::19:-8:33:::
1173	40	0.000159	TGTGCCACCAGTGGTCCGACTAGTGGCGGGACGCTCTCCTACGAGCAGTACTTC	BCCCBDDCDCCBCCDBBBCDCCCCCCBBDBBBBCCDCCFDDFBDCDCDDECCED	TRBV24-1*00(1166,9)	TRBD2*00(33),TRBD1*00(30)	TRBJ2-7*00(233,8)	TRBC2*00(98,3)	427|440|465|0|13||65.0	8|21|48|19|32|SC13GSC14G|33.0;11|17|36|26|32||30.0	20|39|67|35|54||95.0		TGTGCCACCAGTGGTCCGACTAGTGGCGGGACGCTCTCCTACGAGCAGTACTTC	33	CATSGPTSGGTLSYEQYF	:::::::::0:-5:13:19:8:-11:32:35:0:54:::
1174	40	0.000159	TGTGCCACCAGCAGAGACTACAGGGTTCTAAATCCCACAGATACGCAGTATTTT	CCCBCCCECDDGCCCDCCCCDCCDCDJJDCFDDCEDCDDCDDDCDCCBDBBFGB	TRBV15*00(1070,9)	TRBD1*00(30)	TRBJ2-3*00(232,2)	TRBC2*00(104,8)	427|444|464|0|17||85.0	15|21|36|19|25||30.0	22|41|69|35|54||95.0		TGTGCCACCAGCAGAGACTACAGGGTTCTAAATCCCACAGATACGCAGTATTTT	33	CATSRDYRVLNPTDTQYF	:::::::::0:0:17:19:-3:-3:25:35:-2:54:::
1175	40	0.000159	TGTGCCAGTAGTTTGTCCGGGAACACTGAAGCTTTCTTT	CCCEGEDCDCFFDDCCDDAFFCCCBDCCCCCBCEBBDGG	TRBV19*00(1091,1)	TRBD1*00(25)	TRBJ1-1*00(235)	TRBC1*00(110)	427|439|464|0|12||60.0	6|11|36|13|18||25.0	21|40|68|20|39||95.0		TGTGCCAGTAGTTTGTCCGGGAACACTGAAGCTTTCTTT	32	CASSLSGNTEAFF	:::::::::0:-5:12:13:6:-13:18:20:-1:39:::
1176	40	0.000159	TGTGCCAGCTCACCGCAAGAGACCCAGTACTTC	CDDCCCCHGDCCEBDCDGCGFDDGCDECCMDDD	TRBV18*00(1194,5)		TRBJ2-5*00(227,8)	TRBC2*00(103,7)	430|444|467|0|14||70.0		22|40|68|15|33||90.0		TGTGCCAGCTCACCGCAAGAGACCCAGTACTTC	33	CASSPQETQYF	:::::::::0:-3:14:::::15:-2:33:::
1177	40	0.000159	TGTGCCAGCCACAGGATCCTACGAGCAGTACTTC	AABCBB@B@HCCBDCCCADCBBBCCCCCCCCCEC	TRBV6-4*00(1173,7)	TRBD1*00(25)	TRBJ2-7*00(226,2)	TRBC2*00(102,8)	427|436|464|0|9||45.0	15|20|36|10|15||25.0	21|39|67|16|34||90.0		TGTGCCAGCCACAGGATCCTACGAGCAGTACTTC	31	CASHRI_YEQYF	:::::::::0:-8:9:10:-3:-4:15:16:-1:34:::
1178	40	0.000159	TGTGCCAGCAGTTTAGGGCGCGCCTATGGCTACACCTTC	HFCCCBDBCCEAEDCEFBBBBCDCCCBFBCCCCBFCBCC	TRBV12-4*00(1129)	TRBD1*00(25)	TRBJ1-2*00(218,8)	TRBC1*00(109)	430|446|467|0|16||80.0	21|26|36|16|21||25.0	24|40|68|23|39||80.0		TGTGCCAGCAGTTTAGGGCGCGCCTATGGCTACACCTTC	32	CASSLGRAYGYTF	:::::::::0:-1:16:16:-9:2:21:23:-4:39:::
1179	40	0.000159	TGTGCCAGCAGTTCCCTAGAGACCCAGTACTTC	BCCDDCDDCCD@D?EFCCCCDDBFDCCCCCBED	TRBV2*00(1095,6)		TRBJ2-5*00(218,4)	TRBC2*00(107,2)	430|442|467|0|12||60.0		24|40|68|17|33||80.0		TGTGCCAGCAGTTCCCTAGAGACCCAGTACTTC	30	CASSSLETQYF	:::::::::0:-5:12:::::17:-4:33:::
1180	40	0.000159	TGTGCCAGCAGTTCCAATGACATTCAGTACTTC	CCCDDDEBCCCACCDDDCECBBACBCCCDDEDD	TRBV27*00(1157,6)		TRBJ2-4*00(202,1)	TRBC2*00(107,4)	427|440|464|0|13||65.0		28|42|70|19|33||70.0		TGTGCCAGCAGTTCCAATGACATTCAGTACTTC	32	CASSSNDIQYF	:::::::::0:-4:13:::::19:-8:33:::
1181	40	0.000159	TGTGCCAGCAGTTCGGACAGGGTCTATGGCTACACCTTC	CCCC@DCCDDDFDCECCDDAGECDDGBBBABBBA?AFDC	TRBV28*00(1171)	TRBD1*00(40)	TRBJ1-2*00(218,2)	TRBC1*00(107,8)	427|440|464|0|13||65.0	13|21|36|14|22||40.0	24|40|68|23|39||80.0		TGTGCCAGCAGTTCGGACAGGGTCTATGGCTACACCTTC	30	CASSSDRVYGYTF	:::::::::0:-4:13:14:-1:-3:22:23:-4:39:::
1182	40	0.000159	TGTGCCAGCAGTTCGACAGCGAACACTGAAGCTTTCTTT	CDBBBACCCCFCCBCCDCCGEECDEDCDBDBCBEBBBDC	TRBV12-3*00(1179,7)	TRBD1*00(25)	TRBJ1-1*00(232)	TRBC1*00(109,8)	430|443|467|0|13||65.0	14|19|36|14|19||25.0	21|40|68|20|39||95.0		TGTGCCAGCAGTTCGACAGCGAACACTGAAGCTTTCTTT	32	CASSSTANTEAFF	:::::::::0:-4:13:14:-2:-5:19:20:-1:39:::
1183	40	0.000159	TGTGCCAGCAGTTCGACAGGGGTCTCCTACAATGAGCAGTTCTTC	CCCGBHICCCCADDCCCBDFDCCCBBCCBC@EECCDDDC@CEDDD	TRBV28*00(1135,3)	TRBD1*00(40)	TRBJ2-1*00(249,2)	TRBC2*00(99,5)	427|440|464|0|13||65.0	14|22|36|14|22||40.0	20|42|70|23|45||110.0		TGTGCCAGCAGTTCGACAGGGGTCTCCTACAATGAGCAGTTCTTC	31	CASSSTGVSYNEQFF	:::::::::0:-4:13:14:-2:-2:22:23:0:45:::
1184	40	0.000159	TGTGCCAGCAGTTACTCGGGGAACTCCTACGAGCAGTACTTC	ABBB>BAACBBCBDFBCACCBCECDADCCBBBCCCCDBCCFC	TRBV6-5*00(1144,5)		TRBJ2-7*00(232,4)	TRBC2*00(96,8)	427|452|464|0|25|SA445GST447G|93.0		16|39|67|19|42|SG19A|99.0		TGTGCCAGCAGTTACTCGGGGAACTCCTACGAGCAGTACTTC	29	CASSYSGNSYEQYF	:::::::::0:8:25:::::19:4:42:::
1185	40	0.000159	TGTGCCAGCAGTTACCTGAATGAGCAGTTCTTC	CBBDCDDCCCDBDCBDCCCDDFEDCLDACCCCB	TRBV6-2*00(1109,9),TRBV6-3*00(1109,9)		TRBJ2-1*00(211,6)	TRBC2*00(105,3)	427|442|464|0|15||75.0;427|442|464|0|15||75.0		27|42|70|18|33||75.0		TGTGCCAGCAGTTACCTGAATGAGCAGTTCTTC	32	CASSYLNEQFF	:::::::::0:-2:15:::::18:-7:33:::
1186	40	0.000159	TGTGCCAGCAGTTACAATGAGCAGTTCTTC	CCCCBGFCBBCACBBCDCBCCDEECCCAEC	TRBV2*00(659,6)		TRBJ2-1*00(228,1)	TRBC2*00(101,7)	430|442|467|0|12||60.0		24|42|70|12|30||90.0		TGTGCCAGCAGTTACAATGAGCAGTTCTTC	32	CASSYNEQFF	:::::::::0:-5:12:::::12:-4:30:::
1187	40	0.000159	TGTGCCAGCAGTCTCGGAACTAACTATGGCTACACCTTC	CCCCBBBCDCFDCCDBDBCCCDCCCFBEACBABBBBBCB	TRBV12-4*00(1149,8)		TRBJ1-2*00(228,3)	TRBC1*00(105,3)	430|442|467|0|12||60.0		20|40|68|19|39||100.0		TGTGCCAGCAGTCTCGGAACTAACTATGGCTACACCTTC	32	CASSLGTNYGYTF	:::::::::0:-5:12:::::19:0:39:::
1188	40	0.000159	TGTGCCAGCAGTCTGGGCTTGTACAATGAGCAGTTCTTC	FCCCCBBCBBBBCBBDCCFCCCCBCCCCDCCCDCCCBCC	TRBV12-4*00(1176,7)		TRBJ2-1*00(225,5)	TRBC2*00(99,6)	430|442|467|0|12||60.0		24|42|70|21|39||90.0		TGTGCCAGCAGTCTGGGCTTGTACAATGAGCAGTTCTTC	33	CASSLGLYNEQFF	:::::::::0:-5:12:::::21:-4:39:::
1189	40	0.000159	TGTGCCAGCAGTGGAACAGATACGCAGTATTTT	ECDDAFECDCDCAFDCDEDDCCCCBCBCDEFDC	TRBV6-1*00(1206,8)		TRBJ2-3*00(228,2)	TRBC2*00(97,9)	427|440|464|0|13||65.0		23|41|69|15|33||90.0		TGTGCCAGCAGTGGAACAGATACGCAGTATTTT	32	CASSGTDTQYF	:::::::::0:-4:13:::::15:-3:33:::
1190	40	0.000159	TGTGCCAGCAGTGACTCCTACGAGCAGTACTTC	CBBBBBBDDCBBBBCCBCBCCFCDCDFECCCEG	TRBV6-2*00(956,1),TRBV6-3*00(956,1)		TRBJ2-7*00(234,2)	TRBC2*00(99,5)	427|444|464|0|17|ST439G|69.0;427|444|464|0|17|ST439G|69.0		20|39|67|14|33||95.0		TGTGCCAGCAGTGACTCCTACGAGCAGTACTTC	33	CASSDSYEQYF	:::::::::0:0:17:::::14:0:33:::
1191	40	0.000159	TGTGCCAGCAGTGAAGGCAGGGTCTCTCGCGGCTACACCTTC	@ACBCHCBBBBBCAD@FDBAFDCCCCCCCBA@@ABBBBCEFC	TRBV6-1*00(1171,7)	TRBD1*00(25)	TRBJ1-2*00(192,6)	TRBC1*00(107,5)	427|443|464|0|16||80.0	16|21|36|17|22||25.0	28|40|68|30|42||60.0		TGTGCCAGCAGTGAAGGCAGGGTCTCTCGCGGCTACACCTTC	31	CASSEGRVSRGYTF	:::::::::0:-1:16:17:-4:-3:22:30:-8:42:::
1192	40	0.000159	TGTGCCAGCAGCTTGAGGGGAGGGACCTACAATGAGCAGTTCTTC	DCCICHDCDCCCDFDDBDECCCCBBBCCDBBDCCCDECCFDGDFC	TRBV7-2*00(1201)	TRBD2*00(35)	TRBJ2-1*00(238,6)	TRBC2*00(100,2)	430|444|467|0|14||70.0	25|32|48|17|24||35.0	22|42|70|25|45||100.0		TGTGCCAGCAGCTTGAGGGGAGGGACCTACAATGAGCAGTTCTTC	33	CASSLRGGTYNEQFF	:::::::::0:-3:14:17:-9:0:24:25:-2:45:::
1193	40	0.000159	TGTGCCAGCAGCTTAGCGCCCAGGGCCAGTAATCAGCCCCAGCATTTT	CCECDCDBCCCCDDBCBBADCCEECCDCGDFEDDDCCHMBCDCCCHDB	TRBV7-2*00(1240,6)	TRBD2*00(30)	TRBJ1-5*00(230)	TRBC1*00(108,6)	430|449|467|0|19||95.0	28|34|48|21|27||30.0	24|42|70|30|48||90.0		TGTGCCAGCAGCTTAGCGCCCAGGGCCAGTAATCAGCCCCAGCATTTT	32	CASSLAPRASNQPQHF	:::::::::0:2:19:21:-12:2:27:30:-4:48:::
1194	40	0.000159	TGTGCCAGCAGCTTAGCGCCAGAGACCCAGTACTTC	DCFCBDDDDCBBACCCCB@DCDBCDDHEDDDDIICC	TRBV7-2*00(1227,4)		TRBJ2-5*00(219,4)	TRBC2*00(100,8)	430|449|467|0|19||95.0		24|40|68|20|36||80.0		TGTGCCAGCAGCTTAGCGCCAGAGACCCAGTACTTC	31	CASSLAPETQYF	:::::::::0:2:19:::::20:-4:36:::
1195	40	0.000159	TGTGCCAGCAGCTTAGAAAGGACTAGCGGGAGGGAGCAGTTCTTC	FCCCAECBCBCCACCCBDDCGCCDCCDBDDCAFCCDDFEADCHDC	TRBV7-8*00(1078,4)	TRBD2*00(70)	TRBJ2-1*00(194,6)	TRBC2*00(98,9)	430|446|467|0|16||80.0	17|31|48|19|33||70.0	30|42|70|33|45||60.0		TGTGCCAGCAGCTTAGAAAGGACTAGCGGGAGGGAGCAGTTCTTC	32	CASSLERTSGREQFF	:::::::::0:-1:16:19:-1:-1:33:33:-10:45:::
1196	40	0.000159	TGTGCCAGCAGCTTAATAGGGACAGGGGCCTATGGCTACACCTTC	IIDCADDCCBCBLEFMDDCFDCCCCIIBBCCDCDCDBCCBBB@ED	TRBV11-2*00(1225,8)	TRBD1*00(50)	TRBJ1-2*00(216,9)	TRBC1*00(107,2)	430|445|467|0|15||75.0	12|22|36|18|28||50.0	24|40|68|29|45||80.0		TGTGCCAGCAGCTTAATAGGGACAGGGGCCTATGGCTACACCTTC	31	CASSLIGTGAYGYTF	:::::::::0:-2:15:18:0:-2:28:29:-4:45:::
1197	40	0.000159	TGTGCCAGCAGCTATGAGGCGAGCTCCTACAATGAGCAGTTCTTC	DDEDDCCECCCCDCEHDFCCCBBBCDCCCCDCEDDCCDDCCCCCC	TRBV7-3*00(1163,1)		TRBJ2-1*00(263,6)	TRBC2*00(102,4)	430|443|467|0|13||65.0		17|42|70|20|45||125.0		TGTGCCAGCAGCTATGAGGCGAGCTCCTACAATGAGCAGTTCTTC	33	CASSYEASSYNEQFF	:::::::::0:-4:13:::::20:3:45:::
1198	40	0.000159	TGTGCCAGCAGCTACCCCGGCCTAGCGGGAGGGCGTGAGACCCAGTACTTC	BBBDBDDCBBCBBCBDDCBBBCCCDBBDCCBDCCBBCBBCAEDFDEDDCDC	TRBV5-6*00(1030,8)	TRBD2*00(68)	TRBJ2-5*00(213,4)	TRBC2*00(101,2)	427|440|463|0|13||65.0	13|33|48|14|34|SG16CSA19C|68.0	25|40|68|36|51||75.0		TGTGCCAGCAGCTACCCCGGCCTAGCGGGAGGGCGTGAGACCCAGTACTTC	32	CASSYPGLAGGRETQYF	:::::::::0:-3:13:14:3:1:34:36:-5:51:::
1199	40	0.000159	TGTGCCAGCAGCCTTAGCCTGAACACTGAAGCTTTCTTT	CCCCBDCBBBCBDADCBABBCADCCCCD@DCBDFECAHC	TRBV6-5*00(1149,5)		TRBJ1-1*00(236,8)	TRBC1*00(109,4)	427|438|464|0|11||55.0		20|40|68|19|39||100.0		TGTGCCAGCAGCCTTAGCCTGAACACTGAAGCTTTCTTT	31	CASSLSLNTEAFF	:::::::::0:-6:11:::::19:0:39:::
1200	40	0.000159	TGTGCCAGCAGCCTGGGACAAGCAAACACTGAAGCTTTCTTT	DCCBBBEBCBDACCBEDCCBDFCEFCBCDFCDFCBBEBB@LF	TRBV12-3*00(1204,4)	TRBD1*00(30),TRBD2*00(29)	TRBJ1-1*00(227,6)	TRBC1*00(108)	430|441|467|0|11||55.0	12|18|36|14|20||30.0;16|25|48|14|23|ST21A|29.0	22|40|68|24|42||90.0		TGTGCCAGCAGCCTGGGACAAGCAAACACTGAAGCTTTCTTT	31	CASSLGQANTEAFF	:::::::::0:-6:11:14:0:-6:20:24:-2:42:::
1201	40	0.000159	TGTGCCAGCAGCCCGGGACTAGCGAGCTACAATGAGCAGTTCTTC	EFHCIHDCCBCBLCCDFCCCDEBCBDBBBCCCDCCCDCDCCCDDB	TRBV6-2*00(1134,5),TRBV6-3*00(1134,5)	TRBD2*00(65)	TRBJ2-1*00(234,4)	TRBC2*00(93,2)	427|438|464|0|11||55.0;427|438|464|0|11||55.0	13|26|48|11|24||65.0	23|42|70|26|45||95.0		TGTGCCAGCAGCCCGGGACTAGCGAGCTACAATGAGCAGTTCTTC	33	CASSPGLASYNEQFF	:::::::::0:-6:11:11:3:-6:24:26:-3:45:::
1202	40	0.000159	TGTGCCAGCAGCCAACAGGGGAGGACTGAAGCTTTCTTT	DEDCADCBBBBAFCCDBADDCB@EDCCC@CCD@DDCCED	TRBV4-2*00(1066,3)	TRBD1*00(30),TRBD2*00(30)	TRBJ1-1*00(213,8)	TRBC1*00(109,2)	427|442|464|0|15||75.0	16|22|36|15|21||30.0;25|31|48|18|24||30.0	25|40|68|24|39||75.0		TGTGCCAGCAGCCAACAGGGGAGGACTGAAGCTTTCTTT	31	CASSQQGRTEAFF	:::::::::0:-2:15:15:-4:-2:21:24:-5:39:::
1203	40	0.000159	TGTGCCAGCAGCGTTGCAGGCATGAACACTGAAGCTTTCTTT	CCCBBDCBCBCCCADGFD@?AACBBBBCCCDACCCBGDDAID	TRBV9*00(1163,1)		TRBJ1-1*00(250)	TRBC1*00(108,8)	427|441|463|0|14||70.0		18|40|68|20|42||110.0		TGTGCCAGCAGCGTTGCAGGCATGAACACTGAAGCTTTCTTT	30	CASSVAGMNTEAFF	:::::::::0:-2:14:::::20:2:42:::
1204	40	0.000159	TGTGCCAGCAGCGGTAGGGGCTCCGAGCAGTACTTC	DCBDCDCCBBCCCDCCCDDBCBCBBCDCDCCECBEE	TRBV7-2*00(1106,2)	TRBD1*00(25)	TRBJ2-7*00(203,4)	TRBC2*00(95,8)	430|442|467|0|12||60.0	17|22|36|15|20||25.0	26|39|67|23|36||65.0		TGTGCCAGCAGCGGTAGGGGCTCCGAGCAGTACTTC	33	CASSGRGSEQYF	:::::::::0:-5:12:15:-5:-2:20:23:-6:36:::
1205	40	0.000159	TGTGCCAGCAGCACCGGGACTAGCGATACAGATACGCAGTATTTT	CEECACCCCCCBBAGCGDBDCDCCCDDDCIGHDCDCCCBBAACFB	TRBV4-2*00(1193,3)	TRBD2*00(60)	TRBJ2-3*00(223,5)	TRBC2*00(104,8)	427|439|464|0|12||60.0	14|26|48|13|25||60.0	23|41|69|27|45||90.0		TGTGCCAGCAGCACCGGGACTAGCGATACAGATACGCAGTATTTT	32	CASSTGTSDTDTQYF	:::::::::0:-5:12:13:2:-6:25:27:-3:45:::
1206	40	0.000159	TGTGCCAGCAGCACAGACAGGGCCTCCTACGAGCAGTACTTC	DDBCBCCECCCCBCCCDCCBCABABACCCBCCCDBBCCBBFD	TRBV7-2*00(1131,3)	TRBD1*00(35)	TRBJ2-7*00(227,5)	TRBC2*00(101)	430|442|467|0|12||60.0	14|21|36|15|22||35.0	20|39|67|23|42||95.0		TGTGCCAGCAGCACAGACAGGGCCTCCTACGAGCAGTACTTC	32	CASSTDRASYEQYF	:::::::::0:-5:12:15:-2:-3:22:23:0:42:::
1207	40	0.000159	TGTGCCAGCAGGCGGACAGGGAGCTCCTACGAGCAGTACTTC	FCCBADDCCEBBBCBCAABBBBBCDAEDCCCECDCBBCCCGD	TRBV12-3*00(1193)	TRBD1*00(30)	TRBJ2-7*00(250,4)	TRBC2*00(95,4)	430|441|467|0|11||55.0	13|19|36|13|19||30.0	16|39|67|19|42||115.0		TGTGCCAGCAGGCGGACAGGGAGCTCCTACGAGCAGTACTTC	32	CASRRTGSSYEQYF	:::::::::0:-6:11:13:-1:-5:19:19:4:42:::
1208	40	0.000159	TGTGCCAGCAGGGAGGCCGAGACCCAGTACTTC	BBBDACDCBBCDCC@DADDCCDBDDCDCCCCDC	TRBV25-1*00(1210,9)	TRBD2*00(25)	TRBJ2-5*00(214,2)	TRBC2*00(108,6)	427|438|464|0|11||55.0	26|31|48|11|16||25.0	25|40|68|18|33||75.0		TGTGCCAGCAGGGAGGCCGAGACCCAGTACTTC	31	CASREAETQYF	:::::::::0:-6:11:11:-10:-1:16:18:-5:33:::
1209	40	0.000159	TGTGCCAGCAGATCTAGCGGGAGCTCCTACAATGAGCAGTTCTTC	ECFDBDCCFCDCDCCCBBBDCCFCGACCDDDDCCCGDCCBDDACB	TRBV6-6*00(641,6)	TRBD2*00(30)	TRBJ2-1*00(264,8)	TRBC2*00(102,4)	427|438|464|0|11||55.0	20|26|48|13|19||30.0	16|42|70|19|45||130.0		TGTGCCAGCAGATCTAGCGGGAGCTCCTACAATGAGCAGTTCTTC	32	CASRSSGSSYNEQFF	:::::::::0:-6:11:13:-4:-6:19:19:4:45:::
1210	40	0.000159	TGTGCCAGCAGACGCGTGACTATCGGACAGACGAACACTGAAGCTTTCTTT	CCBBDCDCBBBCDCCCCCDCDCCDDDCCCCCBCBCCCCFCBCBCBGCCBLG	TRBV6-2*00(1126),TRBV6-3*00(1126)	TRBD1*00(30),TRBD2*00(29)	TRBJ1-1*00(222,9)	TRBC1*00(108,8)	427|438|464|0|11||55.0;427|438|464|0|11||55.0	13|19|36|24|30||30.0;18|27|48|17|26|SG23T|29.0	21|40|68|32|51||95.0		TGTGCCAGCAGACGCGTGACTATCGGACAGACGAACACTGAAGCTTTCTTT	33	CASRRVTIGQTNTEAFF	:::::::::0:-6:11:24:-1:-5:30:32:-1:51:::
1211	40	0.000159	TGTGCCAGAGTAACTAGCGGGAACAATGAGCAGTTCTTC	DDGDBDDCCCC@ECCCBBBFCACCBECCCDDDC@CCAEE	TRBV2*00(1161,4)	TRBD2*00(50)	TRBJ2-1*00(225)	TRBC2*00(109,2)	430|438|467|0|8||40.0	19|29|48|12|22||50.0	25|42|70|22|39||85.0		TGTGCCAGAGTAACTAGCGGGAACAATGAGCAGTTCTTC	31	CARVTSGNNEQFF	:::::::::0:-9:8:12:-3:-3:22:22:-5:39:::
1212	40	0.000159	TGCGCCAGCAGCCATCTAGTAGGTGAGCAGTTCTTC	DDGC@FDCBBB?CCCDCDCDDADCCDCCDDACC@DD	TRBV4-1*00(1201,2)	TRBD2*00(25)	TRBJ2-1*00(197,3)	TRBC2*00(100,9)	427|441|464|0|14||70.0	8|13|48|15|20||25.0	29|42|70|23|36||65.0		TGCGCCAGCAGCCATCTAGTAGGTGAGCAGTTCTTC	30	CASSHLVGEQFF	:::::::::0:-3:14:15:8:-19:20:23:-9:36:::
1213	40	0.000159	TGCGCCAGCAGCCAAAGGGGTGGCTACACCTTC	BCCDBECCBDC?D=GBAEDBB@CBCBBBBCBDC	TRBV4-1*00(1157,2)	TRBD1*00(25)	TRBJ1-2*00(204)	TRBC1*00(109,2)	427|442|464|0|15||75.0	17|22|36|15|20||25.0	27|40|68|20|33||65.0		TGCGCCAGCAGCCAAAGGGGTGGCTACACCTTC	28	CASSQRGGYTF	:::::::::0:-2:15:15:-5:-2:20:20:-7:33:::
1214	40	0.000159	TGCGCCAGCAGCAGTCAGGAGACCCAGTACTTC	ECCCCDDIEDCCCCCCBBFBEDDEDCCCCCACC	TRBV5-1*00(1146,9)		TRBJ2-5*00(210,3)	TRBC2*00(100,8)	427|439|463|0|12||60.0		25|40|68|18|33||75.0		TGCGCCAGCAGCAGTCAGGAGACCCAGTACTTC	32	CASSSQETQYF	:::::::::0:-4:12:::::18:-5:33:::
1215	40	0.000159	TGCAGTGCTAGCCTACTAGCGCGAGAGACCCAGTACTTC	CDCCFDCCCBCCCDCGEECCCCCBCDCCEGDDCFCDICH	TRBV20-1*00(1197,6)	TRBD2*00(35)	TRBJ2-5*00(217)	TRBC2*00(97,2)	421|432|455|0|11||55.0	19|26|48|14|21||35.0	24|40|68|23|39||80.0		TGCAGTGCTAGCCTACTAGCGCGAGAGACCCAGTACTTC	33	CSASLLARETQYF	:::::::::0:-3:11:14:-3:-6:21:23:-4:39:::
1216	40	0.000159	TGCAGTGCTAGGGGACAGGCCTACGAGCAGTACTTC	FCCCCCCCJEGGGCCHHEBEDCFGEFHGKKJGCBCC	TRBV20-1*00(1260)	TRBD1*00(40)	TRBJ2-7*00(225)	TRBC2*00(97)	421|432|455|0|11||55.0	12|20|36|11|19||40.0	22|39|67|19|36||85.0		TGCAGTGCTAGGGGACAGGCCTACGAGCAGTACTTC	33	CSARGQAYEQYF	:::::::::0:-3:11:11:0:-4:19:19:-2:36:::
1217	40	0.000159	TGCAGCGTTGACTATTTACACGGGACGCCCTATGGCTACACCTTC	FCBCDDCAFCCFCDCDECDCCADDCDC@IDDGCCFBCCCCACBFF	TRBV29-1*00(1176,1)	TRBD1*00(30),TRBD2*00(30)	TRBJ1-2*00(219,2)	TRBC1*00(107,6)	421|432|455|0|11||55.0	11|17|36|20|26||30.0;15|21|48|20|26||30.0	24|40|68|29|45||80.0		TGCAGCGTTGACTATTTACACGGGACGCCCTATGGCTACACCTTC	31	CSVDYLHGTPYGYTF	:::::::::0:-3:11:20:1:-7:26:29:-4:45:::
[truncated: 7,880 more rows]

## Sheet: NV1_post
cloneId	cloneCount	cloneFraction	targetSequences	targetQualities	allVHitsWithScore	allDHitsWithScore	allJHitsWithScore	allCHitsWithScore	allVAlignments	allDAlignments	allJAlignments	allCAlignments	nSeqCDR3	minQualCDR3	aaSeqCDR3	refPoints
[truncated: 7,806 more rows]

[truncated: 26 more sheets: NV2_pre, NV2_post, NV3_pre, NV3_post, NV4_pre, NV5_pre, NV5_post, NV6_pre, NV6_post, V1_pre, V1_post, V2_pre, V2_post, V3_pre, V3_post, V4_pre, NV4_post, V4_post, V5_pre, V5_post …]
